# Supplementary material for: CHASERR-CHD2 dynamics in T cell quiescence and its modulation by cyclosporine
Source: Front Immunol. 2025 Nov 11;16:1652359. doi: 10.3389/fimmu.2025.1652359 (PMC12644095; doi:10.3389/fimmu.2025.1652359)
Supplement: Supplementary File 2 — XLSX. Wilcoxon test results comparing CHASERR and CHD2 expression between T cells and other cell types. [file Table1.xlsx]

## Sheet: Лист1
cell_type	gene	p_val	avg_log2FC	pct.1	pct.2	p_val_adj
B	ENSG00000272888	1.81018597445416e-15	-0.240678104561116	0.998	1	6.59016305859781e-11
B	ENSG00000173575	2.48854754819667e-07	0.0681928558291478	0.995	1	0.00905980620396479
Myeloid	ENSG00000272888	4.07030940672064e-70	-0.621709772652483	1	1	1.48183684261072e-65
Myeloid	ENSG00000173575	1.03509188917346e-164	-0.705604331779412	1	1	3.7683555317249e-160
NK	ENSG00000272888	8.07746568874628e-40	-0.457033994878207	1	1	2.94068215864497e-35
NK	ENSG00000173575	7.70964665900782e-89	-0.377559388887087	1	1	2.80677396267839e-84
Platelet	ENSG00000272888	8.18165123035794e-38	-0.516059355409278	0.82	1	2.97861194692411e-33
Platelet	ENSG00000173575	6.90855060408124e-189	-2.75283444479058	0.313	1	2.51512693292182e-184
Plasma-Cell	ENSG00000272888	1.08028796065849e-58	-0.735760207548279	0.93	1	3.9328963495733e-54
Plasma-Cell	ENSG00000173575	3.49273953332974e-31	-0.406925457765513	0.898	1	1.27156675450403e-26
DC	ENSG00000272888	1.21658210314739e-66	-0.720351825038302	0.97	1	4.42908880471837e-62
DC	ENSG00000173575	4.93012327220408e-60	-0.418799194748346	0.962	1	1.79486067847862e-55
ILC	ENSG00000272888	0.0700674110526352	-0.123579159585506	1	1	1
ILC	ENSG00000173575	3.49133501324367e-05	-0.224086708289096	1	1	1
CD34-HSPC	ENSG00000272888	2.0012832930342e-14	-0.671136848196064	0.811	1	7.28587195662031e-10
CD34-HSPC	ENSG00000173575	1.72645624811315e-10	-0.625074652364196	0.632	1	6.28533661688074e-06
