# Supplementary material for: CHASERR-CHD2 dynamics in T cell quiescence and its modulation by cyclosporine
Source: Front Immunol. 2025 Nov 11;16:1652359. doi: 10.3389/fimmu.2025.1652359 (PMC12644095; doi:10.3389/fimmu.2025.1652359)
Supplement: Supplementary File 3 — XLSX. Spearman rho values and adjusted p-values for correlation between CHASERR and other genes in the AIDA metacell dataset. [file Table2.xlsx]

## Sheet: CD4+ T naive
genes	spearman_rho	pvalue	adjusted_pvalue	Symbol
ENSG00000272888	1	0	0	CHASERR
ENSG00000121966	0.784696624696625	0	0	CXCR4
ENSG00000119801	0.770255558255558	0	0	YPEL5
ENSG00000179094	0.769501825501826	0	0	PER1
ENSG00000153234	0.76558554958555	0	0	NR4A2
ENSG00000100906	0.762545214545215	0	0	NFKBIA
ENSG00000157514	0.761282477282477	0	0	TSC22D3
ENSG00000109321	0.759404894795968	1.66384762527376e-188	4.25761968831302e-184	AREG
ENSG00000130522	0.753026589026589	0	0	JUND
ENSG00000158050	0.74144646944647	0	0	DUSP2
ENSG00000132002	0.737093609093609	0	0	DNAJB1
ENSG00000120129	0.736938532938533	0	0	DUSP1
ENSG00000132819	0.736495768495769	0	0	RBM38
ENSG00000118503	0.736308712308712	0	0	TNFAIP3
ENSG00000119508	0.734738525901547	2.12303303371699e-170	5.4326292299784e-166	NR4A3
ENSG00000132823	0.732518736518737	0	0	OSER1
ENSG00000100664	0.732003516003516	0	0	EIF5
ENSG00000130844	0.727358455358455	0	0	ZNF331
ENSG00000126524	0.727299043299043	0	0	SBDS
ENSG00000110848	0.726100782100782	0	0	CD69
ENSG00000179144	-0.72156484956485	0	0	GIMAP7
ENSG00000168264	0.721374049374049	0	0	IRF2BP2
ENSG00000133574	-0.721222441222441	0	0	GIMAP4
ENSG00000059804	0.715193899193899	0	0	SLC2A3
ENSG00000144655	0.714201162201162	0	0	CSRNP1
ENSG00000285976	0.714044502044502	0	0	NA
ENSG00000185950	0.712752232752233	0	0	IRS2
ENSG00000171522	0.70746743946744	0	0	PTGER4
ENSG00000184557	0.70614367014367	0	0	SOCS3
ENSG00000171223	0.706102942102942	0	0	JUNB
ENSG00000116717	0.705646565711244	1.704352753699e-151	4.36126826144038e-147	GADD45A
ENSG00000170881	0.70351417951418	0	0	RNF139
ENSG00000170345	0.701617565617566	0	0	FOS
ENSG00000151327	0.701100053100053	0	0	FAM177A1
ENSG00000105643	0.700559812559813	0	0	ARRDC2
ENSG00000183508	0.699683031935423	6.65074035442476e-148	1.70185794929375e-143	TENT5C
ENSG00000090104	0.69867449372983	2.63888928259179e-147	6.75265378522413e-143	RGS1
ENSG00000146278	0.696724536724537	0	0	PNRC1
ENSG00000177733	0.694408102408102	0	0	HNRNPA0
ENSG00000141232	0.693927693927694	0	0	TOB1
ENSG00000173846	0.689827001827002	0	0	PLK3
ENSG00000159388	0.683608907608908	0	0	BTG2
ENSG00000124466	0.682293210762007	6.3674197004357e-138	1.62935902714449e-133	LYPD3
ENSG00000168066	0.680395664395664	0	0	SF1
ENSG00000184545	0.673021385542556	7.01639728176241e-133	1.79542590043018e-128	DUSP8
ENSG00000152518	0.671456039456039	0	0	ZFP36L2
ENSG00000122644	0.670474846474847	0	0	ARL4A
ENSG00000167996	0.669158973158973	0	0	FTH1
ENSG00000167552	0.667817251817252	0	0	TUBA1A
ENSG00000255112	0.666175134175134	0	0	CHMP1B
ENSG00000275993	0.666174956604142	2.83565826867621e-129	7.25616594371555e-125	NA
ENSG00000067064	0.66380781980782	0	0	IDI1
ENSG00000009790	-0.663509367509368	0	0	TRAF3IP3
ENSG00000185338	0.662752874752875	0	0	SOCS1
ENSG00000087074	0.662746106746107	0	0	PPP1R15A
ENSG00000125740	0.662253782253782	0	0	FOSB
ENSG00000095066	0.662095934095934	0	0	HOOK2
ENSG00000189241	0.66144448944449	0	0	TSPYL1
ENSG00000116752	0.661109677109677	0	0	BCAS2
ENSG00000116741	0.660407535309346	2.6127140423983e-126	6.68567396309302e-122	RGS2
ENSG00000168209	0.657340713340713	0	0	DDIT4
ENSG00000196352	0.655084315084315	0	0	CD55
ENSG00000173812	0.652191724191724	0	0	EIF1
ENSG00000179820	0.651615663615664	0	0	MYADM
ENSG00000118515	0.650181790132336	3.26864411308516e-121	8.36413342097361e-117	SGK1
ENSG00000128590	0.648812304812305	0	0	DNAJB9
ENSG00000255717	0.648107844107844	0	0	SNHG1
ENSG00000167470	0.64749545949546	0	0	MIDN
ENSG00000261526	0.646950070950071	0	0	NA
ENSG00000172115	0.64573392973393	0	0	CYCS
ENSG00000128016	0.645048033048033	0	0	ZFP36
ENSG00000127528	0.642727158727159	0	0	KLF2
ENSG00000232956	0.641277665277665	0	0	SNHG15
ENSG00000152409	0.640517500517501	0	0	JMY
ENSG00000118985	0.640025215147942	2.43010867455403e-116	6.21840508731631e-112	ELL2
ENSG00000113811	0.639519783519784	0	0	SELENOK
ENSG00000162777	-0.639182811182811	0	0	DENND2D
ENSG00000104660	0.638538458538459	0	0	LEPROTL1
ENSG00000163659	0.638212875969553	1.72015670857354e-115	4.40170900156884e-111	TIPARP
ENSG00000075426	0.635001197387741	5.34316935760781e-114	1.36726360691826e-109	FOSL2
ENSG00000133773	0.632842988842989	0	0	CCDC59
ENSG00000175197	0.631651095230908	1.84327504574209e-112	4.71675651454943e-108	DDIT3
ENSG00000132475	0.630728118728119	0	0	H3-3B
ENSG00000134480	0.629475305475306	0	0	CCNH
ENSG00000161835	0.623238126716984	1.10936101266639e-108	2.83874389531203e-104	TAMALIN
ENSG00000122862	0.620786396786397	0	0	SRGN
ENSG00000125347	0.619254079254079	0	0	IRF1
ENSG00000136603	0.61750275691279	3.59849858299719e-106	9.2081980240315e-102	SKIL
ENSG00000107372	0.616832764832765	0	0	ZFAND5
ENSG00000108106	0.615812391812392	0	0	UBE2S
ENSG00000163660	0.614294162294162	0	0	CCNL1
ENSG00000165355	0.613579333579334	0	0	FBXO33
ENSG00000104856	0.613469545469546	0	0	RELB
ENSG00000138670	0.612362208805763	5.79439847374399e-104	1.48272862544635e-99	RASGEF1B
ENSG00000176531	0.612078744078744	0	0	PHLDB3
ENSG00000138757	0.611553143553144	0	0	G3BP2
ENSG00000242125	0.611252303252303	0	0	SNHG3
ENSG00000139112	0.610674431314898	3.01129925881947e-103	7.70561367339313e-99	GABARAPL1
ENSG00000013441	0.610173862173862	0	0	CLK1
ENSG00000197329	0.607369603369603	0	0	PELI1
ENSG00000132510	0.607347979347979	0	0	KDM6B
ENSG00000135070	0.606686814686815	0	0	ISCA1
ENSG00000052749	0.605123705123705	0	0	RRP12
ENSG00000242114	0.603521943521944	0	0	MTFP1
ENSG00000213203	-0.600619428619429	0	0	GIMAP1
ENSG00000179933	-0.599310443269071	1.53992728916935e-98	3.94051994025544e-94	C14orf119
ENSG00000163154	-0.599179187129939	1.74095126404756e-98	4.4549201895713e-94	TNFAIP8L2
ENSG00000185115	0.599128319128319	0	0	NSMCE3
ENSG00000101901	0.598875082875083	0	0	ALG13
ENSG00000163874	0.598185965364197	4.39752774064634e-98	1.12528337355399e-93	ZC3H12A
ENSG00000164169	0.596087564087564	0	0	PRMT9
ENSG00000134758	0.594917862917863	0	0	RNF138
ENSG00000123358	0.591493288510893	2.08215302175282e-95	5.32802136736329e-91	NR4A1
ENSG00000119138	0.591021795021795	0	0	KLF9
ENSG00000101695	0.590114318114318	0	0	RNF125
ENSG00000139722	0.589834945834946	0	0	VPS37B
ENSG00000169508	0.589659073659074	0	0	GPR183
ENSG00000181788	0.588902676902677	0	0	SIAH2
ENSG00000122557	0.587932415932416	0	0	HERPUD2
ENSG00000148841	0.587352899352899	0	0	ITPRIP
ENSG00000117036	0.580884774627429	2.70969915055947e-91	6.93384915636662e-87	ETV3
ENSG00000196329	-0.580367656367656	0	0	GIMAP5
ENSG00000122257	0.578955602955603	0	0	RBBP6
ENSG00000010404	0.578513126513127	0	0	IDS
ENSG00000182481	0.578098470213957	3.08075732208193e-90	7.88334991147545e-86	KPNA2
ENSG00000143772	0.578002826002826	0	0	ITPKB
ENSG00000153922	0.577879093879094	0	0	CHD1
ENSG00000175463	-0.576165516165516	0	0	TBC1D10C
ENSG00000237989	0.575236144072096	3.65312230574529e-89	9.34797466817162e-85	LINC01679
ENSG00000126804	0.573215877215877	0	0	ZBTB1
ENSG00000115875	0.572309168309168	0	0	SRSF7
ENSG00000157978	-0.570831918831919	0	0	LDLRAP1
ENSG00000173120	0.570382938382938	0	0	KDM2A
ENSG00000162704	-0.567624987624988	0	0	ARPC5
ENSG00000071073	0.566585150585151	0	0	MGAT4A
ENSG00000160908	0.566138798138798	0	0	ZNF394
ENSG00000109787	0.564223824223824	0	0	KLF3
ENSG00000099204	0.563670647670648	0	0	ABLIM1
ENSG00000116560	0.562235686235686	0	0	SFPQ
ENSG00000143507	0.561079643192812	5.27087303777503e-84	1.34876370163625e-79	DUSP10
ENSG00000161547	0.559670263670264	0	0	SRSF2
ENSG00000204261	-0.559013875013875	0	0	PSMB8-AS1
ENSG00000156232	0.558810114810115	0	0	WHAMM
ENSG00000100221	0.558295734295734	0	0	JOSD1
ENSG00000158615	0.558264618264618	0	0	PPP1R15B
ENSG00000267519	0.557614656296434	8.8530216546207e-83	2.26539971120089e-78	MIR23AHG
ENSG00000120709	0.557286221286221	0	0	FAM53C
ENSG00000115758	0.556892104892105	0	0	ODC1
ENSG00000145414	0.556070308070308	0	0	NAF1
ENSG00000141543	0.555196407196407	0	0	EIF4A3
ENSG00000146112	-0.554744162744163	0	0	PPP1R18
ENSG00000196843	0.55385182985183	0	0	ARID5A
ENSG00000165030	0.553832518553357	1.85382748265728e-81	4.7437591453717e-77	NFIL3
ENSG00000113448	0.551205443205443	0	0	PDE4D
ENSG00000215301	0.550911814911815	0	0	DDX3X
ENSG00000185864	0.550257562257562	0	0	NPIPB4
ENSG00000113732	-0.54779725979726	0	0	ATP6V0E1
ENSG00000185262	0.545204465204465	0	0	UBALD2
ENSG00000123505	0.544430704430705	0	0	AMD1
ENSG00000051108	0.542146814146814	0	0	HERPUD1
ENSG00000188229	0.540494688494689	0	0	TUBB4B
ENSG00000099622	0.54035682035682	0	0	CIRBP
ENSG00000167995	0.53959811959812	0	0	BEST1
ENSG00000165672	-0.539408147408147	0	0	PRDX3
ENSG00000271869	0.539001587001587	0	0	DCTN6-DT
ENSG00000197620	0.537734239866267	5.0742254338615e-76	1.29844354627082e-71	EOLA1
ENSG00000139496	0.536133908133908	0	0	NUP58
ENSG00000174738	0.535911907911908	0	0	NR1D2
ENSG00000116679	0.534793734793735	0	0	IVNS1ABP
ENSG00000095794	0.534782826782827	0	0	CREM
ENSG00000139193	-0.534598686598687	0	0	CD27
ENSG00000137267	0.534094826212013	7.83945162250586e-75	2.00603727568302e-70	TUBB2A
ENSG00000006652	0.53390408990409	0	0	IFRD1
ENSG00000006634	0.53371724971725	0	0	DBF4
ENSG00000055483	0.533693525693526	0	0	USP36
ENSG00000162924	0.532974124974125	0	0	REL
ENSG00000129911	0.532495895552701	2.58254893594713e-74	6.60848447219511e-70	KLF16
ENSG00000130340	0.531603603603604	0	0	SNX9
ENSG00000157303	-0.530604662604663	0	0	SUSD3
ENSG00000143106	-0.529611121611122	0	0	PSMA5
ENSG00000265206	-0.528683616683617	0	0	MIR142HG
ENSG00000137947	0.528666240666241	0	0	GTF2B
ENSG00000137575	0.527121515121515	0	0	SDCBP
ENSG00000137078	-0.526901434901435	0	0	SIT1
ENSG00000117868	0.525783945783946	0	0	ESYT2
ENSG00000184205	0.525732237732238	0	0	TSPYL2
ENSG00000168175	0.524663180663181	0	0	MAPK1IP1L
ENSG00000124659	0.523502407502408	0	0	TBCC
ENSG00000131634	-0.522143982143982	0	0	TMEM204
ENSG00000133639	0.52173980973981	0	0	BTG1
ENSG00000133872	0.520975744975745	0	0	SARAF
ENSG00000109062	-0.520688020688021	0	0	NHERF1
ENSG00000168610	0.519774027774028	0	0	STAT3
ENSG00000105835	0.519342291342291	0	0	NAMPT
ENSG00000109929	0.519326979326979	0	0	SC5D
ENSG00000044574	0.516619776619777	0	0	HSPA5
ENSG00000120690	0.516313632313632	0	0	ELF1
ENSG00000173276	0.51500044528909	7.94620040563757e-69	2.0333532217986e-64	ZBTB21
ENSG00000140455	0.513625065625066	0	0	USP3
ENSG00000197409	0.512125712125712	0	0	H3C4
ENSG00000176105	0.512007228191473	6.41855163226534e-68	1.64244317718038e-63	YES1
ENSG00000167613	-0.511974283974284	0	0	LAIR1
ENSG00000007944	0.511399867399868	0	0	MYLIP
ENSG00000071051	0.510989838989839	0	0	NCK2
ENSG00000256223	0.510665850665851	0	0	ZNF10
ENSG00000171456	0.509977553977554	0	0	ASXL1
ENSG00000143811	-0.508915708915709	0	0	PYCR2
ENSG00000205189	0.507627267627268	0	0	ZBTB10
ENSG00000119950	0.507146787146787	0	0	MXI1
ENSG00000119048	0.504914388914389	0	0	UBE2B
ENSG00000081320	0.503773991773992	0	0	STK17B
ENSG00000206337	-0.503148455148455	0	0	HCP5
ENSG00000182162	0.503083823083823	0	0	P2RY8
ENSG00000272256	0.50254232296944	4.14629500605128e-65	1.06099542909846e-60	NA
ENSG00000101665	0.502303662105034	4.86839057599934e-65	1.24577246449247e-60	SMAD7
ENSG00000100003	0.501975940094497	6.06792302844302e-65	1.55272082374829e-60	SEC14L2
ENSG00000112149	0.501893875481664	6.41175008457055e-65	1.64070272914076e-60	CD83
ENSG00000143119	-0.500564804564805	0	0	CD53
ENSG00000139718	0.500527544527545	0	0	SETD1B
ENSG00000223496	0.500105408105408	0	0	EXOSC6

## Sheet: CD4+ Treg
genes	spearman_rho	pvalue	adjusted_pvalue	Symbol
ENSG00000272888	1	0	0	CHASERR
ENSG00000130522	0.57696167010479	0	0	JUND
ENSG00000130844	0.571409737263396	0	0	ZNF331
ENSG00000153234	0.57112734323963	0	0	NR4A2
ENSG00000132002	0.567459063823537	0	0	DNAJB1
ENSG00000121966	0.560497529940696	0	0	CXCR4
ENSG00000179094	0.557083215619801	0	0	PER1
ENSG00000126524	0.553461370120367	0	0	SBDS
ENSG00000132823	0.552508764105635	0	0	OSER1
ENSG00000119801	0.54597105816618	0	0	YPEL5
ENSG00000139112	0.544928664118724	0	0	GABARAPL1
ENSG00000175197	0.541684923369231	0	0	DDIT3
ENSG00000196352	0.538935845976803	0	0	CD55
ENSG00000134480	0.536774536682498	0	0	CCNH
ENSG00000125740	0.52646360119899	0	0	FOSB
ENSG00000115758	0.521498251917028	0	0	ODC1
ENSG00000095794	0.520934648408187	0	0	CREM
ENSG00000132819	0.513121431207027	0	0	RBM38
ENSG00000128016	0.510719660558593	0	0	ZFP36
ENSG00000116752	0.508767540796993	0	0	BCAS2
ENSG00000110848	0.501009996914277	0	0	CD69

## Sheet: CD4+ TCM
genes	spearman_rho	pvalue	adjusted_pvalue	Symbol
ENSG00000272888	1	0	0	CHASERR
ENSG00000132819	0.806869190869191	0	0	RBM38
ENSG00000130844	0.751373851373851	0	0	ZNF331
ENSG00000132823	0.742796746796747	0	0	OSER1
ENSG00000104660	0.742356850356851	0	0	LEPROTL1
ENSG00000119801	0.728190032190032	0	0	YPEL5
ENSG00000132002	0.723525267525268	0	0	DNAJB1
ENSG00000197329	0.719768927768928	0	0	PELI1
ENSG00000130522	0.719267303267303	0	0	JUND
ENSG00000133872	0.715699147699148	0	0	SARAF
ENSG00000146278	0.708172908172908	0	0	PNRC1
ENSG00000153234	0.704556848556849	0	0	NR4A2
ENSG00000170881	0.673887721887722	0	0	RNF139
ENSG00000179144	-0.668090504090504	0	0	GIMAP7
ENSG00000133639	0.667282231282231	0	0	BTG1
ENSG00000100664	0.66405964005964	0	0	EIF5
ENSG00000171223	0.663695211695212	0	0	JUNB
ENSG00000168066	0.663540267540268	0	0	SF1
ENSG00000124466	0.662901663873292	1.39068845415116e-127	3.59159200169079e-123	LYPD3
ENSG00000116752	0.657948837948838	0	0	BCAS2
ENSG00000109321	0.652226419360006	3.24333178785014e-122	8.37622867530178e-118	AREG
ENSG00000158050	0.651706635706636	0	0	DUSP2
ENSG00000116717	0.650436492297819	2.45357355425104e-121	6.33659906120875e-117	GADD45A
ENSG00000163191	-0.649828441828442	0	0	S100A11
ENSG00000243749	-0.647617283617284	0	0	TMEM35B
ENSG00000173812	0.647271335271335	0	0	EIF1
ENSG00000168264	0.644084852084852	0	0	IRF2BP2
ENSG00000120690	0.641262401262401	0	0	ELF1
ENSG00000126524	0.640841776841777	0	0	SBDS
ENSG00000059804	0.638771282771283	0	0	SLC2A3
ENSG00000165355	0.636548460548461	0	0	FBXO33
ENSG00000164169	0.635785091785092	0	0	PRMT9
ENSG00000101901	0.634883350883351	0	0	ALG13
ENSG00000114861	0.630543258543259	0	0	FOXP1
ENSG00000110848	0.628822240822241	0	0	CD69
ENSG00000196843	0.626643086643087	0	0	ARID5A
ENSG00000184557	0.626148518148518	0	0	SOCS3
ENSG00000013441	0.625811197811198	0	0	CLK1
ENSG00000255112	0.624499212499213	0	0	CHMP1B
ENSG00000095794	0.622851310851311	0	0	CREM
ENSG00000121966	0.62189862989863	0	0	CXCR4
ENSG00000275993	0.62106314351473	1.00800913374284e-107	2.60328438880426e-103	NA
ENSG00000185669	-0.618419190575991	1.44005543902772e-106	3.71908717683299e-102	SNAI3
ENSG00000115758	0.617060213060213	0	0	ODC1
ENSG00000163660	0.615578295578296	0	0	CCNL1
ENSG00000143772	0.615215175215175	0	0	ITPKB
ENSG00000179094	0.614090366090366	0	0	PER1
ENSG00000110876	-0.611656223656224	0	0	SELPLG
ENSG00000255717	0.6114965994966	0	0	SNHG1
ENSG00000197471	-0.610882666882667	0	0	SPN
ENSG00000167996	0.610722754722755	0	0	FTH1
ENSG00000197620	0.610346266346266	0	0	EOLA1
ENSG00000134758	0.60940800940801	0	0	RNF138
ENSG00000137078	-0.608524448524449	0	0	SIT1
ENSG00000132475	0.607963135963136	0	0	H3-3B
ENSG00000135048	0.606395646395646	0	0	CEMIP2
ENSG00000166333	-0.606251754251754	0	0	ILK
ENSG00000067064	0.60619839019839	0	0	IDI1
ENSG00000168610	0.604954840954841	0	0	STAT3
ENSG00000185950	0.603723675723676	0	0	IRS2
ENSG00000136603	0.602696755031723	6.37045656877579e-100	1.64523411345203e-95	SKIL
ENSG00000242125	0.602677514677515	0	0	SNHG3
ENSG00000152409	0.602193854193854	0	0	JMY
ENSG00000173120	0.601810153810154	0	0	KDM2A
ENSG00000151327	0.601479133479134	0	0	FAM177A1
ENSG00000261526	0.599738903723239	1.03130008883704e-98	2.66343560943053e-94	NA
ENSG00000184545	0.598882935321802	2.29596914940277e-98	5.92956992524759e-94	DUSP8
ENSG00000138670	0.596729028270045	1.70204119807198e-97	4.3956915981407e-93	RASGEF1B
ENSG00000119508	0.596621866163635	1.87967491821925e-97	4.85444844379303e-93	NR4A3
ENSG00000099204	0.595853743853744	0	0	ABLIM1
ENSG00000177733	0.594984486984487	0	0	HNRNPA0
ENSG00000163171	-0.594231318231318	0	0	CDC42EP3
ENSG00000137575	0.592986784986785	0	0	SDCBP
ENSG00000152518	0.589615093615094	0	0	ZFP36L2
ENSG00000179933	-0.589359363127441	1.44013868515994e-94	3.71930216829407e-90	C14orf119
ENSG00000139496	0.589215889215889	0	0	NUP58
ENSG00000176531	0.589060094827275	1.88665826976912e-94	4.87248364750573e-90	PHLDB3
ENSG00000127528	0.588911064911065	0	0	KLF2
ENSG00000099622	0.588711360711361	0	0	CIRBP
ENSG00000173846	0.586830358830359	0	0	PLK3
ENSG00000133574	-0.586406974406974	0	0	GIMAP4
ENSG00000113732	-0.586303918303918	0	0	ATP6V0E1
ENSG00000133773	0.585365781365781	0	0	CCDC59
ENSG00000185338	0.584742932742933	0	0	SOCS1
ENSG00000196352	0.583202599202599	0	0	CD55
ENSG00000084070	0.582731526731527	0	0	SMAP2
ENSG00000070756	0.58235175035175	0	0	PABPC1
ENSG00000163600	0.581306525306525	0	0	ICOS
ENSG00000143119	-0.581017565017565	0	0	CD53
ENSG00000055483	0.579773235773236	0	0	USP36
ENSG00000168421	0.5795892995893	0	0	RHOH
ENSG00000185262	0.579107019107019	0	0	UBALD2
ENSG00000185864	0.578122131246658	3.01810986007026e-90	7.79457052461746e-86	NPIPB4
ENSG00000139112	0.577675755408783	4.44567830916117e-90	1.14814088012396e-85	GABARAPL1
ENSG00000185115	0.575814191814192	0	0	NSMCE3
ENSG00000135070	0.574772182772183	0	0	ISCA1
ENSG00000157514	0.574411462411462	0	0	TSC22D3
ENSG00000146112	-0.573672861672862	0	0	PPP1R18
ENSG00000247596	-0.572729396729397	0	0	TWF2
ENSG00000162924	0.571748371748372	0	0	REL
ENSG00000138172	-0.571655133293889	7.78936325019002e-88	2.01168095299407e-83	CALHM2
ENSG00000159388	0.57041379041379	0	0	BTG2
ENSG00000134480	0.568621456621457	0	0	CCNH
ENSG00000130449	0.56675647045674	4.81963421987161e-86	1.24471873362404e-81	ZSWIM6
ENSG00000137947	0.566106098106098	0	0	GTF2B
ENSG00000171700	-0.565150873150873	0	0	RGS19
ENSG00000205189	0.563564123564124	0	0	ZBTB10
ENSG00000118985	0.562331432071319	1.88662308753273e-84	4.87239278586203e-80	ELL2
ENSG00000145414	0.561985065985066	0	0	NAF1
ENSG00000131446	-0.560724668724669	0	0	MGAT1
ENSG00000184584	-0.560183624183624	0	0	STING1
ENSG00000109929	0.559730095730096	0	0	SC5D
ENSG00000151651	-0.559724167724168	0	0	ADAM8
ENSG00000071051	0.558751542751543	0	0	NCK2
ENSG00000169813	-0.558713874713875	0	0	HNRNPF
ENSG00000100003	0.558249547261803	5.29268312325185e-83	1.36688834341102e-78	SEC14L2
ENSG00000135926	-0.557502905502906	0	0	TMBIM1
ENSG00000163154	-0.557392712475006	1.05944634132069e-82	2.7361261210948e-78	TNFAIP8L2
ENSG00000087460	0.557116481116481	0	0	GNAS
ENSG00000052749	0.55710250277381	1.33956928314489e-82	3.45957163065e-78	RRP12
ENSG00000169220	-0.556346404346404	0	0	RGS14
ENSG00000237989	0.55627568632284	2.61030800047001e-82	6.74138144201384e-78	LINC01679
ENSG00000095066	0.555513051513052	0	0	HOOK2
ENSG00000070718	0.555486147486148	0	0	AP3M2
ENSG00000122862	0.555161295161295	0	0	SRGN
ENSG00000115165	0.55419473019473	0	0	CYTIP
ENSG00000204389	-0.552578738236475	5.03785223481806e-81	1.30107571816411e-76	HSPA1A
ENSG00000189241	0.552522696522697	0	0	TSPYL1
ENSG00000108622	-0.552364344364344	0	0	ICAM2
ENSG00000137752	-0.549890541890542	0	0	CASP1
ENSG00000172115	0.549867993867994	0	0	CYCS
ENSG00000285976	0.548558372558373	0	0	NA
ENSG00000008517	-0.54768223968224	0	0	IL32
ENSG00000235785	0.547540961745998	2.68120540564914e-79	6.92448108062947e-75	NA
ENSG00000118640	-0.546372198372198	0	0	VAMP8
ENSG00000100100	0.546018618018618	0	0	PIK3IP1
ENSG00000114737	-0.544807210098644	2.25300251706916e-78	5.81860430058282e-74	CISH
ENSG00000101608	-0.544307464307464	0	0	MYL12A
ENSG00000213719	-0.544012336012336	0	0	CLIC1
ENSG00000144746	-0.541735057735058	0	0	ARL6IP5
ENSG00000149781	-0.541288861288861	0	0	FERMT3
ENSG00000159884	-0.540863484863485	0	0	CCDC107
ENSG00000078589	0.540583740583741	0	0	P2RY10
ENSG00000109062	-0.5395103995104	0	0	NHERF1
ENSG00000143106	-0.539309591309591	0	0	PSMA5
ENSG00000108654	0.538203478203478	0	0	DDX5
ENSG00000173221	-0.537563145563146	0	0	GLRX
ENSG00000120333	-0.537227685227685	0	0	MRPS14
ENSG00000100644	0.537044013044013	0	0	HIF1A
ENSG00000175197	0.536954636954637	0	0	DDIT3
ENSG00000100650	0.536950280950281	0	0	SRSF5
ENSG00000196230	-0.536883692883693	0	0	TUBB
ENSG00000167797	-0.53620952020952	0	0	CDK2AP2
ENSG00000162704	-0.535692067692068	0	0	ARPC5
ENSG00000104856	0.535129315129315	0	0	RELB
ENSG00000129562	-0.533146073146073	0	0	DAD1
ENSG00000165672	-0.533075897075897	0	0	PRDX3
ENSG00000145675	0.53171097971098	0	0	PIK3R1
ENSG00000215301	0.531105351105351	0	0	DDX3X
ENSG00000116560	0.531052611052611	0	0	SFPQ
ENSG00000120129	0.530438222438222	0	0	DUSP1
ENSG00000122122	-0.529922401922402	0	0	SASH3
ENSG00000265206	-0.529704793704794	0	0	MIR142HG
ENSG00000123353	-0.528214884214884	0	0	ORMDL2
ENSG00000214367	0.527011439011439	0	0	HAUS3
ENSG00000120709	0.526541962541963	0	0	FAM53C
ENSG00000124225	0.526463477224321	2.19119841869483e-72	5.65898903612126e-68	PMEPA1
ENSG00000150753	-0.525836361836362	0	0	CCT5
ENSG00000158042	-0.523945195945196	0	0	MRPL17
ENSG00000129625	-0.523443463443463	0	0	REEP5
ENSG00000108106	0.523342507342507	0	0	UBE2S
ENSG00000101695	0.523010311010311	0	0	RNF125
ENSG00000159069	-0.522718386718387	0	0	FBXW5
ENSG00000132510	0.521682053682054	0	0	KDM6B
ENSG00000122257	0.521046797046797	0	0	RBBP6
ENSG00000107372	0.520698952698953	0	0	ZFAND5
ENSG00000135185	0.520635532635533	0	0	TMEM243
ENSG00000167470	0.520554124554125	0	0	MIDN
ENSG00000183508	0.519732807732808	0	0	TENT5C
ENSG00000137502	0.519619647506955	3.03502441956409e-70	7.83825406596622e-66	RAB30
ENSG00000167552	0.518809730809731	0	0	TUBA1A
ENSG00000140577	0.518767370767371	0	0	CRTC3
ENSG00000089280	0.518713166713167	0	0	FUS
ENSG00000180644	-0.518589490414437	6.31381950838073e-70	1.63060702623441e-65	PRF1
ENSG00000198258	-0.518118362118362	0	0	UBL5
ENSG00000121858	-0.517874031427654	1.04856693087212e-69	2.70802895567033e-65	TNFSF10
ENSG00000105643	0.517200373200373	0	0	ARRDC2
ENSG00000183978	-0.517163905163905	0	0	COA3
ENSG00000142227	-0.517027261027261	0	0	EMP3
ENSG00000138166	0.516658170858069	2.47617436316264e-69	6.39496791030385e-65	DUSP5
ENSG00000161547	0.516563052563053	0	0	SRSF2
ENSG00000160908	0.516532104532105	0	0	ZNF394
ENSG00000231682	0.516515206252813	2.73881208643803e-69	7.07325609443486e-65	LINC01891
ENSG00000185880	-0.516117972117972	0	0	TRIM69
ENSG00000213203	-0.515582495582496	0	0	GIMAP1
ENSG00000051523	-0.515155223155223	0	0	CYBA
ENSG00000256223	0.514861642861643	0	0	ZNF10
ENSG00000152484	0.514663342663343	0	0	USP12
ENSG00000173113	-0.514640530640531	0	0	TRMT112
ENSG00000104518	-0.514419658419658	0	0	GSDMD
ENSG00000168175	0.514306894306894	0	0	MAPK1IP1L
ENSG00000151702	-0.514093954093954	0	0	FLI1
ENSG00000117748	-0.514089982089982	0	0	RPA2
ENSG00000115091	-0.514068454068454	0	0	ACTR3
ENSG00000105835	0.513665133665134	0	0	NAMPT
ENSG00000178057	-0.513440493440493	0	0	NDUFAF3
ENSG00000111639	-0.513097089097089	0	0	MRPL51
ENSG00000185201	-0.512800412800413	0	0	IFITM2
ENSG00000084733	-0.512795144795145	0	0	RAB10
ENSG00000167995	0.512654732654733	0	0	BEST1
ENSG00000159228	-0.512450420450421	0	0	CBR1
ENSG00000165175	-0.512038676038676	0	0	MID1IP1
ENSG00000143198	-0.511839355839356	0	0	MGST3
ENSG00000110917	-0.511292791292791	0	0	MLEC
ENSG00000220205	0.511112971112971	0	0	VAMP2
ENSG00000269858	-0.510746406746407	0	0	EGLN2
ENSG00000160213	-0.509107061107061	0	0	CSTB
ENSG00000115875	0.508984912984913	0	0	SRSF7
ENSG00000117899	-0.508466548466548	0	0	MESD
ENSG00000133561	-0.508242268242268	0	0	GIMAP6
ENSG00000076053	0.508212244212244	0	0	RBM7
ENSG00000287070	0.508020076020076	0	0	NA
ENSG00000239697	-0.507033987033987	0	0	TNFSF12
ENSG00000140455	0.506720438720439	0	0	USP3
ENSG00000180549	-0.506407538653884	3.02485007916988e-66	7.81197781446412e-62	FUT7
ENSG00000040633	-0.506214294064989	3.45059614087528e-66	8.91150959342449e-62	PHF23
ENSG00000291237	0.50611955011955	0	0	SOD2
ENSG00000146386	-0.505593013593014	0	0	ABRACL
ENSG00000143870	-0.505278961278961	0	0	PDIA6
ENSG00000204209	-0.504560244560245	0	0	DAXX
ENSG00000029363	0.504513720513721	0	0	BCLAF1
ENSG00000090104	0.50427165052795	1.29056648700706e-65	3.33301700934443e-61	RGS1
ENSG00000184602	0.503598151713443	2.03485903068908e-65	5.25522693265762e-61	SNN
ENSG00000169223	-0.503159123159123	0	0	LMAN2
ENSG00000204370	-0.502791946791947	0	0	SDHD
ENSG00000110330	0.502460494460494	0	0	BIRC2
ENSG00000163463	-0.50199726999727	0	0	KRTCAP2
ENSG00000153922	0.501898437898438	0	0	CHD1
ENSG00000139722	0.501118725118725	0	0	VPS37B
ENSG00000124203	0.500895728895729	0	0	ZNF831
ENSG00000141543	0.500861648861649	0	0	EIF4A3
ENSG00000005059	0.500691452691453	0	0	MCUB
ENSG00000118515	0.500599684108679	1.52617486084756e-64	3.94149919562491e-60	SGK1

## Sheet: CD4+ TEM
genes	spearman_rho	pvalue	adjusted_pvalue	Symbol
ENSG00000272888	1	0	0	CHASERR
ENSG00000132819	0.715384131571845	0	0	RBM38
ENSG00000130522	0.674102798750046	0	0	JUND
ENSG00000153234	0.672020444962091	0	0	NR4A2
ENSG00000130844	0.665904716680423	0	0	ZNF331
ENSG00000119801	0.659220537155645	0	0	YPEL5
ENSG00000104660	0.649131766140849	0	0	LEPROTL1
ENSG00000132002	0.64742382180471	0	0	DNAJB1
ENSG00000157514	0.640774588764538	0	0	TSC22D3
ENSG00000179144	-0.637786898019428	0	0	GIMAP7
ENSG00000133872	0.637525019719993	0	0	SARAF
ENSG00000173846	0.634647483178749	0	0	PLK3
ENSG00000121966	0.628251662228138	0	0	CXCR4
ENSG00000109321	0.627549914917261	0	0	AREG
ENSG00000146278	0.618839506967464	0	0	PNRC1
ENSG00000126524	0.618216920054275	0	0	SBDS
ENSG00000146112	-0.61382212920371	0	0	PPP1R18
ENSG00000185950	0.606735900210947	4.25610720006713e-98	9.9669518411172e-94	IRS2
ENSG00000144655	0.60315616030942	0	0	CSRNP1
ENSG00000100664	0.602551467278299	0	0	EIF5
ENSG00000179094	0.599367384500667	0	0	PER1
ENSG00000090104	0.598856727825908	0	0	RGS1
ENSG00000167996	0.597242178871251	0	0	FTH1
ENSG00000168264	0.59676947325085	0	0	IRF2BP2
ENSG00000137078	-0.596225739601551	0	0	SIT1
ENSG00000197329	0.592548306470922	0	0	PELI1
ENSG00000128016	0.59150710954648	0	0	ZFP36
ENSG00000118503	0.59028055069891	0	0	TNFAIP3
ENSG00000163171	-0.58940831742358	0	0	CDC42EP3
ENSG00000133574	-0.586651938488312	0	0	GIMAP4
ENSG00000102879	-0.585165010303003	0	0	CORO1A
ENSG00000132823	0.584643497116214	0	0	OSER1
ENSG00000184545	0.5779450385587	4.4019961851421e-87	1.03085946663658e-82	DUSP8
ENSG00000162704	-0.573566676677448	0	0	ARPC5
ENSG00000168066	0.573171809444044	0	0	SF1
ENSG00000151327	0.571914537216804	0	0	FAM177A1
ENSG00000138166	0.570932884187991	0	0	DUSP5
ENSG00000196329	-0.569717422218032	0	0	GIMAP5
ENSG00000115758	0.569184358129758	0	0	ODC1
ENSG00000119508	0.56902656952434	6.88413486466092e-84	1.61212670260629e-79	NR4A3
ENSG00000213413	-0.567731895697897	0	0	PVRIG
ENSG00000139112	0.567351398878773	2.67286992601386e-83	6.25932679273926e-79	GABARAPL1
ENSG00000127528	0.56562310169614	0	0	KLF2
ENSG00000196352	0.565258627354965	0	0	CD55
ENSG00000213719	-0.564330923045224	0	0	CLIC1
ENSG00000102760	0.56331607285908	0	0	RGCC
ENSG00000183508	0.56313638623437	0	0	TENT5C
ENSG00000255112	0.561972028657453	0	0	CHMP1B
ENSG00000110848	0.559443943608632	0	0	CD69
ENSG00000152518	0.557502737830725	0	0	ZFP36L2
ENSG00000116752	0.557435435468318	0	0	BCAS2
ENSG00000059804	0.556813502883653	0	0	SLC2A3
ENSG00000109062	-0.55608918791554	0	0	NHERF1
ENSG00000167552	0.555925285297251	0	0	TUBA1A
ENSG00000114861	0.555454355711413	0	0	FOXP1
ENSG00000145675	0.553695440518666	0	0	PIK3R1
ENSG00000101695	0.551392364360034	0	0	RNF125
ENSG00000120690	0.550815193187826	0	0	ELF1
ENSG00000133639	0.549698668361333	0	0	BTG1
ENSG00000113811	0.548572795984506	0	0	SELENOK
ENSG00000087074	0.547751974236015	0	0	PPP1R15A
ENSG00000170345	0.547136438046506	0	0	FOS
ENSG00000100100	0.546971787624191	0	0	PIK3IP1
ENSG00000120129	0.546722768883287	0	0	DUSP1
ENSG00000152409	0.546376388728831	0	0	JMY
ENSG00000128340	-0.545814454063667	0	0	RAC2
ENSG00000165355	0.5446119317741	0	0	FBXO33
ENSG00000149781	-0.543998331862875	0	0	FERMT3
ENSG00000010404	0.541277660569883	0	0	IDS
ENSG00000240065	-0.541257069251861	0	0	PSMB9
ENSG00000138172	-0.540878854011695	0	0	CALHM2
ENSG00000173812	0.540158638612086	0	0	EIF1
ENSG00000169220	-0.539847351832313	0	0	RGS14
ENSG00000196843	0.539115932725947	0	0	ARID5A
ENSG00000095794	0.536345398928744	0	0	CREM
ENSG00000172531	-0.5352857739765	0	0	PPP1CA
ENSG00000137752	-0.53496568714577	0	0	CASP1
ENSG00000126804	0.534140819243348	0	0	ZBTB1
ENSG00000116824	-0.533072754788516	0	0	CD2
ENSG00000125740	0.532564181282118	0	0	FOSB
ENSG00000168209	0.531637184715473	0	0	DDIT4
ENSG00000171522	0.531025160534162	0	0	PTGER4
ENSG00000108106	0.530768864057641	0	0	UBE2S
ENSG00000159388	0.53072761465338	0	0	BTG2
ENSG00000213203	-0.52977560671277	0	0	GIMAP1
ENSG00000121807	-0.529362899195763	8.42031586948336e-71	1.97186957031561e-66	CCR2
ENSG00000115875	0.529207903273686	0	0	SRSF7
ENSG00000081320	0.527820152597424	0	0	STK17B
ENSG00000132475	0.526889750851729	0	0	H3-3B
ENSG00000285976	0.526799119674417	0	0	NA
ENSG00000124225	0.525958032836617	9.32043645141894e-70	2.18265980819329e-65	PMEPA1
ENSG00000173120	0.525356271865756	0	0	KDM2A
ENSG00000118985	0.524786538672886	0	0	ELL2
ENSG00000162777	-0.523770379829696	0	0	DENND2D
ENSG00000102245	-0.523127041354765	0	0	CD40LG
ENSG00000117036	0.52002816817525	0	0	ETV3
ENSG00000171223	0.520000432658044	0	0	JUNB
ENSG00000162924	0.519452746330319	0	0	REL
ENSG00000070756	0.5186902800032	0	0	PABPC1
ENSG00000291237	0.518289523813085	0	0	SOD2
ENSG00000146386	-0.517381916736562	0	0	ABRACL
ENSG00000105643	0.516949151863374	0	0	ARRDC2
ENSG00000130429	-0.516095907468866	0	0	ARPC1B
ENSG00000205220	-0.515523249828105	0	0	PSMB10
ENSG00000158050	0.515237161373305	0	0	DUSP2
ENSG00000138670	0.514287966092925	2.87982978523654e-66	6.74398539106692e-62	RASGEF1B
ENSG00000135070	0.513972023850141	0	0	ISCA1
ENSG00000111639	-0.513207033684432	0	0	MRPL51
ENSG00000163191	-0.512985710399804	0	0	S100A11
ENSG00000163154	-0.512052569059459	1.29573671951382e-65	3.03435624975747e-61	TNFAIP8L2
ENSG00000175197	0.511870066913771	0	0	DDIT3
ENSG00000067064	0.511047656081723	0	0	IDI1
ENSG00000189241	0.510734953815757	0	0	TSPYL1
ENSG00000170881	0.510227328418035	0	0	RNF139
ENSG00000177733	0.509366392324967	0	0	HNRNPA0
ENSG00000143119	-0.508776842325387	0	0	CD53
ENSG00000197471	-0.507728260836181	0	0	SPN
ENSG00000179820	0.507702261292609	0	0	MYADM
ENSG00000132510	0.506066707056987	0	0	KDM6B
ENSG00000204209	-0.503693430795344	0	0	DAXX
ENSG00000169813	-0.503525428608552	0	0	HNRNPF
ENSG00000125968	0.50288825124095	5.49589331941519e-63	1.28702829754065e-58	ID1
ENSG00000101608	-0.502790724505925	0	0	MYL12A
ENSG00000214367	0.502129866050939	0	0	HAUS3
ENSG00000275993	0.501563801363334	1.2977904342047e-62	3.03916563882057e-58	NA
ENSG00000175334	-0.500574660687261	0	0	BANF1

## Sheet: CD4+ T cytotoxic
genes	spearman_rho	pvalue	adjusted_pvalue	Symbol
ENSG00000272888	1	0	0	CHASERR
ENSG00000132819	0.691955845771848	0	0	RBM38
ENSG00000121966	0.678685785480325	0	0	CXCR4
ENSG00000118503	0.671922749776499	0	0	TNFAIP3
ENSG00000158050	0.662010867807575	0	0	DUSP2
ENSG00000133639	0.647105683514626	0	0	BTG1
ENSG00000179094	0.645512172627482	0	0	PER1
ENSG00000109062	-0.645169859530862	0	0	NHERF1
ENSG00000153234	0.644999155299012	0	0	NR4A2
ENSG00000179144	-0.634676479521485	0	0	GIMAP7
ENSG00000183508	0.634081683377121	0	0	TENT5C
ENSG00000132002	0.629909787743717	0	0	DNAJB1
ENSG00000157514	0.623886651304492	0	0	TSC22D3
ENSG00000163191	-0.619133257630635	0	0	S100A11
ENSG00000133574	-0.611914106008956	0	0	GIMAP4
ENSG00000239713	-0.611793427977537	0	0	APOBEC3G
ENSG00000145675	0.607551694682771	0	0	PIK3R1
ENSG00000146112	-0.602259320715664	0	0	PPP1R18
ENSG00000168329	-0.597637912984716	0	0	CX3CR1
ENSG00000095370	-0.597545730890252	0	0	SH2D3C
ENSG00000119801	0.592314148255314	0	0	YPEL5
ENSG00000130522	0.591381471715634	0	0	JUND
ENSG00000175463	-0.59008314255002	0	0	TBC1D10C
ENSG00000115091	-0.586496453952036	0	0	ACTR3
ENSG00000185262	0.584669185918575	0	0	UBALD2
ENSG00000171700	-0.582320577933787	0	0	RGS19
ENSG00000162704	-0.582178821955351	0	0	ARPC5
ENSG00000213719	-0.581359043603985	0	0	CLIC1
ENSG00000075426	0.579154000863472	0	0	FOSL2
ENSG00000109787	0.572970292081092	0	0	KLF3
ENSG00000243749	-0.572226141041771	0	0	TMEM35B
ENSG00000184545	0.572063759432777	0	0	DUSP8
ENSG00000120129	0.571080423449623	0	0	DUSP1
ENSG00000138172	-0.57034513781291	0	0	CALHM2
ENSG00000119508	0.568735944407049	4.85926463931059e-45	1.05402309291286e-40	NR4A3
ENSG00000197471	-0.568716074852042	0	0	SPN
ENSG00000108798	-0.56839348275306	0	0	ABI3
ENSG00000132823	0.567945056215021	0	0	OSER1
ENSG00000100612	-0.567331262779354	0	0	DHRS7
ENSG00000133872	0.565888825589713	0	0	SARAF
ENSG00000102879	-0.565098809661389	0	0	CORO1A
ENSG00000107968	0.564368137652564	0	0	MAP3K8
ENSG00000137078	-0.564105160862957	0	0	SIT1
ENSG00000213203	-0.563993167307561	0	0	GIMAP1
ENSG00000162777	-0.562446154552463	0	0	DENND2D
ENSG00000196329	-0.561779349627732	0	0	GIMAP5
ENSG00000128016	0.560088681165068	0	0	ZFP36
ENSG00000051108	0.559838278773037	0	0	HERPUD1
ENSG00000205220	-0.55693657822146	0	0	PSMB10
ENSG00000170345	0.555509157938278	0	0	FOS
ENSG00000115956	-0.555280195346433	0	0	PLEK
ENSG00000142227	-0.555007448521298	0	0	EMP3
ENSG00000090104	0.552570367437014	0	0	RGS1
ENSG00000240065	-0.551755383640121	0	0	PSMB9
ENSG00000143119	-0.550386764496686	0	0	CD53
ENSG00000114737	-0.550226463543407	0	0	CISH
ENSG00000134480	0.547201009208485	0	0	CCNH
ENSG00000128340	-0.546004722636155	0	0	RAC2
ENSG00000277972	-0.545517125492714	0	0	CISD3
ENSG00000167996	0.544971631842446	0	0	FTH1
ENSG00000133561	-0.544922148421766	0	0	GIMAP6
ENSG00000171617	0.543805107693157	0	0	ENC1
ENSG00000145649	-0.542379496675813	0	0	GZMA
ENSG00000138166	0.541995932318079	0	0	DUSP5
ENSG00000100906	0.54175973266288	0	0	NFKBIA
ENSG00000103653	-0.541257390002856	0	0	CSK
ENSG00000104660	0.540504373560927	0	0	LEPROTL1
ENSG00000009790	-0.539825265628495	0	0	TRAF3IP3
ENSG00000110848	0.539200526134506	0	0	CD69
ENSG00000111639	-0.538946867063966	0	0	MRPL51
ENSG00000267519	0.537053560827405	0	0	MIR23AHG
ENSG00000150753	-0.535567158477892	0	0	CCT5
ENSG00000100100	0.534106085850116	0	0	PIK3IP1
ENSG00000126804	0.533929049187832	0	0	ZBTB1
ENSG00000163659	0.533758435419274	0	0	TIPARP
ENSG00000172531	-0.53285669732543	0	0	PPP1CA
ENSG00000198258	-0.531898691064013	0	0	UBL5
ENSG00000146278	0.53163119110981	0	0	PNRC1
ENSG00000069667	0.5315854166841	0	0	RORA
ENSG00000169813	-0.531334742902194	0	0	HNRNPF
ENSG00000204209	-0.530027548333972	0	0	DAXX
ENSG00000159388	0.529585363763074	0	0	BTG2
ENSG00000131236	-0.528411602550432	0	0	CAP1
ENSG00000150907	0.526155357586693	0	0	FOXO1
ENSG00000132475	0.526010344929747	0	0	H3-3B
ENSG00000126524	0.525848596563797	0	0	SBDS
ENSG00000166289	-0.525730089651384	0	0	PLEKHF1
ENSG00000176845	0.52271395303553	0	0	METRNL
ENSG00000122122	-0.521975863036767	0	0	SASH3
ENSG00000168209	0.521309962744955	0	0	DDIT4
ENSG00000171488	0.521173272710866	0	0	LRRC8C
ENSG00000101608	-0.520881076277969	0	0	MYL12A
ENSG00000163874	0.520758769907296	0	0	ZC3H12A
ENSG00000116741	0.520576757763956	0	0	RGS2
ENSG00000117748	-0.520357203354469	0	0	RPA2
ENSG00000196230	-0.519443524106093	0	0	TUBB
ENSG00000182866	-0.519233287415674	0	0	LCK
ENSG00000135070	0.518906534005265	0	0	ISCA1
ENSG00000104856	0.517090935736461	0	0	RELB
ENSG00000182162	0.515956797445679	0	0	P2RY8
ENSG00000110046	0.513727239153056	0	0	ATG2A
ENSG00000180096	-0.512263543089814	0	0	SEPTIN1
ENSG00000006634	0.511641427031291	0	0	DBF4
ENSG00000115875	0.511450187632175	0	0	SRSF7
ENSG00000171552	-0.509841207522113	0	0	BCL2L1
ENSG00000162636	0.509587638914866	0	0	EEIG2
ENSG00000114861	0.509516806157294	0	0	FOXP1
ENSG00000147443	-0.509466418103695	0	0	DOK2
ENSG00000167797	-0.508262532614844	0	0	CDK2AP2
ENSG00000109861	-0.507947629895676	0	0	CTSC
ENSG00000175334	-0.507634084125886	0	0	BANF1
ENSG00000134107	0.507020381153511	0	0	BHLHE40
ENSG00000108106	0.506470183412063	0	0	UBE2S
ENSG00000180644	-0.505887328422232	0	0	PRF1
ENSG00000095794	0.505285747530974	0	0	CREM
ENSG00000117676	-0.505127527233409	0	0	RPS6KA1
ENSG00000111679	-0.50439576966508	0	0	PTPN6
ENSG00000175197	0.503323689192554	0	0	DDIT3
ENSG00000130844	0.503220741966351	0	0	ZNF331
ENSG00000167613	-0.502696869042851	0	0	LAIR1
ENSG00000125384	-0.502336282361264	0	0	PTGER2
ENSG00000213413	-0.502326874178904	0	0	PVRIG
ENSG00000177971	-0.501914271104464	0	0	IMP3
ENSG00000113732	-0.501859631276145	0	0	ATP6V0E1
ENSG00000108523	-0.500092611795102	0	0	RNF167

## Sheet: CD8+ T naive
genes	spearman_rho	pvalue	adjusted_pvalue	Symbol
ENSG00000272888	1	0	0	CHASERR
ENSG00000119801	0.832398424398424	0	0	YPEL5
ENSG00000121966	0.826950334950335	0	0	CXCR4
ENSG00000157514	0.818056118056118	0	0	TSC22D3
ENSG00000179094	0.815666315666316	0	0	PER1
ENSG00000153234	0.810704886704887	0	0	NR4A2
ENSG00000179144	-0.80981846981847	0	0	GIMAP7
ENSG00000132002	0.805883353883354	0	0	DNAJB1
ENSG00000130522	0.802416106416107	0	0	JUND
ENSG00000130844	0.792926916926917	0	0	ZNF331
ENSG00000109321	0.792849470477218	7.04574150916302e-217	1.78665913189356e-212	AREG
ENSG00000132819	0.792755124755125	0	0	RBM38
ENSG00000158050	0.790140922140922	0	0	DUSP2
ENSG00000118503	0.786086802086802	0	0	TNFAIP3
ENSG00000120129	0.78160228960229	0	0	DUSP1
ENSG00000133574	-0.778907350907351	0	0	GIMAP4
ENSG00000100906	0.77795244995245	0	0	NFKBIA
ENSG00000170881	0.77746122946123	0	0	RNF139
ENSG00000144655	0.776777732777733	0	0	CSRNP1
ENSG00000179820	0.7762337002337	0	0	MYADM
ENSG00000146278	0.772115248115248	0	0	PNRC1
ENSG00000285976	0.771379683379683	0	0	NA
ENSG00000119508	0.770594728495682	1.85225574922358e-197	4.69695012888115e-193	NR4A3
ENSG00000168264	0.77023781023781	0	0	IRF2BP2
ENSG00000185950	0.769981162291106	5.91262798864573e-197	1.49932420536079e-192	IRS2
ENSG00000126524	0.76963228963229	0	0	SBDS
ENSG00000159388	0.768806580806581	0	0	BTG2
ENSG00000110848	0.7680684000684	0	0	CD69
ENSG00000151327	0.76783313983314	0	0	FAM177A1
ENSG00000171522	0.762887922887923	0	0	PTGER4
ENSG00000132823	0.762803622803623	0	0	OSER1
ENSG00000141232	0.759921291921292	0	0	TOB1
ENSG00000116717	0.756776810433254	1.79076230606604e-186	4.54101505572227e-182	GADD45A
ENSG00000183508	0.755665231490876	1.27254659765373e-185	3.22692366233034e-181	TENT5C
ENSG00000170345	0.752334548334548	0	0	FOS
ENSG00000087074	0.751648975648976	0	0	PPP1R15A
ENSG00000100664	0.750844662844663	0	0	EIF5
ENSG00000125740	0.746705186705187	0	0	FOSB
ENSG00000128016	0.746389814389815	0	0	ZFP36
ENSG00000122644	0.74546764946765	0	0	ARL4A
ENSG00000127528	0.744053196053196	0	0	KLF2
ENSG00000163659	0.741253391477152	5.57863525229965e-175	1.41463032727815e-170	TIPARP
ENSG00000009790	-0.738610602610603	0	0	TRAF3IP3
ENSG00000059804	0.738008994008994	0	0	SLC2A3
ENSG00000167552	0.732681780681781	0	0	TUBA1A
ENSG00000126804	0.732473172473173	0	0	ZBTB1
ENSG00000162777	-0.731093855093855	0	0	DENND2D
ENSG00000184557	0.730552591319223	1.58118876860819e-167	4.00957847943664e-163	SOCS3
ENSG00000116752	0.728830088830089	0	0	BCAS2
ENSG00000128590	0.727745635745636	0	0	DNAJB9
ENSG00000255112	0.724988908988909	0	0	CHMP1B
ENSG00000124466	0.724878531227802	1.01584038676431e-163	2.57596805275693e-159	LYPD3
ENSG00000175197	0.723667731667732	0	0	DDIT3
ENSG00000167470	0.722919482919483	0	0	MIDN
ENSG00000189241	0.716171708171708	0	0	TSPYL1
ENSG00000232956	0.712756624756625	0	0	SNHG15
ENSG00000104660	0.71211436011436	0	0	LEPROTL1
ENSG00000113811	0.710962886962887	0	0	SELENOK
ENSG00000122862	0.707929775929776	0	0	SRGN
ENSG00000136603	0.706480881169679	5.27113298404253e-152	1.3366539020935e-147	SKIL
ENSG00000185338	0.70626985026985	0	0	SOCS1
ENSG00000167996	0.705885741885742	0	0	FTH1
ENSG00000138757	0.705704565704566	0	0	G3BP2
ENSG00000267519	0.70399789193613	1.71166395425027e-150	4.34043745518784e-146	MIR23AHG
ENSG00000139112	0.700578868578869	0	0	GABARAPL1
ENSG00000152518	0.698785190785191	0	0	ZFP36L2
ENSG00000172115	0.698722826722827	0	0	CYCS
ENSG00000173846	0.697678357678358	0	0	PLK3
ENSG00000116741	0.694607599301686	6.45390109002847e-145	1.63658023840942e-140	RGS2
ENSG00000071073	0.691927435927436	0	0	MGAT4A
ENSG00000275993	0.69172279344045	3.01925032992816e-143	7.65621498663182e-139	NA
ENSG00000196352	0.690035922035922	0	0	CD55
ENSG00000138670	0.689508686193947	5.60248191429669e-142	1.42067736382735e-137	RASGEF1B
ENSG00000075426	0.689315135792094	7.22310037380562e-142	1.83163379278963e-137	FOSL2
ENSG00000152409	0.688721944721945	0	0	JMY
ENSG00000197329	0.687792063792064	0	0	PELI1
ENSG00000177733	0.686354282354282	0	0	HNRNPA0
ENSG00000175463	-0.68586292986293	0	0	TBC1D10C
ENSG00000185115	0.684486300486301	0	0	NSMCE3
ENSG00000157978	-0.684126864126864	0	0	LDLRAP1
ENSG00000184545	0.682841860897233	3.16020160232986e-138	8.01363922318806e-134	DUSP8
ENSG00000163154	-0.682554037293449	4.56465735383947e-138	1.15750581178661e-133	TNFAIP8L2
ENSG00000168066	0.68153802953803	0	0	SF1
ENSG00000213203	-0.680791184791185	0	0	GIMAP1
ENSG00000101695	0.678155382155382	0	0	RNF125
ENSG00000125347	0.677960165960166	0	0	IRF1
ENSG00000118985	0.677882412589006	1.6819230125975e-135	4.26502037534475e-131	ELL2
ENSG00000173812	0.676906216906217	0	0	EIF1
ENSG00000117036	0.672256176256176	0	0	ETV3
ENSG00000108106	0.670114438114438	0	0	UBE2S
ENSG00000107372	0.669917793917794	0	0	ZFAND5
ENSG00000101901	0.669210045210045	0	0	ALG13
ENSG00000261526	0.667582063582064	0	0	NA
ENSG00000105643	0.664654168654169	0	0	ARRDC2
ENSG00000255717	0.663509271509272	0	0	SNHG1
ENSG00000135070	0.661549321549322	0	0	ISCA1
ENSG00000165355	0.660645876645877	0	0	FBXO33
ENSG00000171223	0.659597807597808	0	0	JUNB
ENSG00000161547	0.659115923115923	0	0	SRSF2
ENSG00000090104	0.658854215391323	1.60058625312159e-125	4.05876662066573e-121	RGS1
ENSG00000067064	0.65819167019167	0	0	IDI1
ENSG00000139193	-0.658016842016842	0	0	CD27
ENSG00000134480	0.657686205686206	0	0	CCNH
ENSG00000133773	0.653892977892978	0	0	CCDC59
ENSG00000010404	0.653529125529126	0	0	IDS
ENSG00000242125	0.651269607269607	0	0	SNHG3
ENSG00000123358	0.649641344029413	6.00190785708297e-121	1.5219637943991e-116	NR4A1
ENSG00000013441	0.649023505023505	0	0	CLK1
ENSG00000052749	0.648024684024684	0	0	RRP12
ENSG00000115758	0.645573381573382	0	0	ODC1
ENSG00000148841	0.64359361959362	0	0	ITPRIP
ENSG00000164169	0.643319047319047	0	0	PRMT9
ENSG00000122557	0.64173020973021	0	0	HERPUD2
ENSG00000132475	0.641670041670042	0	0	H3-3B
ENSG00000134758	0.640664248664249	0	0	RNF138
ENSG00000132510	0.640663624663625	0	0	KDM6B
ENSG00000139722	0.640463584463585	0	0	VPS37B
ENSG00000179933	-0.640341316341316	0	0	C14orf119
ENSG00000095066	0.639341067341067	0	0	HOOK2
ENSG00000109787	0.638934842934843	0	0	KLF3
ENSG00000158615	0.638087918087918	0	0	PPP1R15B
ENSG00000161835	0.636549888549889	0	0	TAMALIN
ENSG00000120709	0.63400891000891	0	0	FAM53C
ENSG00000137947	0.633744045744046	0	0	GTF2B
ENSG00000113448	0.631797343797344	0	0	PDE4D
ENSG00000123505	0.631378231378231	0	0	AMD1
ENSG00000115875	0.626448662448663	0	0	SRSF7
ENSG00000129911	0.62492246567014	1.98453506816831e-109	5.0323840258612e-105	KLF16
ENSG00000204261	-0.624102564102564	0	0	PSMB8-AS1
ENSG00000196329	-0.62358401958402	0	0	GIMAP5
ENSG00000109062	-0.622518874518875	0	0	NHERF1
ENSG00000142178	0.622316859363326	2.83104570636256e-108	7.17896570219418e-104	SIK1
ENSG00000173120	0.621871665871666	0	0	KDM2A
ENSG00000102393	0.620354246683537	2.06160388931267e-107	5.22781514251907e-103	GLA
ENSG00000162924	0.620164232164232	0	0	REL
ENSG00000051108	0.618417126417127	0	0	HERPUD1
ENSG00000116679	0.618396798396798	0	0	IVNS1ABP
ENSG00000242114	0.61755050955051	0	0	MTFP1
ENSG00000146112	-0.617305697305697	0	0	PPP1R18
ENSG00000172349	-0.6160015000015	0	0	IL16
ENSG00000137267	0.615961107810633	1.66822762270598e-105	4.23029160565783e-101	TUBB2A
ENSG00000143811	-0.615496875496875	0	0	PYCR2
ENSG00000163874	0.61485966930546	4.96498869762143e-105	1.25902183394284e-100	ZC3H12A
ENSG00000099204	0.614137934137934	0	0	ABLIM1
ENSG00000197620	0.6133302091702	2.24153529218401e-104	5.68408519392021e-100	EOLA1
ENSG00000145414	0.612884148884149	0	0	NAF1
ENSG00000110876	-0.611902367902368	0	0	SELPLG
ENSG00000116560	0.608885444885445	0	0	SFPQ
ENSG00000176531	0.607434667434667	0	0	PHLDB3
ENSG00000119138	0.606580578580579	0	0	KLF9
ENSG00000160789	0.604675862390512	9.72699178330101e-101	2.46657057640947e-96	LMNA
ENSG00000215301	0.604449472449472	0	0	DDX3X
ENSG00000120690	0.6043483003483	0	0	ELF1
ENSG00000163660	0.604294096294096	0	0	CCNL1
ENSG00000182481	0.603998201930143	1.85393243643916e-100	4.70120187232243e-96	KPNA2
ENSG00000118515	0.603886767886768	0	0	SGK1
ENSG00000122122	-0.603752487752488	0	0	SASH3
ENSG00000141543	0.602923010923011	0	0	EIF4A3
ENSG00000111679	-0.601523941523942	0	0	PTPN6
ENSG00000153922	0.600857640857641	0	0	CHD1
ENSG00000160908	0.600122592122592	0	0	ZNF394
ENSG00000184602	0.599130683130683	0	0	SNN
ENSG00000188042	0.594772866772867	0	0	ARL4C
ENSG00000165030	0.594340311710939	1.54218400585411e-96	3.91067020204486e-92	NFIL3
ENSG00000162704	-0.592518940518941	0	0	ARPC5
ENSG00000109929	0.591705027705028	0	0	SC5D
ENSG00000095794	0.589473061473062	0	0	CREM
ENSG00000100221	0.587686655686656	0	0	JOSD1
ENSG00000104856	0.587502013264519	7.66230479990441e-94	1.94300725115976e-89	RELB
ENSG00000146425	0.587396915396915	0	0	DYNLT1
ENSG00000182162	0.586924102924103	0	0	P2RY8
ENSG00000120694	0.582999162999163	0	0	HSPH1
ENSG00000140455	0.582583722583723	0	0	USP3
ENSG00000168175	0.581346545346545	0	0	MAPK1IP1L
ENSG00000223496	0.580570948570949	0	0	EXOSC6
ENSG00000122257	0.580228744228744	0	0	RBBP6
ENSG00000131446	-0.579567471567472	0	0	MGAT1
ENSG00000184205	0.579469995469996	0	0	TSPYL2
ENSG00000188229	0.579360531360531	0	0	TUBB4B
ENSG00000081320	0.577936225936226	0	0	STK17B
ENSG00000006652	0.576596880596881	0	0	IFRD1
ENSG00000117748	-0.5758784998785	0	0	RPA2
ENSG00000165672	-0.575376851376851	0	0	PRDX3
ENSG00000139496	0.574225774225774	0	0	NUP58
ENSG00000231721	0.573620930829559	1.45902999530601e-88	3.69980826209698e-84	LINC-PINT
ENSG00000143772	0.572526368526369	0	0	ITPKB
ENSG00000168421	0.572096924096924	0	0	RHOH
ENSG00000156232	0.57201704001704	0	0	WHAMM
ENSG00000078804	0.57102187786617	1.3328804892356e-87	3.37991834460364e-83	TP53INP2
ENSG00000143106	-0.569966021966022	0	0	PSMA5
ENSG00000137078	-0.568334068334068	0	0	SIT1
ENSG00000197409	0.568257904257904	0	0	H3C4
ENSG00000262246	0.567173175173175	0	0	CORO7
ENSG00000113732	-0.566015294015294	0	0	ATP6V0E1
ENSG00000044574	0.565805245805246	0	0	HSPA5
ENSG00000115091	-0.565623937623938	0	0	ACTR3
ENSG00000157303	-0.565126153126153	0	0	SUSD3
ENSG00000055483	0.564478164478165	0	0	USP36
ENSG00000102879	-0.563960555960556	0	0	CORO1A
ENSG00000173276	0.563453129986653	7.48576623164065e-85	1.89824060101944e-80	ZBTB21
ENSG00000069849	0.563144399144399	0	0	ATP1B3
ENSG00000102760	0.562832062832063	0	0	RGCC
ENSG00000106245	0.562770478770479	0	0	BUD31
ENSG00000143507	0.561969839138455	2.53962664070872e-84	6.43998523550917e-80	DUSP10
ENSG00000186480	0.561764217764218	0	0	INSIG1
ENSG00000169220	-0.561561033561034	0	0	RGS14
ENSG00000204186	0.559616935616936	0	0	ZDBF2
ENSG00000070495	0.558493122493123	0	0	JMJD6
ENSG00000109320	0.557170313170313	0	0	NFKB1
ENSG00000204209	-0.55641118041118	0	0	DAXX
ENSG00000167995	0.555888843888844	0	0	BEST1
ENSG00000170915	-0.554944783593127	7.6094026955627e-82	1.92959233554079e-77	PAQR8
ENSG00000164463	0.554926766926767	0	0	CREBRF
ENSG00000180644	-0.553605781605782	0	0	PRF1
ENSG00000181788	0.553582393582394	0	0	SIAH2
ENSG00000128340	-0.553548793548794	0	0	RAC2
ENSG00000137575	0.553181257181257	0	0	SDCBP
ENSG00000265206	-0.552874980874981	0	0	MIR142HG
ENSG00000164924	0.552565788565789	0	0	YWHAZ
ENSG00000038274	-0.552116472116472	0	0	MAT2B
ENSG00000247596	-0.551324363324363	0	0	TWF2
ENSG00000099622	0.551129207129207	0	0	CIRBP
ENSG00000196843	0.550883590883591	0	0	ARID5A
ENSG00000167613	-0.550627366627367	0	0	LAIR1
ENSG00000100003	0.55041187041187	0	0	SEC14L2
ENSG00000131634	-0.549817245817246	0	0	TMEM204
ENSG00000185262	0.548779148779149	0	0	UBALD2
ENSG00000133561	-0.547690183690184	0	0	GIMAP6
ENSG00000174373	0.546345006345006	0	0	RALGAPA1
ENSG00000026508	0.545957225957226	0	0	CD44
ENSG00000112406	0.545552933552934	0	0	HECA
ENSG00000132661	0.544547008547009	0	0	NXT1
ENSG00000145241	0.543969243969244	0	0	CENPC
ENSG00000092931	0.542850338850339	0	0	MFSD11
ENSG00000076053	0.542093558093558	0	0	RBM7
ENSG00000176105	0.540416200628687	6.60514985347582e-77	1.6749338998444e-72	YES1
ENSG00000268027	-0.539666447666448	0	0	NA
ENSG00000213658	-0.539419787419787	0	0	LAT
ENSG00000175334	-0.53789562989563	0	0	BANF1
ENSG00000182866	-0.537890061890062	0	0	LCK
ENSG00000272256	0.537873148327626	4.56775645407664e-76	1.15829168162476e-71	NA
ENSG00000265241	0.537511305511306	0	0	RBM8A
ENSG00000113013	0.536628608628609	0	0	HSPA9
ENSG00000269858	-0.536216036216036	0	0	EGLN2
ENSG00000198668	0.53619152019152	0	0	CALM1
ENSG00000166441	0.535995823995824	0	0	RPL27A
ENSG00000124659	0.535667491667492	0	0	TBCC
ENSG00000060138	0.535498663498664	0	0	YBX3
ENSG00000133872	0.535051387051387	0	0	SARAF
ENSG00000071243	0.534535494535495	0	0	ING3
ENSG00000152795	0.534004362004362	0	0	HNRNPDL
ENSG00000077420	-0.533887805887806	0	0	APBB1IP
ENSG00000133639	0.533649101649102	0	0	BTG1
ENSG00000130340	0.533352173352173	0	0	SNX9
ENSG00000182831	0.533305121305121	0	0	HAPSTR1
ENSG00000006634	0.532964476964477	0	0	DBF4
ENSG00000105856	0.532608388608389	0	0	HBP1
ENSG00000166333	-0.532038064038064	0	0	ILK
ENSG00000101654	0.53178117978118	0	0	RNMT
ENSG00000143384	0.531707103707104	0	0	MCL1
ENSG00000150459	0.530978606978607	0	0	SAP18
ENSG00000070761	0.529831621831622	0	0	CFAP20
ENSG00000163545	-0.529139833139833	0	0	NUAK2
ENSG00000197457	-0.528626628626629	0	0	STMN3
ENSG00000131236	-0.527943251943252	0	0	CAP1
ENSG00000184588	0.527868611868612	0	0	PDE4B
ENSG00000135241	0.527724335724336	0	0	PNPLA8
ENSG00000111276	0.527509535509536	0	0	CDKN1B
ENSG00000205189	0.527470463470464	0	0	ZBTB10
ENSG00000117143	0.527145096726532	1.33261816372471e-72	3.37925313957313e-68	UAP1
ENSG00000164951	0.526651064450597	1.91113970754951e-72	4.84626807040405e-68	PDP1
ENSG00000135185	0.526623994623995	0	0	TMEM243
ENSG00000243927	-0.52631767031767	0	0	MRPS6
ENSG00000101246	-0.526222534222534	0	0	ARFRP1
ENSG00000185905	0.525801165801166	0	0	C16orf54
ENSG00000130766	0.52564256376793	3.9823701975536e-72	1.00984943469564e-67	SESN2
ENSG00000165175	-0.525641337641338	0	0	MID1IP1
ENSG00000177426	0.525543227119857	4.28045528415559e-72	1.08543785095617e-67	TGIF1
ENSG00000243749	-0.52554204954205	0	0	TMEM35B
ENSG00000165714	0.524644904644905	0	0	BORCS5
ENSG00000138166	0.524436427102818	9.55140979053397e-72	2.42204649468361e-67	DUSP5
ENSG00000185022	0.523246736830655	2.25588246263146e-71	5.72046674874084e-67	MAFF
ENSG00000125691	0.522917022917023	0	0	RPL23
ENSG00000128271	-0.522756006756007	0	0	ADORA2A
ENSG00000086061	0.522431586431586	0	0	DNAJA1
ENSG00000102317	0.522160746160746	0	0	RBM3
ENSG00000161920	-0.521897081897082	0	0	MED11
ENSG00000130066	0.519502731502732	0	0	SAT1
ENSG00000154640	0.519222987222987	0	0	BTG3
ENSG00000029363	0.518668106668107	0	0	BCLAF1
ENSG00000141582	0.518337158337158	0	0	CBX4
ENSG00000104824	0.51745972945973	0	0	HNRNPL
ENSG00000125968	0.517064740306596	1.85849207834291e-69	4.71276421226196e-65	ID1
ENSG00000095564	0.516463596463597	0	0	BTAF1
ENSG00000164758	0.51622332022332	0	0	MED30
ENSG00000173221	-0.515918267918268	0	0	GLRX
ENSG00000171988	0.515385251385251	0	0	JMJD1C
ENSG00000240065	-0.515247695247695	0	0	PSMB9
ENSG00000213413	-0.514994470994471	0	0	PVRIG
ENSG00000103653	-0.514716514716515	0	0	CSK
ENSG00000150991	0.514500034500035	0	0	UBC
ENSG00000064201	-0.513847701847702	0	0	TSPAN32
ENSG00000040633	-0.513727542022738	1.93684721826837e-68	4.91145717608494e-64	PHF23
ENSG00000139718	0.513371589371589	0	0	SETD1B
ENSG00000185864	0.51174091974092	0	0	NPIPB4
ENSG00000143742	-0.51160693960694	0	0	SRP9
ENSG00000177875	0.511420259040875	9.6448790109727e-68	2.44574841960246e-63	CCDC184
ENSG00000205138	-0.511205815205815	0	0	SDHAF1
ENSG00000136485	-0.510474750474751	0	0	DCAF7
ENSG00000007944	0.510123174123174	0	0	MYLIP
ENSG00000143751	0.50973764973765	0	0	SDE2
ENSG00000237989	0.509353974374278	4.01929536963151e-67	1.01921291983116e-62	LINC01679
ENSG00000120616	0.508716856716857	0	0	EPC1
ENSG00000128272	0.508444036444036	0	0	ATF4
ENSG00000172543	-0.508367176367176	0	0	CTSW
ENSG00000074071	-0.5078772998773	0	0	MRPS34
ENSG00000204568	-0.507401967401968	0	0	MRPS18B
ENSG00000130813	-0.507319299319299	0	0	SHFL
ENSG00000168569	-0.505762861762862	0	0	TMEM223
ENSG00000187189	0.505055257055257	0	0	TSPYL4
ENSG00000164104	0.504889404889405	0	0	HMGB2
ENSG00000008988	0.50427402027402	0	0	RPS20
ENSG00000071127	-0.503988911988912	0	0	WDR1
ENSG00000165879	0.503967167967168	0	0	FRAT1
ENSG00000105835	0.503074979074979	0	0	NAMPT
ENSG00000130449	0.502716319732618	3.68800837647478e-65	9.35205164106474e-61	ZSWIM6
ENSG00000170043	-0.50228389028389	0	0	TRAPPC1
ENSG00000067182	-0.501182157182157	0	0	TNFRSF1A
ENSG00000132912	0.501000537000537	0	0	DCTN4
ENSG00000168610	0.500791964791965	0	0	STAT3

## Sheet: CD8+ T memory
genes	spearman_rho	pvalue	adjusted_pvalue	Symbol
ENSG00000272888	1	0	0	CHASERR
ENSG00000130522	0.69988794579372	0	0	JUND
ENSG00000132002	0.695401906718675	0	0	DNAJB1
ENSG00000132819	0.691172770536026	0	0	RBM38
ENSG00000121966	0.682612428232315	0	0	CXCR4
ENSG00000153234	0.671679701000362	0	0	NR4A2
ENSG00000179094	0.65705039843373	0	0	PER1
ENSG00000118503	0.654115069762384	0	0	TNFAIP3
ENSG00000126524	0.653548777449441	0	0	SBDS
ENSG00000132823	0.6500587689367	0	0	OSER1
ENSG00000173846	0.646631046895031	0	0	PLK3
ENSG00000119801	0.644490742433231	0	0	YPEL5
ENSG00000133574	-0.642540062258823	0	0	GIMAP4
ENSG00000115758	0.637144917193554	0	0	ODC1
ENSG00000090104	0.635466884333946	0	0	RGS1
ENSG00000179144	-0.633430416257952	0	0	GIMAP7
ENSG00000130844	0.633056574548227	0	0	ZNF331
ENSG00000133872	0.631616658797016	0	0	SARAF
ENSG00000151327	0.628290914531288	0	0	FAM177A1
ENSG00000158050	0.6272908441806	0	0	DUSP2
ENSG00000110848	0.619619286041902	0	0	CD69
ENSG00000128016	0.613162183525589	0	0	ZFP36
ENSG00000119508	0.612884676993899	4.34885748842991e-96	1.02585199294573e-91	NR4A3
ENSG00000184545	0.612292056305926	7.42538257353755e-96	1.75157349527177e-91	DUSP8
ENSG00000104660	0.606815384128578	0	0	LEPROTL1
ENSG00000095794	0.603286759539814	0	0	CREM
ENSG00000127528	0.602253771825994	0	0	KLF2
ENSG00000113811	0.601132523184238	0	0	SELENOK
ENSG00000070495	0.600784932418795	0	0	JMJD6
ENSG00000133639	0.599917714272373	0	0	BTG1
ENSG00000198355	0.594897885516391	0	0	PIM3
ENSG00000183508	0.594452064915559	0	0	TENT5C
ENSG00000144655	0.593351706434262	0	0	CSRNP1
ENSG00000157514	0.592829821072704	0	0	TSC22D3
ENSG00000159388	0.592585836286885	0	0	BTG2
ENSG00000115875	0.59194512277731	0	0	SRSF7
ENSG00000168175	0.586966644250705	0	0	MAPK1IP1L
ENSG00000100906	0.586179791780398	0	0	NFKBIA
ENSG00000116717	0.585581626612344	0	0	GADD45A
ENSG00000120129	0.583196139252581	0	0	DUSP1
ENSG00000146112	-0.582990478694955	0	0	PPP1R18
ENSG00000163874	0.581480104733434	0	0	ZC3H12A
ENSG00000213413	-0.578986848722367	0	0	PVRIG
ENSG00000213203	-0.57885851247926	0	0	GIMAP1
ENSG00000108106	0.577034678587985	0	0	UBE2S
ENSG00000173812	0.576427189649786	0	0	EIF1
ENSG00000185262	0.576393980438823	0	0	UBALD2
ENSG00000051108	0.573300547045717	0	0	HERPUD1
ENSG00000169813	-0.573077344897471	0	0	HNRNPF
ENSG00000162777	-0.573030004107374	0	0	DENND2D
ENSG00000151014	0.572714022064836	2.17292786615039e-81	5.12571954346215e-77	NOCT
ENSG00000146278	0.572318340854303	0	0	PNRC1
ENSG00000100664	0.568442432708339	0	0	EIF5
ENSG00000196230	-0.566029588454623	0	0	TUBB
ENSG00000107372	0.564670821760543	0	0	ZFAND5
ENSG00000103257	0.561043475803204	0	0	SLC7A5
ENSG00000196329	-0.558647988815162	0	0	GIMAP5
ENSG00000163659	0.556589248141621	0	0	TIPARP
ENSG00000127824	0.55640438558198	0	0	TUBA4A
ENSG00000168209	0.556394324512054	0	0	DDIT4
ENSG00000081320	0.555286731276656	0	0	STK17B
ENSG00000109321	0.555223225784937	1.33260394237346e-75	3.14347943966475e-71	AREG
ENSG00000102879	-0.554110031547214	0	0	CORO1A
ENSG00000137947	0.553408521526542	0	0	GTF2B
ENSG00000135070	0.553142294864001	0	0	ISCA1
ENSG00000132475	0.552610440594989	0	0	H3-3B
ENSG00000152518	0.550808203443129	0	0	ZFP36L2
ENSG00000101695	0.5470855461287	0	0	RNF125
ENSG00000197471	-0.546837030021311	0	0	SPN
ENSG00000132510	0.545554020879715	0	0	KDM6B
ENSG00000285976	0.543180622164276	0	0	NA
ENSG00000104856	0.542650396098947	0	0	RELB
ENSG00000161547	0.542562473100078	0	0	SRSF2
ENSG00000099622	0.540542287060911	0	0	CIRBP
ENSG00000204209	-0.539943983649149	0	0	DAXX
ENSG00000109320	0.537985746151986	0	0	NFKB1
ENSG00000167996	0.536243445328146	0	0	FTH1
ENSG00000145675	0.534905491992464	0	0	PIK3R1
ENSG00000154640	0.533712356622073	0	0	BTG3
ENSG00000179933	-0.531145124866326	0	0	C14orf119
ENSG00000133561	-0.530368625313775	0	0	GIMAP6
ENSG00000160789	0.529963125794709	0	0	LMNA
ENSG00000116560	0.529453298356651	0	0	SFPQ
ENSG00000116752	0.52881619454392	0	0	BCAS2
ENSG00000197329	0.52832127656094	2.41635730257897e-67	5.69994524105353e-63	PELI1
ENSG00000168264	0.527553522587947	0	0	IRF2BP2
ENSG00000122862	0.527448718496179	0	0	SRGN
ENSG00000162924	0.527241829105585	0	0	REL
ENSG00000167797	-0.523950046711013	0	0	CDK2AP2
ENSG00000101608	-0.523500462809217	0	0	MYL12A
ENSG00000179820	0.522040440278564	0	0	MYADM
ENSG00000115091	-0.521597952887159	0	0	ACTR3
ENSG00000213719	-0.521525927914815	0	0	CLIC1
ENSG00000105993	0.520726633510705	0	0	DNAJB6
ENSG00000067064	0.520154673205697	0	0	IDI1
ENSG00000165355	0.519859753293349	0	0	FBXO33
ENSG00000092820	0.51983775718322	0	0	EZR
ENSG00000118985	0.519338205860857	0	0	ELL2
ENSG00000183978	-0.519155125109021	0	0	COA3
ENSG00000109062	-0.519084544015415	0	0	NHERF1
ENSG00000172349	-0.518774478736735	0	0	IL16
ENSG00000242114	0.516621071843412	0	0	MTFP1
ENSG00000010404	0.516538202420125	0	0	IDS
ENSG00000078804	0.516280977622346	6.99545551472644e-64	1.65015800136882e-59	TP53INP2
ENSG00000188229	0.516036208792239	0	0	TUBB4B
ENSG00000006634	0.514830523965161	0	0	DBF4
ENSG00000136603	0.514686090010172	0	0	SKIL
ENSG00000111679	-0.514481212833563	0	0	PTPN6
ENSG00000038274	-0.514172099900434	0	0	MAT2B
ENSG00000006652	0.513724820060453	0	0	IFRD1
ENSG00000102760	0.513449976206722	0	0	RGCC
ENSG00000134480	0.5114391139377	0	0	CCNH
ENSG00000168310	-0.509228074778173	0	0	IRF2
ENSG00000087074	0.508432098223077	0	0	PPP1R15A
ENSG00000133773	0.507909951734513	0	0	CCDC59
ENSG00000267519	0.507107324120977	0	0	MIR23AHG
ENSG00000163660	0.50653493372443	0	0	CCNL1
ENSG00000117748	-0.505091838367913	0	0	RPA2
ENSG00000138166	0.504768578495239	0	0	DUSP5
ENSG00000137267	0.504596697421527	1.18577248556039e-60	2.7971187161884e-56	TUBB2A
ENSG00000180644	-0.502280483582638	0	0	PRF1
ENSG00000126804	0.502126003918134	0	0	ZBTB1
ENSG00000162704	-0.501411621872121	0	0	ARPC5
ENSG00000204261	-0.500874929073297	0	0	PSMB8-AS1
ENSG00000163159	-0.500435452322663	0	0	VPS72
ENSG00000184588	0.500368281240544	0	0	PDE4B
ENSG00000170345	0.500136769109351	0	0	FOS

## Sheet: CD8+ T cytotoxic
genes	spearman_rho	pvalue	adjusted_pvalue	Symbol
ENSG00000272888	1	0	0	CHASERR
ENSG00000132819	0.66586406986407	0	0	RBM38
ENSG00000130522	0.653384729384729	0	0	JUND
ENSG00000121966	0.62562394962395	0	0	CXCR4
ENSG00000185262	0.624321564321564	0	0	UBALD2
ENSG00000183508	0.616491940491941	0	0	TENT5C
ENSG00000179144	-0.596150744150744	0	0	GIMAP7
ENSG00000157514	0.594393834393835	0	0	TSC22D3
ENSG00000128016	0.594175854175854	0	0	ZFP36
ENSG00000153234	0.587244227244227	0	0	NR4A2
ENSG00000168329	-0.575145503145503	0	0	CX3CR1
ENSG00000133574	-0.574985098985099	0	0	GIMAP4
ENSG00000119801	0.574274122274122	0	0	YPEL5
ENSG00000179094	0.573879921879922	0	0	PER1
ENSG00000133639	0.57370848970849	0	0	BTG1
ENSG00000118503	0.573579057579058	0	0	TNFAIP3
ENSG00000158050	0.561666273666274	0	0	DUSP2
ENSG00000184545	0.55791014991015	0	0	DUSP8
ENSG00000168209	0.553496017496018	0	0	DDIT4
ENSG00000132002	0.552775380775381	0	0	DNAJB1
ENSG00000141582	0.551990063990064	0	0	CBX4
ENSG00000267519	0.53589955989956	0	0	MIR23AHG
ENSG00000119508	0.532817267211074	2.03331793576262e-74	4.89155295806414e-70	NR4A3
ENSG00000113811	0.532693660693661	0	0	SELENOK
ENSG00000132823	0.531569583569584	0	0	OSER1
ENSG00000132475	0.530736890736891	0	0	H3-3B
ENSG00000120129	0.529903357903358	0	0	DUSP1
ENSG00000175197	0.526747186747187	0	0	DDIT3
ENSG00000133561	-0.523611523611524	0	0	GIMAP6
ENSG00000146278	0.522990066990067	0	0	PNRC1
ENSG00000090104	0.522193986193986	0	0	RGS1
ENSG00000176845	0.518484722484723	0	0	METRNL
ENSG00000126524	0.517543837543838	0	0	SBDS
ENSG00000133872	0.515465315465315	0	0	SARAF
ENSG00000130844	0.515400131400131	0	0	ZNF331
ENSG00000144655	0.513178617178617	0	0	CSRNP1
ENSG00000146112	-0.511628395628396	0	0	PPP1R18
ENSG00000173812	0.51142081942082	0	0	EIF1
ENSG00000171617	0.509904593904594	0	0	ENC1
ENSG00000196329	-0.506155346155346	0	0	GIMAP5
ENSG00000167996	0.505986913986914	0	0	FTH1
ENSG00000163191	-0.503497355497356	0	0	S100A11
ENSG00000243749	-0.500907872907873	0	0	TMEM35B
ENSG00000115875	0.500379692379692	0	0	SRSF7
