# Supplementary material for: CHASERR-CHD2 dynamics in T cell quiescence and its modulation by cyclosporine
Source: Front Immunol. 2025 Nov 11;16:1652359. doi: 10.3389/fimmu.2025.1652359 (PMC12644095; doi:10.3389/fimmu.2025.1652359)
Supplement: Supplementary File 4 — XLSX. gene ontology biological process results for genes with significant correlation with CHASERR in the AIDA metacell dataset. [file Table3.xlsx]

## Sheet: CD4+ T naive, corr > 0
ID	Description	GeneRatio	BgRatio	RichFactor	FoldEnrichment	zScore	pvalue	p.adjust	qvalue	geneID	Count
GO:0046632	alpha-beta T cell differentiation	14/178	132/17536	0.106060606060606	10.4487572352741	11.0344365933038	7.12426430540692e-11	1.95846025755636e-07	1.6550790865298e-07	ENSG00000110848/ENSG00000171522/ENSG00000184557/ENSG00000171223/ENSG00000185338/ENSG00000075426/ENSG00000125347/ENSG00000104856/ENSG00000163874/ENSG00000169508/ENSG00000143772/ENSG00000168610/ENSG00000101665/ENSG00000112149	14
GO:0046631	alpha-beta T cell activation	15/178	194/17536	0.077319587628866	7.61728252056064	9.38521001185329	1.29979607902389e-09	1.78656971061833e-06	1.50981576126617e-06	ENSG00000110848/ENSG00000171522/ENSG00000184557/ENSG00000171223/ENSG00000185338/ENSG00000196352/ENSG00000075426/ENSG00000125347/ENSG00000104856/ENSG00000163874/ENSG00000169508/ENSG00000143772/ENSG00000168610/ENSG00000101665/ENSG00000112149	15
GO:0043367	CD4-positive, alpha-beta T cell differentiation	11/178	101/17536	0.108910891089109	10.7295583490933	9.93015167862752	6.22758063736013e-09	4.42491019044042e-06	3.73945618131071e-06	ENSG00000110848/ENSG00000171522/ENSG00000184557/ENSG00000171223/ENSG00000185338/ENSG00000104856/ENSG00000163874/ENSG00000169508/ENSG00000168610/ENSG00000101665/ENSG00000112149	11
GO:0035710	CD4-positive, alpha-beta T cell activation	12/178	127/17536	0.094488188976378	9.30867911174025	9.51612150361121	6.43857430402389e-09	4.42491019044042e-06	3.73945618131071e-06	ENSG00000110848/ENSG00000171522/ENSG00000184557/ENSG00000171223/ENSG00000185338/ENSG00000196352/ENSG00000104856/ENSG00000163874/ENSG00000169508/ENSG00000168610/ENSG00000101665/ENSG00000112149	12
GO:0030098	lymphocyte differentiation	20/178	424/17536	0.0471698113207547	4.64702141191435	7.69810623018593	1.23811590257654e-08	6.80716123236583e-06	5.75267746733985e-06	ENSG00000110848/ENSG00000168264/ENSG00000171522/ENSG00000184557/ENSG00000171223/ENSG00000152518/ENSG00000185338/ENSG00000128590/ENSG00000075426/ENSG00000125347/ENSG00000104856/ENSG00000163874/ENSG00000169508/ENSG00000143772/ENSG00000126804/ENSG00000143507/ENSG00000165030/ENSG00000168610/ENSG00000101665/ENSG00000112149	20
GO:0030217	T cell differentiation	17/178	318/17536	0.0534591194968553	5.26662426683627	7.77534470289521	2.68269503176761e-08	1.22912144038819e-05	1.03872069037037e-05	ENSG00000110848/ENSG00000171522/ENSG00000184557/ENSG00000171223/ENSG00000152518/ENSG00000185338/ENSG00000075426/ENSG00000125347/ENSG00000104856/ENSG00000163874/ENSG00000169508/ENSG00000143772/ENSG00000126804/ENSG00000143507/ENSG00000168610/ENSG00000101665/ENSG00000112149	17
GO:0042093	T-helper cell differentiation	9/178	80/17536	0.1125	11.0831460674157	9.15338500193717	1.16668218970802e-07	4.42889642603011e-05	3.74282491709845e-05	ENSG00000110848/ENSG00000171522/ENSG00000184557/ENSG00000171223/ENSG00000104856/ENSG00000163874/ENSG00000169508/ENSG00000168610/ENSG00000101665	9
GO:0002294	CD4-positive, alpha-beta T cell differentiation involved in immune response	9/178	82/17536	0.109756097560976	10.8128254316251	9.01916968039908	1.44893239943132e-07	4.42889642603011e-05	3.74282491709845e-05	ENSG00000110848/ENSG00000171522/ENSG00000184557/ENSG00000171223/ENSG00000104856/ENSG00000163874/ENSG00000169508/ENSG00000168610/ENSG00000101665	9
GO:0002287	alpha-beta T cell activation involved in immune response	9/178	83/17536	0.108433734939759	10.6825504264248	8.95378812837218	1.61109364351768e-07	4.42889642603011e-05	3.74282491709845e-05	ENSG00000110848/ENSG00000171522/ENSG00000184557/ENSG00000171223/ENSG00000104856/ENSG00000163874/ENSG00000169508/ENSG00000168610/ENSG00000101665	9
GO:0002293	alpha-beta T cell differentiation involved in immune response	9/178	83/17536	0.108433734939759	10.6825504264248	8.95378812837218	1.61109364351768e-07	4.42889642603011e-05	3.74282491709845e-05	ENSG00000110848/ENSG00000171522/ENSG00000184557/ENSG00000171223/ENSG00000104856/ENSG00000163874/ENSG00000169508/ENSG00000168610/ENSG00000101665	9
GO:0010563	negative regulation of phosphorus metabolic process	15/178	288/17536	0.0520833333333333	5.1310861423221	7.15820558825771	2.56464949770782e-07	5.87518455766567e-05	4.96507143986067e-05	ENSG00000120129/ENSG00000118503/ENSG00000185950/ENSG00000116717/ENSG00000185338/ENSG00000116741/ENSG00000168209/ENSG00000167470/ENSG00000163874/ENSG00000143507/ENSG00000158615/ENSG00000113448/ENSG00000168610/ENSG00000071051/ENSG00000101665	15
GO:0045936	negative regulation of phosphate metabolic process	15/178	288/17536	0.0520833333333333	5.1310861423221	7.15820558825771	2.56464949770782e-07	5.87518455766567e-05	4.96507143986067e-05	ENSG00000120129/ENSG00000118503/ENSG00000185950/ENSG00000116717/ENSG00000185338/ENSG00000116741/ENSG00000168209/ENSG00000167470/ENSG00000163874/ENSG00000143507/ENSG00000158615/ENSG00000113448/ENSG00000168610/ENSG00000071051/ENSG00000101665	15
GO:0002292	T cell differentiation involved in immune response	9/178	91/17536	0.0989010989010989	9.74342511421163	8.4679804804625	3.58371893689665e-07	7.57818719809916e-05	6.40426533905338e-05	ENSG00000110848/ENSG00000171522/ENSG00000184557/ENSG00000171223/ENSG00000104856/ENSG00000163874/ENSG00000169508/ENSG00000168610/ENSG00000101665	9
GO:1900102	negative regulation of endoplasmic reticulum unfolded protein response	5/178	16/17536	0.3125	30.7865168539326	12.0705123781896	4.06406077381664e-07	7.98007361944425e-05	6.74389633670175e-05	ENSG00000087074/ENSG00000128590/ENSG00000158615/ENSG00000044574/ENSG00000071051	5
GO:0140467	integrated stress response signaling	7/178	48/17536	0.145833333333333	14.3670411985019	9.3907196907624	5.11392331761561e-07	9.37211680008354e-05	7.92030088559835e-05	ENSG00000171223/ENSG00000170345/ENSG00000087074/ENSG00000175197/ENSG00000158615/ENSG00000044574/ENSG00000071051	7
GO:1903311	regulation of mRNA metabolic process	15/178	306/17536	0.0490196078431373	4.82925754571492	6.84298669505131	5.55719240180374e-07	9.54795119534905e-05	8.06889712551372e-05	ENSG00000132819/ENSG00000183508/ENSG00000177733/ENSG00000141232/ENSG00000159388/ENSG00000168066/ENSG00000152518/ENSG00000173812/ENSG00000128016/ENSG00000163874/ENSG00000115875/ENSG00000161547/ENSG00000141543/ENSG00000196843/ENSG00000099622	15
GO:0045444	fat cell differentiation	13/178	236/17536	0.0550847457627119	5.42677585221862	6.93319677608191	8.87025700432991e-07	0.000143437273558252	0.000121217691693846	ENSG00000153234/ENSG00000119508/ENSG00000152518/ENSG00000122644/ENSG00000185338/ENSG00000116741/ENSG00000128016/ENSG00000075426/ENSG00000175197/ENSG00000163874/ENSG00000123358/ENSG00000143507/ENSG00000171456	13
GO:0072538	T-helper 17 type immune response	7/178	53/17536	0.132075471698113	13.0116599533602	8.86841543618828	1.02585781596973e-06	0.000156671285338933	0.000132401649113755	ENSG00000110848/ENSG00000184557/ENSG00000171223/ENSG00000163874/ENSG00000196843/ENSG00000168610/ENSG00000101665	7
GO:0042326	negative regulation of phosphorylation	13/178	241/17536	0.0539419087136929	5.31418714159168	6.82904952750812	1.12282763502425e-06	0.000162455429930614	0.00013728978340712	ENSG00000120129/ENSG00000118503/ENSG00000185950/ENSG00000116717/ENSG00000185338/ENSG00000116741/ENSG00000167470/ENSG00000163874/ENSG00000143507/ENSG00000158615/ENSG00000113448/ENSG00000071051/ENSG00000101665	13
GO:0036499	PERK-mediated unfolded protein response	5/178	20/17536	0.25	24.6292134831461	10.7068036883322	1.39576037860898e-06	0.000191847264039804	0.000162128587136317	ENSG00000087074/ENSG00000175197/ENSG00000158615/ENSG00000044574/ENSG00000071051	5
GO:1901873	regulation of post-translational protein modification	13/178	249/17536	0.0522088353413655	5.14345020531564	6.66829839905296	1.61748518924942e-06	0.000211736513583175	0.000178936832715463	ENSG00000118503/ENSG00000108106/ENSG00000165355/ENSG00000197329/ENSG00000185115/ENSG00000163874/ENSG00000181788/ENSG00000215301/ENSG00000051108/ENSG00000116679/ENSG00000044574/ENSG00000119048/ENSG00000101665	13
GO:0030968	endoplasmic reticulum unfolded protein response	8/178	83/17536	0.0963855421686747	9.49560037904427	7.85617450642787	1.98567391534356e-06	0.000248118981512702	0.000209683365127427	ENSG00000087074/ENSG00000128590/ENSG00000175197/ENSG00000122557/ENSG00000158615/ENSG00000051108/ENSG00000044574/ENSG00000071051	8
GO:0006402	mRNA catabolic process	13/178	257/17536	0.0505836575875486	4.98334280592839	6.51430347825262	2.29743099328749e-06	0.000274592947849884	0.000232056302159519	ENSG00000132819/ENSG00000183508/ENSG00000146278/ENSG00000177733/ENSG00000141232/ENSG00000159388/ENSG00000152518/ENSG00000128016/ENSG00000163874/ENSG00000141543/ENSG00000196843/ENSG00000099622/ENSG00000223496	13
GO:0072539	T-helper 17 cell differentiation	6/178	39/17536	0.153846153846154	15.1564390665514	8.96226076213078	2.48374641910395e-06	0.000284492454421531	0.000240422295919404	ENSG00000110848/ENSG00000184557/ENSG00000171223/ENSG00000163874/ENSG00000168610/ENSG00000101665	6
GO:0043487	regulation of RNA stability	11/178	186/17536	0.0591397849462366	5.82626555515283	6.70086689353689	3.18008507765561e-06	0.000349682155139011	0.000295513590163618	ENSG00000132819/ENSG00000183508/ENSG00000177733/ENSG00000141232/ENSG00000159388/ENSG00000152518/ENSG00000128016/ENSG00000163874/ENSG00000145414/ENSG00000196843/ENSG00000099622	11
GO:0006401	RNA catabolic process	14/178	311/17536	0.045016077170418	4.43484229921601	6.18899919148261	3.64120929269315e-06	0.000378472395695069	0.000319843991996713	ENSG00000132819/ENSG00000183508/ENSG00000146278/ENSG00000177733/ENSG00000141232/ENSG00000159388/ENSG00000152518/ENSG00000128016/ENSG00000163874/ENSG00000145414/ENSG00000141543/ENSG00000196843/ENSG00000099622/ENSG00000223496	14
GO:0046634	regulation of alpha-beta T cell activation	9/178	120/17536	75	7.38876404494382	7.11125591419411	3.71726252592465e-06	0.000378472395695069	0.000319843991996713	ENSG00000110848/ENSG00000171223/ENSG00000185338/ENSG00000196352/ENSG00000125347/ENSG00000163874/ENSG00000143772/ENSG00000101665/ENSG00000112149	9
GO:0061013	regulation of mRNA catabolic process	11/178	190/17536	0.0578947368421053	5.70360733293909	6.6011747905501	3.90570625015057e-06	0.000378559845914177	0.000319917895476858	ENSG00000132819/ENSG00000183508/ENSG00000177733/ENSG00000141232/ENSG00000159388/ENSG00000152518/ENSG00000128016/ENSG00000163874/ENSG00000141543/ENSG00000196843/ENSG00000099622	11
GO:1902369	negative regulation of RNA catabolic process	8/178	91/17536	0.0879120879120879	8.66082232374367	7.41948298914459	3.99353784340165e-06	0.000378559845914177	0.000319917895476858	ENSG00000132819/ENSG00000183508/ENSG00000177733/ENSG00000141232/ENSG00000128016/ENSG00000145414/ENSG00000196843/ENSG00000099622	8
GO:1903897	regulation of PERK-mediated unfolded protein response	4/178	12/17536	0.333333333333333	32.8389513108614	11.1723826016608	4.7676891694308e-06	0.000436879250892176	0.00036920315778715	ENSG00000087074/ENSG00000158615/ENSG00000044574/ENSG00000071051	4
GO:0034620	cellular response to unfolded protein	8/178	97/17536	0.0824742268041237	8.12510135526468	7.12572682694946	6.44909400158504e-06	0.000551938025351507	0.000466438407057409	ENSG00000087074/ENSG00000128590/ENSG00000175197/ENSG00000122557/ENSG00000158615/ENSG00000051108/ENSG00000044574/ENSG00000071051	8
GO:0031396	regulation of protein ubiquitination	11/178	201/17536	0.054726368159204	5.39146961820113	6.34101867817253	6.69769698874638e-06	0.000551938025351507	0.000466438407057409	ENSG00000118503/ENSG00000108106/ENSG00000165355/ENSG00000197329/ENSG00000185115/ENSG00000181788/ENSG00000215301/ENSG00000051108/ENSG00000116679/ENSG00000044574/ENSG00000101665	11
GO:1903573	negative regulation of response to endoplasmic reticulum stress	6/178	46/17536	0.130434782608696	12.8500244259893	8.14922485092251	6.7232658574912e-06	0.000551938025351507	0.000466438407057409	ENSG00000087074/ENSG00000128590/ENSG00000158615/ENSG00000051108/ENSG00000044574/ENSG00000071051	6
GO:1903037	regulation of leukocyte cell-cell adhesion	15/178	375/17536	0.04	3.94067415730337	5.82913733472966	6.82644338375818e-06	0.000551938025351507	0.000466438407057409	ENSG00000119508/ENSG00000110848/ENSG00000185338/ENSG00000196352/ENSG00000113811/ENSG00000125347/ENSG00000197329/ENSG00000163874/ENSG00000143772/ENSG00000126804/ENSG00000143507/ENSG00000176105/ENSG00000071051/ENSG00000101665/ENSG00000112149	15
GO:1903320	regulation of protein modification by small protein conjugation or removal	12/178	244/17536	0.0491803278688525	4.84509117701234	6.12480105383984	7.57724385481884e-06	0.000595138381625628	0.000502946682333389	ENSG00000118503/ENSG00000108106/ENSG00000165355/ENSG00000197329/ENSG00000185115/ENSG00000163874/ENSG00000181788/ENSG00000215301/ENSG00000051108/ENSG00000116679/ENSG00000044574/ENSG00000101665	12
GO:0050863	regulation of T cell activation	15/178	385/17536	0.038961038961039	3.8383189843864	5.70242901203462	9.34714355561538e-06	0.000696439311543999	0.000588555287311216	ENSG00000110848/ENSG00000171223/ENSG00000185338/ENSG00000196352/ENSG00000113811/ENSG00000125347/ENSG00000197329/ENSG00000163874/ENSG00000143772/ENSG00000126804/ENSG00000143507/ENSG00000176105/ENSG00000071051/ENSG00000101665/ENSG00000112149	15
GO:1903312	negative regulation of mRNA metabolic process	8/178	102/17536	0.0784313725490196	7.72681207314386	6.89959985322214	9.37368298549581e-06	0.000696439311543999	0.000588555287311216	ENSG00000132819/ENSG00000183508/ENSG00000177733/ENSG00000141232/ENSG00000128016/ENSG00000115875/ENSG00000196843/ENSG00000099622	8
GO:0002286	T cell activation involved in immune response	9/178	135/17536	0.0666666666666667	6.56779026217228	6.57621028595267	9.75610063867683e-06	0.000705776859361121	0.000596446374226032	ENSG00000110848/ENSG00000171522/ENSG00000184557/ENSG00000171223/ENSG00000104856/ENSG00000163874/ENSG00000169508/ENSG00000168610/ENSG00000101665	9
GO:0141188	nucleic acid catabolic process	14/178	340/17536	0.0411764705882353	4.05657633840053	5.76333721916144	1.0086526624248e-05	0.000710970812565583	0.000600835742502438	ENSG00000132819/ENSG00000183508/ENSG00000146278/ENSG00000177733/ENSG00000141232/ENSG00000159388/ENSG00000152518/ENSG00000128016/ENSG00000163874/ENSG00000145414/ENSG00000141543/ENSG00000196843/ENSG00000099622/ENSG00000223496	14
GO:0043488	regulation of mRNA stability	10/178	174/17536	0.0574712643678161	5.66188815704507	6.25820294524776	1.15746880470373e-05	0.000795470436032635	0.000672245697889769	ENSG00000132819/ENSG00000183508/ENSG00000177733/ENSG00000141232/ENSG00000159388/ENSG00000152518/ENSG00000128016/ENSG00000163874/ENSG00000196843/ENSG00000099622	10
GO:0006986	response to unfolded protein	9/178	141/17536	0.0638297872340425	6.2883098254841	6.38450564373051	1.3861415484241e-05	0.00091457299472465	0.000772898316845285	ENSG00000132002/ENSG00000087074/ENSG00000128590/ENSG00000175197/ENSG00000122557/ENSG00000158615/ENSG00000051108/ENSG00000044574/ENSG00000071051	9
GO:1900101	regulation of endoplasmic reticulum unfolded protein response	5/178	31/17536	0.161290322580645	15.8898151504168	8.4023765390837	1.39731050485396e-05	0.00091457299472465	0.000772898316845285	ENSG00000087074/ENSG00000128590/ENSG00000158615/ENSG00000044574/ENSG00000071051	5
GO:0002819	regulation of adaptive immune response	11/178	218/17536	0.0504587155963303	4.97103391402948	5.97442370583648	1.44158048814251e-05	0.000921605758582272	0.000778841649285319	ENSG00000118503/ENSG00000110848/ENSG00000171223/ENSG00000196352/ENSG00000125347/ENSG00000163874/ENSG00000126804/ENSG00000143507/ENSG00000196843/ENSG00000101665/ENSG00000223496	11
GO:0043489	RNA stabilization	7/178	79/17536	0.0886075949367089	8.72934148769734	6.97243186632371	1.54563224649743e-05	0.00092368327078727	0.000780597338219642	ENSG00000132819/ENSG00000183508/ENSG00000177733/ENSG00000128016/ENSG00000145414/ENSG00000196843/ENSG00000099622	7
GO:0046637	regulation of alpha-beta T cell differentiation	7/178	79/17536	0.0886075949367089	8.72934148769734	6.97243186632371	1.54563224649743e-05	0.00092368327078727	0.000780597338219642	ENSG00000110848/ENSG00000171223/ENSG00000185338/ENSG00000163874/ENSG00000143772/ENSG00000101665/ENSG00000112149	7
GO:1902373	negative regulation of mRNA catabolic process	7/178	79/17536	0.0886075949367089	8.72934148769734	6.97243186632371	1.54563224649743e-05	0.00092368327078727	0.000780597338219642	ENSG00000132819/ENSG00000183508/ENSG00000177733/ENSG00000141232/ENSG00000128016/ENSG00000196843/ENSG00000099622	7
GO:0001933	negative regulation of protein phosphorylation	11/178	221/17536	0.0497737556561086	4.90355381564899	5.91368386515014	1.63788279395245e-05	0.000938029125119853	0.000792720904880058	ENSG00000120129/ENSG00000118503/ENSG00000116717/ENSG00000185338/ENSG00000116741/ENSG00000163874/ENSG00000143507/ENSG00000158615/ENSG00000113448/ENSG00000071051/ENSG00000101665	11
GO:0045619	regulation of lymphocyte differentiation	11/178	221/17536	0.0497737556561086	4.90355381564899	5.91368386515014	1.63788279395245e-05	0.000938029125119853	0.000792720904880058	ENSG00000110848/ENSG00000171223/ENSG00000152518/ENSG00000185338/ENSG00000125347/ENSG00000163874/ENSG00000143772/ENSG00000126804/ENSG00000143507/ENSG00000101665/ENSG00000112149	11
GO:0035967	cellular response to topologically incorrect protein	8/178	112/17536	0.0714285714285714	7.03691813804173	6.49027966894648	1.86495208577862e-05	0.00104627618036845	0.000884199624771945	ENSG00000087074/ENSG00000128590/ENSG00000175197/ENSG00000122557/ENSG00000158615/ENSG00000051108/ENSG00000044574/ENSG00000071051	8
GO:0002696	positive regulation of leukocyte activation	14/178	361/17536	0.038781163434903	3.82059821345202	5.48352084620667	1.97204339009846e-05	0.00106510495905016	0.00090011167491478	ENSG00000119508/ENSG00000185950/ENSG00000185338/ENSG00000196352/ENSG00000113811/ENSG00000197329/ENSG00000169508/ENSG00000143772/ENSG00000126804/ENSG00000143507/ENSG00000176105/ENSG00000071051/ENSG00000112149/ENSG00000223496	14
GO:2000514	regulation of CD4-positive, alpha-beta T cell activation	7/178	82/17536	0.0853658536585366	8.40997533570841	6.810660736401	1.97600410736842e-05	0.00106510495905016	0.00090011167491478	ENSG00000110848/ENSG00000171223/ENSG00000185338/ENSG00000196352/ENSG00000163874/ENSG00000101665/ENSG00000112149	7
GO:0007159	leukocyte cell-cell adhesion	15/178	413/17536	0.036319612590799	3.5780939684958	5.36904302939432	2.13447678737892e-05	0.00111144787576265	0.000939275702861582	ENSG00000119508/ENSG00000110848/ENSG00000185338/ENSG00000196352/ENSG00000113811/ENSG00000125347/ENSG00000197329/ENSG00000163874/ENSG00000143772/ENSG00000126804/ENSG00000143507/ENSG00000176105/ENSG00000071051/ENSG00000101665/ENSG00000112149	15
GO:0038066	p38MAPK cascade	6/178	56/17536	0.107142857142857	10.5553772070626	7.2524405837485	2.14284239415862e-05	0.00111144787576265	0.000939275702861582	ENSG00000179094/ENSG00000120129/ENSG00000116717/ENSG00000128016/ENSG00000163874/ENSG00000143507	6
GO:0045580	regulation of T cell differentiation	10/178	189/17536	0.0529100529100529	5.21253195410499	5.89623745608221	2.37223661248662e-05	0.00120764415698624	0.00102057041008927	ENSG00000110848/ENSG00000171223/ENSG00000185338/ENSG00000125347/ENSG00000163874/ENSG00000143772/ENSG00000126804/ENSG00000143507/ENSG00000101665/ENSG00000112149	10
GO:0031400	negative regulation of protein modification process	13/178	326/17536	0.0398773006134969	3.92858619976563	5.40492187247452	2.94827971470287e-05	0.00145953407827537	0.00123344056623605	ENSG00000120129/ENSG00000118503/ENSG00000116717/ENSG00000185338/ENSG00000116741/ENSG00000163874/ENSG00000143507/ENSG00000158615/ENSG00000113448/ENSG00000116679/ENSG00000071051/ENSG00000119048/ENSG00000101665	13
GO:1903706	regulation of hemopoiesis	15/178	425/17536	0.0352941176470588	3.47706543291474	5.23488677109577	2.97322329514081e-05	0.00145953407827537	0.00123344056623605	ENSG00000100906/ENSG00000110848/ENSG00000171223/ENSG00000170345/ENSG00000152518/ENSG00000185338/ENSG00000128016/ENSG00000125347/ENSG00000163874/ENSG00000143772/ENSG00000126804/ENSG00000143507/ENSG00000168610/ENSG00000101665/ENSG00000112149	15
GO:0031960	response to corticosteroid	9/178	156/17536	0.0576923076923077	5.68366464995678	5.95026419991383	3.10195948619492e-05	0.00149601519781576	0.00126427046833466	ENSG00000109321/ENSG00000170345/ENSG00000152518/ENSG00000125740/ENSG00000168209/ENSG00000118515/ENSG00000128016/ENSG00000075426/ENSG00000119138	9
GO:0051251	positive regulation of lymphocyte activation	13/178	329/17536	0.0395136778115502	3.89276322529968	5.36378426189563	3.24208551341938e-05	0.0015366367373086	0.00129859940619176	ENSG00000185950/ENSG00000185338/ENSG00000196352/ENSG00000113811/ENSG00000197329/ENSG00000169508/ENSG00000143772/ENSG00000126804/ENSG00000143507/ENSG00000176105/ENSG00000071051/ENSG00000112149/ENSG00000223496	13
GO:2000316	regulation of T-helper 17 type immune response	5/178	37/17536	0.135135135135135	13.3130883692681	7.59231620068827	3.41238324602532e-05	0.00155809320961414	0.00131673209918187	ENSG00000110848/ENSG00000171223/ENSG00000163874/ENSG00000196843/ENSG00000101665	5
GO:0035966	response to topologically incorrect protein	9/178	158/17536	0.0569620253164557	5.61171952780543	5.89663951037911	3.4294734483973e-05	0.00155809320961414	0.00131673209918187	ENSG00000132002/ENSG00000087074/ENSG00000128590/ENSG00000175197/ENSG00000122557/ENSG00000158615/ENSG00000051108/ENSG00000044574/ENSG00000071051	9
GO:0050867	positive regulation of cell activation	14/178	380/17536	0.0368421052631579	3.62956830277942	5.247848390188	3.46639672807e-05	0.00155809320961414	0.00131673209918187	ENSG00000119508/ENSG00000185950/ENSG00000185338/ENSG00000196352/ENSG00000113811/ENSG00000197329/ENSG00000169508/ENSG00000143772/ENSG00000126804/ENSG00000143507/ENSG00000176105/ENSG00000071051/ENSG00000112149/ENSG00000223496	14
GO:0043370	regulation of CD4-positive, alpha-beta T cell differentiation	6/178	61/17536	0.0983606557377049	9.69018235402468	6.88490986971534	3.5140698070599e-05	0.00155809320961414	0.00131673209918187	ENSG00000110848/ENSG00000171223/ENSG00000185338/ENSG00000163874/ENSG00000101665/ENSG00000112149	6
GO:0000956	nuclear-transcribed mRNA catabolic process	8/178	124/17536	0.0645161290322581	6.35592606016673	6.06085829859612	3.89479094384457e-05	0.00169948893724265	0.00143622449675271	ENSG00000146278/ENSG00000141232/ENSG00000159388/ENSG00000152518/ENSG00000128016/ENSG00000163874/ENSG00000141543/ENSG00000223496	8
GO:0032496	response to lipopolysaccharide	13/178	337/17536	0.0385756676557863	3.80035341579702	5.25641009794978	4.15417039582754e-05	0.0017843460028328	0.001507936523617	ENSG00000100906/ENSG00000118503/ENSG00000171522/ENSG00000170345/ENSG00000177733/ENSG00000196352/ENSG00000128016/ENSG00000075426/ENSG00000197329/ENSG00000163874/ENSG00000123358/ENSG00000143507/ENSG00000196843	13
GO:0022407	regulation of cell-cell adhesion	16/178	493/17536	0.0324543610547667	3.19730154750781	5.0113316287309	4.41453441375736e-05	0.00186700847744907	0.0015777939192166	ENSG00000119508/ENSG00000110848/ENSG00000185338/ENSG00000196352/ENSG00000179820/ENSG00000113811/ENSG00000125347/ENSG00000197329/ENSG00000163874/ENSG00000143772/ENSG00000126804/ENSG00000143507/ENSG00000176105/ENSG00000071051/ENSG00000101665/ENSG00000112149	16
GO:0048545	response to steroid hormone	13/178	340/17536	0.0382352941176471	3.76682088565763	5.2169879053007	4.54986307668365e-05	0.00189508690875808	0.00160152277675292	ENSG00000179094/ENSG00000109321/ENSG00000130522/ENSG00000119508/ENSG00000171223/ENSG00000170345/ENSG00000152518/ENSG00000125740/ENSG00000168209/ENSG00000118515/ENSG00000128016/ENSG00000075426/ENSG00000119138	13
GO:0001818	negative regulation of cytokine production	12/178	293/17536	0.0409556313993174	4.03481995628331	5.30485321559188	4.64550382278665e-05	0.00190604328490157	0.00161078192252791	ENSG00000118503/ENSG00000171522/ENSG00000128016/ENSG00000127528/ENSG00000175197/ENSG00000122862/ENSG00000104856/ENSG00000163874/ENSG00000101695/ENSG00000162924/ENSG00000101665/ENSG00000112149	12
GO:1900744	regulation of p38MAPK cascade	5/178	40/17536	125	12.314606741573	7.25459410759905	5.02592674005663e-05	0.00203180479535525	0.00171706196831346	ENSG00000179094/ENSG00000120129/ENSG00000116717/ENSG00000163874/ENSG00000143507	5
GO:0051384	response to glucocorticoid	8/178	134/17536	0.0597014925373134	5.88160321985578	5.74418393483116	6.76509113381035e-05	0.00269525152562966	0.00227773548929358	ENSG00000109321/ENSG00000170345/ENSG00000152518/ENSG00000125740/ENSG00000168209/ENSG00000128016/ENSG00000075426/ENSG00000119138	8
GO:0002237	response to molecule of bacterial origin	13/178	355/17536	0.0366197183098592	3.60765943978478	5.02636327757903	7.06154594681623e-05	0.00276053141798763	0.00233290300377121	ENSG00000100906/ENSG00000118503/ENSG00000171522/ENSG00000170345/ENSG00000177733/ENSG00000196352/ENSG00000128016/ENSG00000075426/ENSG00000197329/ENSG00000163874/ENSG00000123358/ENSG00000143507/ENSG00000196843	13
GO:0017148	negative regulation of translation	8/178	135/17536	0.0592592592592593	5.83803578859759	5.71428506079709	7.12978285475162e-05	0.00276053141798763	0.00233290300377121	ENSG00000170881/ENSG00000141232/ENSG00000159388/ENSG00000116741/ENSG00000128016/ENSG00000141543/ENSG00000215301/ENSG00000099622	8
GO:0048255	mRNA stabilization	6/178	70/17536	0.0857142857142857	8.44430176565008	6.31959586012778	7.6953852845128e-05	0.00293814085376746	0.00248299931621634	ENSG00000132819/ENSG00000183508/ENSG00000177733/ENSG00000128016/ENSG00000196843/ENSG00000099622	6
GO:0051348	negative regulation of transferase activity	9/178	179/17536	0.0502793296089385	4.95336137091206	5.38354989386308	9.03919687412201e-05	0.00340393865848786	0.00287664131235577	ENSG00000120129/ENSG00000118503/ENSG00000185950/ENSG00000116717/ENSG00000116741/ENSG00000167470/ENSG00000128016/ENSG00000143507/ENSG00000101665	9
GO:0097193	intrinsic apoptotic signaling pathway	12/178	315/17536	0.0380952380952381	3.75302300695559	4.99285528622056	9.28359528971355e-05	0.00344873019613818	0.00291449428227565	ENSG00000087074/ENSG00000168209/ENSG00000172115/ENSG00000152409/ENSG00000113811/ENSG00000175197/ENSG00000136603/ENSG00000116560/ENSG00000215301/ENSG00000051108/ENSG00000116679/ENSG00000071051	12
GO:0002285	lymphocyte activation involved in immune response	10/178	226/17536	0.0442477876106195	4.35915282887541	5.14693274012359	0.000106993265884645	0.00392165983889187	0.0033141633376479	ENSG00000110848/ENSG00000171522/ENSG00000184557/ENSG00000171223/ENSG00000104856/ENSG00000163874/ENSG00000169508/ENSG00000168610/ENSG00000101665/ENSG00000223496	10
GO:0006984	ER-nucleus signaling pathway	5/178	47/17536	0.106382978723404	10.4805163758068	6.59039548470203	0.000110631287067443	0.00400165010721582	0.00338176247310038	ENSG00000087074/ENSG00000175197/ENSG00000158615/ENSG00000044574/ENSG00000071051	5
GO:0034976	response to endoplasmic reticulum stress	11/178	275/17536	0.04	3.94067415730337	4.97729429056805	0.00011904552081482	0.00425007969766155	0.00359170833135075	ENSG00000170881/ENSG00000087074/ENSG00000128590/ENSG00000113811/ENSG00000175197/ENSG00000122557/ENSG00000158615/ENSG00000215301/ENSG00000051108/ENSG00000044574/ENSG00000071051	11
GO:1901655	cellular response to ketone	7/178	109/17536	0.0642201834862385	6.32677043603752	5.64909604150413	0.000123115331085523	0.0043390262199244	0.00366687632531376	ENSG00000171522/ENSG00000170345/ENSG00000159388/ENSG00000168209/ENSG00000118515/ENSG00000127528/ENSG00000119138	7
GO:0006417	regulation of translation	13/178	377/17536	0.0344827586206897	3.39713289422704	4.76463727159889	0.000128904075706946	0.00448553549516955	0.00379069014104237	ENSG00000100664/ENSG00000170881/ENSG00000141232/ENSG00000159388/ENSG00000087074/ENSG00000116741/ENSG00000173812/ENSG00000128016/ENSG00000158615/ENSG00000141543/ENSG00000215301/ENSG00000099622/ENSG00000071051	13
GO:0071277	cellular response to calcium ion	6/178	77/17536	0.0779220779220779	7.6766379687728	5.94574873599033	0.00013123742080182	0.00450964587230255	0.00381106562775813	ENSG00000130522/ENSG00000171223/ENSG00000170345/ENSG00000167552/ENSG00000125740/ENSG00000143772	6
GO:0030522	intracellular receptor signaling pathway	13/178	379/17536	0.0343007915567282	3.37920607156621	4.74180874284535	0.000135833572747885	0.00460995668498687	0.00389583749258717	ENSG00000179094/ENSG00000153234/ENSG00000100906/ENSG00000118503/ENSG00000119508/ENSG00000127528/ENSG00000197329/ENSG00000123358/ENSG00000101695/ENSG00000215301/ENSG00000174738/ENSG00000168610/ENSG00000171456	13
GO:1902105	regulation of leukocyte differentiation	12/178	331/17536	0.0362537764350453	3.57160799755593	4.78304503904234	0.000147785100093611	0.00495440536777241	0.0041869283171579	ENSG00000110848/ENSG00000171223/ENSG00000170345/ENSG00000152518/ENSG00000185338/ENSG00000125347/ENSG00000163874/ENSG00000143772/ENSG00000126804/ENSG00000143507/ENSG00000101665/ENSG00000112149	12
GO:2000319	regulation of T-helper 17 cell differentiation	4/178	27/17536	0.148148148148148	14.595089471494	7.15890047967216	0.000150064527072631	0.00497020945689955	0.00420028422637028	ENSG00000110848/ENSG00000171223/ENSG00000163874/ENSG00000101665	4
GO:0006983	ER overload response	3/178	11/17536	0.272727272727273	26.8682328907048	8.69054746193836	0.000159811573180135	0.0051083955194441	0.00431706416167147	ENSG00000175197/ENSG00000158615/ENSG00000044574	3
GO:0097011	cellular response to granulocyte macrophage colony-stimulating factor stimulus	3/178	11/17536	0.272727272727273	26.8682328907048	8.69054746193836	0.000159811573180135	0.0051083955194441	0.00431706416167147	ENSG00000152518/ENSG00000128016/ENSG00000117036	3
GO:0097012	response to granulocyte macrophage colony-stimulating factor	3/178	11/17536	0.272727272727273	26.8682328907048	8.69054746193836	0.000159811573180135	0.0051083955194441	0.00431706416167147	ENSG00000152518/ENSG00000128016/ENSG00000117036	3
GO:0045581	negative regulation of T cell differentiation	5/178	51/17536	0.0980392156862745	9.65851509142983	6.27059471682055	0.000163961977934575	0.00518082157864536	0.00437827084454455	ENSG00000110848/ENSG00000185338/ENSG00000125347/ENSG00000163874/ENSG00000101665	5
GO:0046639	negative regulation of alpha-beta T cell differentiation	4/178	29/17536	0.137931034482759	13.5885315769082	6.87038779012524	0.000199897255625904	0.00617435455860237	0.00521789761284886	ENSG00000110848/ENSG00000185338/ENSG00000163874/ENSG00000101665	4
GO:0070935	3'-UTR-mediated mRNA stabilization	4/178	29/17536	0.137931034482759	13.5885315769082	6.87038779012524	0.000199897255625904	0.00617435455860237	0.00521789761284886	ENSG00000132819/ENSG00000177733/ENSG00000128016/ENSG00000196843	4
GO:1900153	positive regulation of nuclear-transcribed mRNA catabolic process, deadenylation-dependent decay	3/178	12/17536	0.25	24.6292134831461	8.29156120854935	0.00021149286785037	0.00645993215245186	0.00545923695141248	ENSG00000141232/ENSG00000152518/ENSG00000128016	3
GO:0002822	regulation of adaptive immune response based on somatic recombination of immune receptors built from immunoglobulin superfamily domains	9/178	203/17536	0.0443349753694581	4.36774229257763	4.88723301082547	0.000233639161848163	0.00705795665846814	0.00596462267436548	ENSG00000118503/ENSG00000110848/ENSG00000171223/ENSG00000196352/ENSG00000163874/ENSG00000126804/ENSG00000196843/ENSG00000101665/ENSG00000223496	9
GO:0007623	circadian rhythm	9/178	206/17536	0.0436893203883495	4.3041343951129	4.83064449069567	0.000260494272572132	0.0077836821228347	0.00657792745499653	ENSG00000179094/ENSG00000104856/ENSG00000119138/ENSG00000181788/ENSG00000173120/ENSG00000116560/ENSG00000165030/ENSG00000174738/ENSG00000105835	9
GO:0060213	positive regulation of nuclear-transcribed mRNA poly(A) tail shortening	3/178	13/17536	0.230769230769231	22.7346585998271	7.93840611268775	0.00027289109528022	0.00800222831010885	0.00676261908843799	ENSG00000141232/ENSG00000159388/ENSG00000128016	3
GO:1905897	regulation of response to endoplasmic reticulum stress	6/178	88/17536	0.0681818181818182	6.7170582226762	5.44445194806951	0.000273630215041918	0.00800222831010885	0.00676261908843799	ENSG00000087074/ENSG00000128590/ENSG00000158615/ENSG00000051108/ENSG00000044574/ENSG00000071051	6
GO:0050728	negative regulation of inflammatory response	8/178	165/17536	0.0484848484848485	4.7765747361253	4.93560834388227	0.000285466081007225	0.00826048691251432	0.00698087136601601	ENSG00000118503/ENSG00000171522/ENSG00000184557/ENSG00000128016/ENSG00000143507/ENSG00000174738/ENSG00000168610/ENSG00000176105	8
GO:0061469	regulation of type B pancreatic cell proliferation	3/178	14/17536	0.214285714285714	21.1107544141252	7.62278352494841	0.000344727973787373	0.00966997142797438	0.00817201544735482	ENSG00000119508/ENSG00000185950/ENSG00000123358	3
GO:1901653	cellular response to peptide	3/178	14/17536	0.214285714285714	21.1107544141252	7.62278352494841	0.000344727973787373	0.00966997142797438	0.00817201544735482	ENSG00000185950/ENSG00000127528/ENSG00000109787	3
GO:2000320	negative regulation of T-helper 17 cell differentiation	3/178	14/17536	0.214285714285714	21.1107544141252	7.62278352494841	0.000344727973787373	0.00966997142797438	0.00817201544735482	ENSG00000110848/ENSG00000163874/ENSG00000101665	3
GO:0045620	negative regulation of lymphocyte differentiation	5/178	60/17536	0.0833333333333333	8.20973782771535	5.66483316394745	0.000354167936634131	0.00983442078593157	0.00831099028337615	ENSG00000110848/ENSG00000185338/ENSG00000125347/ENSG00000163874/ENSG00000101665	5
GO:0002366	leukocyte activation involved in immune response	11/178	314/17536	0.035031847133758	3.45122736706505	4.43833084486422	0.00037384917279248	0.0102771137600653	0.00868510657213687	ENSG00000119508/ENSG00000110848/ENSG00000171522/ENSG00000184557/ENSG00000171223/ENSG00000104856/ENSG00000163874/ENSG00000169508/ENSG00000168610/ENSG00000101665/ENSG00000223496	11
GO:0002263	cell activation involved in immune response	11/178	318/17536	0.0345911949685535	3.40781570207052	4.38791791678534	0.000415928118104798	0.0112730423355018	0.00952675783900456	ENSG00000119508/ENSG00000110848/ENSG00000171522/ENSG00000184557/ENSG00000171223/ENSG00000104856/ENSG00000163874/ENSG00000169508/ENSG00000168610/ENSG00000101665/ENSG00000223496	11
GO:1903322	positive regulation of protein modification by small protein conjugation or removal	7/178	133/17536	0.0526315789473684	5.18509757539917	4.9060547744014	0.000419395869282214	0.0112730423355018	0.00952675783900456	ENSG00000108106/ENSG00000165355/ENSG00000197329/ENSG00000185115/ENSG00000163874/ENSG00000215301/ENSG00000044574	7
GO:0060211	regulation of nuclear-transcribed mRNA poly(A) tail shortening	3/178	15/17536	0.2	19.7033707865169	7.33836167901337	0.000427700620747816	0.0112730423355018	0.00952675783900456	ENSG00000141232/ENSG00000159388/ENSG00000128016	3
GO:2000317	negative regulation of T-helper 17 type immune response	3/178	15/17536	0.2	19.7033707865169	7.33836167901337	0.000427700620747816	0.0112730423355018	0.00952675783900456	ENSG00000110848/ENSG00000163874/ENSG00000101665	3
GO:0009612	response to mechanical stimulus	9/178	221/17536	0.0407239819004525	4.01199857644008	4.56302339471848	0.000436156549397628	0.0112730423355018	0.00952675783900456	ENSG00000121966/ENSG00000100906/ENSG00000171522/ENSG00000116717/ENSG00000170345/ENSG00000159388/ENSG00000167552/ENSG00000125740/ENSG00000125347	9
GO:0042542	response to hydrogen peroxide	6/178	96/17536	0.0625	6.15730337078652	5.13095374271497	0.000437859096238918	0.0112730423355018	0.00952675783900456	ENSG00000109321/ENSG00000118503/ENSG00000132823/ENSG00000127528/ENSG00000132510/ENSG00000158615	6
GO:1901875	positive regulation of post-translational protein modification	7/178	134/17536	0.0522388059701493	5.14640281737381	4.87907340646193	0.000438783386649213	0.0112730423355018	0.00952675783900456	ENSG00000108106/ENSG00000165355/ENSG00000197329/ENSG00000185115/ENSG00000163874/ENSG00000215301/ENSG00000044574	7
GO:0001975	response to amphetamine	4/178	36/17536	0.111111111111111	10.9463171036205	6.04933410632771	0.000469077160172425	0.0119397510492037	0.0100901880360677	ENSG00000153234/ENSG00000125740/ENSG00000116741/ENSG00000123358	4
GO:1903313	positive regulation of mRNA metabolic process	7/178	137/17536	0.0510948905109489	5.03370786516854	4.79971693767821	0.000501277151820831	0.0126423017463804	0.0106839080064565	ENSG00000141232/ENSG00000159388/ENSG00000152518/ENSG00000173812/ENSG00000128016/ENSG00000163874/ENSG00000099622	7
GO:0071384	cellular response to corticosteroid stimulus	5/178	65/17536	0.0769230769230769	7.57821953327571	5.38045748053587	0.000514216276158071	0.0128507322105321	0.0108600509232618	ENSG00000152518/ENSG00000168209/ENSG00000118515/ENSG00000128016/ENSG00000119138	5
GO:0002460	adaptive immune response based on somatic recombination of immune receptors built from immunoglobulin superfamily domains	12/178	381/17536	0.031496062992126	3.10289303724675	4.2023996723522	0.000530384335440688	0.0131353742173554	0.0111005996047188	ENSG00000118503/ENSG00000110848/ENSG00000184557/ENSG00000171223/ENSG00000196352/ENSG00000104856/ENSG00000163874/ENSG00000126804/ENSG00000196843/ENSG00000168610/ENSG00000101665/ENSG00000223496	12
GO:1903039	positive regulation of leukocyte cell-cell adhesion	10/178	277/17536	0.036101083032491	3.55656512392001	4.34312145446902	0.000546032983604558	0.013402184570794	0.0113260788986397	ENSG00000119508/ENSG00000185338/ENSG00000196352/ENSG00000113811/ENSG00000143772/ENSG00000126804/ENSG00000143507/ENSG00000176105/ENSG00000071051/ENSG00000112149	10
GO:0022409	positive regulation of cell-cell adhesion	11/178	329/17536	0.033434650455927	3.29387657525358	4.25332393798028	0.000552650848793496	0.0134445768436577	0.011361904269094	ENSG00000119508/ENSG00000185338/ENSG00000196352/ENSG00000113811/ENSG00000143772/ENSG00000126804/ENSG00000143507/ENSG00000176105/ENSG00000071051/ENSG00000101665/ENSG00000112149	11
GO:0070059	intrinsic apoptotic signaling pathway in response to endoplasmic reticulum stress	5/178	67/17536	0.0746268656716418	7.35200402481972	5.27505737641724	0.000591505223188244	0.0142635777065306	0.0120540353423495	ENSG00000087074/ENSG00000113811/ENSG00000175197/ENSG00000051108/ENSG00000071051	5
GO:0042113	B cell activation	10/178	282/17536	0.0354609929078014	3.49350545860228	4.27467424769658	0.00062716098832128	0.0149918744077843	0.0126695130546917	ENSG00000118503/ENSG00000168264/ENSG00000185950/ENSG00000152518/ENSG00000128590/ENSG00000075426/ENSG00000197329/ENSG00000169508/ENSG00000126804/ENSG00000223496	10
GO:0048872	homeostasis of number of cells	11/178	336/17536	0.0327380952380952	3.22525414660246	4.17059557852786	0.000657834486845268	0.0155895431408417	0.013174598116765	ENSG00000157514/ENSG00000118503/ENSG00000167552/ENSG00000128016/ENSG00000127528/ENSG00000075426/ENSG00000136603/ENSG00000169508/ENSG00000143772/ENSG00000168610/ENSG00000171456	11
GO:0043484	regulation of RNA splicing	8/178	189/17536	0.0423280423280423	4.17002556328399	4.43705203108528	0.000704510948519379	0.0165529965596562	0.0139888048887294	ENSG00000132819/ENSG00000168066/ENSG00000173812/ENSG00000163660/ENSG00000013441/ENSG00000115875/ENSG00000161547/ENSG00000099622	8
GO:0000302	response to reactive oxygen species	8/178	190/17536	0.0421052631578947	4.14807806031934	4.4181012698351	0.000729223908843395	0.0169884451305974	0.0143567989903423	ENSG00000109321/ENSG00000118503/ENSG00000132823/ENSG00000170345/ENSG00000173846/ENSG00000127528/ENSG00000132510/ENSG00000158615	8
GO:0097306	cellular response to alcohol	6/178	106/17536	0.0566037735849057	5.57642569429722	4.7856804733505	0.000741317532149439	0.0171250579485614	0.014472249389242	ENSG00000171522/ENSG00000170345/ENSG00000159388/ENSG00000118515/ENSG00000127528/ENSG00000119138	6
GO:0033137	negative regulation of peptidyl-serine phosphorylation	3/178	18/17536	0.166666666666667	16.4194756554307	6.627910593675	0.000750045950902058	0.0171823026585813	0.014520626435446	ENSG00000116717/ENSG00000113448/ENSG00000101665	3
GO:0061158	3'-UTR-mediated mRNA destabilization	3/178	19/17536	0.157894736842105	15.5552927261975	6.42807483062405	0.000884058445834129	0.0200849311371737	0.0169736145276722	ENSG00000152518/ENSG00000128016/ENSG00000163874	3
GO:0031398	positive regulation of protein ubiquitination	6/178	110/17536	0.0545454545454545	5.37364657814096	4.65965988402776	0.000900289995297589	0.0202860425989596	0.0171435722141655	ENSG00000108106/ENSG00000165355/ENSG00000197329/ENSG00000185115/ENSG00000215301/ENSG00000044574	6
GO:0032635	interleukin-6 production	7/178	152/17536	0.0460526315789474	4.53696037847428	4.43496479143104	0.000928242961026763	0.0205785475795369	0.0173907658318002	ENSG00000118503/ENSG00000127528/ENSG00000113811/ENSG00000163874/ENSG00000196843/ENSG00000197620/ENSG00000168610	7
GO:0032675	regulation of interleukin-6 production	7/178	152/17536	0.0460526315789474	4.53696037847428	4.43496479143104	0.000928242961026763	0.0205785475795369	0.0173907658318002	ENSG00000118503/ENSG00000127528/ENSG00000113811/ENSG00000163874/ENSG00000196843/ENSG00000197620/ENSG00000168610	7
GO:0048511	rhythmic process	10/178	299/17536	0.0334448160535117	3.29487805794596	4.05300753498515	0.000981080096508749	0.0215759134824204	0.0182336317725879	ENSG00000179094/ENSG00000104856/ENSG00000119138/ENSG00000181788/ENSG00000173120/ENSG00000116560/ENSG00000165030/ENSG00000174738/ENSG00000095794/ENSG00000105835	10
GO:0045623	negative regulation of T-helper cell differentiation	3/178	20/17536	0.15	14.7775280898876	6.24283532222206	0.00103234078351325	0.0225230540783962	0.0190340527085525	ENSG00000110848/ENSG00000163874/ENSG00000101665	3
GO:0071901	negative regulation of protein serine/threonine kinase activity	5/178	76/17536	0.0657894736842105	6.48137196924897	4.84938869023476	0.00105154223433318	0.0227613354502513	0.0192354223885067	ENSG00000120129/ENSG00000118503/ENSG00000116717/ENSG00000116741/ENSG00000143507	5
GO:0071216	cellular response to biotic stimulus	9/178	251/17536	0.0358565737051793	3.53247683423609	4.0922362148132	0.00108063157860703	0.0232082516374275	0.0196131076808035	ENSG00000100906/ENSG00000118503/ENSG00000196352/ENSG00000128016/ENSG00000175197/ENSG00000163874/ENSG00000158615/ENSG00000196843/ENSG00000044574	9
GO:0033673	negative regulation of kinase activity	7/178	157/17536	0.0445859872611465	4.39247119444643	4.32381045765827	0.00112122544640492	0.0238934011795902	0.0201921220743833	ENSG00000120129/ENSG00000118503/ENSG00000185950/ENSG00000116717/ENSG00000116741/ENSG00000167470/ENSG00000143507	7
GO:0050870	positive regulation of T cell activation	9/178	254/17536	0.0354330708661417	3.49075466690259	4.04914990171249	0.00117399997954201	0.0248255841827768	0.0209799024684147	ENSG00000185338/ENSG00000196352/ENSG00000113811/ENSG00000143772/ENSG00000126804/ENSG00000143507/ENSG00000176105/ENSG00000071051/ENSG00000112149	9
GO:1902041	regulation of extrinsic apoptotic signaling pathway via death domain receptors	4/178	46/17536	0.0869565217391304	8.5666829506595	5.20358427323819	0.00120096548566352	0.0251072101881367	0.0212179023511776	ENSG00000118503/ENSG00000136603/ENSG00000148841/ENSG00000215301	4
GO:0009895	negative regulation of catabolic process	11/178	362/17536	0.0303867403314917	2.99360605872494	3.88124399036267	0.00120558448338816	0.0251072101881367	0.0212179023511776	ENSG00000132819/ENSG00000183508/ENSG00000177733/ENSG00000141232/ENSG00000168209/ENSG00000128016/ENSG00000145414/ENSG00000196843/ENSG00000099622/ENSG00000055483/ENSG00000168610	11
GO:0062197	cellular response to chemical stress	10/178	309/17536	0.0323624595469256	3.18824770008363	3.92992206406041	0.00125651113194439	0.0259710458775574	0.0219479229774537	ENSG00000153234/ENSG00000118503/ENSG00000132823/ENSG00000170345/ENSG00000127528/ENSG00000175197/ENSG00000104856/ENSG00000132510/ENSG00000163874/ENSG00000215301	10
GO:0045622	regulation of T-helper cell differentiation	4/178	47/17536	0.0851063829787234	8.38441310064547	5.13328608132135	0.00130239192274223	0.0267184731016297	0.0225795677414933	ENSG00000110848/ENSG00000171223/ENSG00000163874/ENSG00000101665	4
GO:0043555	regulation of translation in response to stress	3/178	22/17536	0.136363636363636	13.4341164453524	5.90944428182148	0.00137393335489382	0.0279773540192824	0.0236434379278805	ENSG00000087074/ENSG00000215301/ENSG00000071051	3
GO:0060537	muscle tissue development	12/178	426/17536	0.028169014084507	2.77512264598829	3.75596211923483	0.0013929699599833	0.02815642955878	0.0237947732328416	ENSG00000170345/ENSG00000159388/ENSG00000116741/ENSG00000163659/ENSG00000075426/ENSG00000136603/ENSG00000107372/ENSG00000132510/ENSG00000123358/ENSG00000174738/ENSG00000006652/ENSG00000101665	12
GO:0051250	negative regulation of lymphocyte activation	7/178	164/17536	0.0426829268292683	4.20498766785421	4.17576856588403	0.00144282045399372	0.0289511929053192	0.0244664213750606	ENSG00000118503/ENSG00000110848/ENSG00000185338/ENSG00000125347/ENSG00000197329/ENSG00000163874/ENSG00000101665	7
GO:0046636	negative regulation of alpha-beta T cell activation	4/178	49/17536	0.0816326530612245	8.04219215776198	4.99874865831465	0.00152293240374991	0.0303372549123804	0.0256377712820446	ENSG00000110848/ENSG00000185338/ENSG00000163874/ENSG00000101665	4
GO:1900151	regulation of nuclear-transcribed mRNA catabolic process, deadenylation-dependent decay	3/178	23/17536	0.130434782608696	12.8500244259893	5.7585870195187	0.00156830018326644	0.031016238876255	0.0262115751947674	ENSG00000141232/ENSG00000152518/ENSG00000128016	3
GO:0001819	positive regulation of cytokine production	13/178	493/17536	0.026369168356998	2.59780750735009	3.64408030717903	0.00160405152844532	0.0314966975121157	0.0266176069419461	ENSG00000119508/ENSG00000171522/ENSG00000196352/ENSG00000113811/ENSG00000175197/ENSG00000125347/ENSG00000197329/ENSG00000182481/ENSG00000196843/ENSG00000113448/ENSG00000215301/ENSG00000168610/ENSG00000112149	13
GO:0043368	positive T cell selection	4/178	50/17536	0.08	7.88134831460674	4.93430908911968	0.00164239587472634	0.0320208954583171	0.0270606024301682	ENSG00000110848/ENSG00000184557/ENSG00000143772/ENSG00000168610	4
GO:0043371	negative regulation of CD4-positive, alpha-beta T cell differentiation	3/178	24/17536	125	12.314606741573	5.61681674465629	0.00177905093880712	0.034200077138327	0.0289022114239772	ENSG00000110848/ENSG00000163874/ENSG00000101665	3
GO:0072540	T-helper 17 cell lineage commitment	3/178	24/17536	125	12.314606741573	5.61681674465629	0.00177905093880712	0.034200077138327	0.0289022114239772	ENSG00000110848/ENSG00000184557/ENSG00000168610	3
GO:0032479	regulation of type I interferon production	6/178	126/17536	0.0476190476190476	4.69127875869449	4.21090821103924	0.0018125254192345	0.0343629819136252	0.0290398809455575	ENSG00000125347/ENSG00000104856/ENSG00000101695/ENSG00000182481/ENSG00000215301/ENSG00000162924	6
GO:0032606	type I interferon production	6/178	126/17536	0.0476190476190476	4.69127875869449	4.21090821103924	0.0018125254192345	0.0343629819136252	0.0290398809455575	ENSG00000125347/ENSG00000104856/ENSG00000101695/ENSG00000182481/ENSG00000215301/ENSG00000162924	6
GO:0006446	regulation of translational initiation	5/178	86/17536	0.0581395348837209	5.72772406584792	4.45058064788116	0.00182746911413393	0.0344089903750287	0.0290787623279999	ENSG00000100664/ENSG00000087074/ENSG00000173812/ENSG00000215301/ENSG00000071051	5
GO:2001233	regulation of apoptotic signaling pathway	11/178	382/17536	0.0287958115183246	2.83687275722101	3.67570878257079	0.00184575601390037	0.0345168930762729	0.0291699500370793	ENSG00000153234/ENSG00000118503/ENSG00000175197/ENSG00000136603/ENSG00000181788/ENSG00000148841/ENSG00000116560/ENSG00000215301/ENSG00000051108/ENSG00000116679/ENSG00000071051	11
GO:0048745	smooth muscle tissue development	3/178	25/17536	0.12	11.8220224719101	5.48322422708978	0.00200666333023588	0.0372724155055299	0.0314986199845703	ENSG00000163659/ENSG00000075426/ENSG00000107372	3
GO:1901654	response to ketone	8/178	223/17536	0.0358744394618834	3.5342369123797	3.85679471708287	0.0020266870850162	0.0373798259843746	0.0315893917204399	ENSG00000171522/ENSG00000170345/ENSG00000159388/ENSG00000125740/ENSG00000168209/ENSG00000118515/ENSG00000127528/ENSG00000119138	8
GO:0014075	response to amine	4/178	53/17536	0.0754716981132075	7.43523425906296	4.75124429597231	0.00203964128688839	0.0373798259843746	0.0315893917204399	ENSG00000153234/ENSG00000125740/ENSG00000116741/ENSG00000123358	4
GO:0050868	negative regulation of T cell activation	6/178	130/17536	0.0461538461538462	4.54693171996543	4.11043759404091	0.00212300624349074	0.0386499613467288	0.0326627729479545	ENSG00000110848/ENSG00000185338/ENSG00000125347/ENSG00000197329/ENSG00000163874/ENSG00000101665	6
GO:2001242	regulation of intrinsic apoptotic signaling pathway	7/178	177/17536	0.0395480225988701	3.89614676569542	3.92155122498603	0.00222719198482034	0.040112433316232	0.0338986963025498	ENSG00000175197/ENSG00000136603/ENSG00000116560/ENSG00000215301/ENSG00000051108/ENSG00000116679/ENSG00000071051	7
GO:0051591	response to cAMP	5/178	90/17536	0.0555555555555556	5.47315855181024	4.30824762209086	0.00223252175241306	0.040112433316232	0.0338986963025498	ENSG00000179094/ENSG00000109321/ENSG00000170345/ENSG00000125740/ENSG00000113448	5
GO:0070661	leukocyte proliferation	10/178	335/17536	0.0298507462686567	2.94080160992789	3.63194901763368	0.00227752733724947	0.0405663033160149	0.0342822582062165	ENSG00000118503/ENSG00000185950/ENSG00000171223/ENSG00000196352/ENSG00000113811/ENSG00000075426/ENSG00000125347/ENSG00000197329/ENSG00000169508/ENSG00000071051	10
GO:0050864	regulation of B cell activation	6/178	132/17536	0.0454545454545455	4.47803881511747	4.06171921014011	0.00229253464012107	0.0405663033160149	0.0342822582062165	ENSG00000118503/ENSG00000185950/ENSG00000152518/ENSG00000197329/ENSG00000169508/ENSG00000223496	6
GO:0006979	response to oxidative stress	11/178	393/17536	0.0279898218829517	2.7574691940418	3.56823647278927	0.00230205286187643	0.0405663033160149	0.0342822582062165	ENSG00000153234/ENSG00000109321/ENSG00000118503/ENSG00000132823/ENSG00000170345/ENSG00000173846/ENSG00000127528/ENSG00000113811/ENSG00000132510/ENSG00000163874/ENSG00000158615	11
GO:0008380	RNA splicing	12/178	453/17536	0.0264900662251656	2.60971798496912	3.51503675962021	0.00232321693327453	0.0406784926724311	0.0343770685332677	ENSG00000132819/ENSG00000168066/ENSG00000116752/ENSG00000173812/ENSG00000163660/ENSG00000013441/ENSG00000115875/ENSG00000116560/ENSG00000161547/ENSG00000141543/ENSG00000099622/ENSG00000116679	12
GO:0071385	cellular response to glucocorticoid stimulus	4/178	55/17536	0.0727272727272727	7.16486210418795	4.63697355744492	0.00233856839330732	0.0406881298303913	0.0343852128183162	ENSG00000152518/ENSG00000168209/ENSG00000128016/ENSG00000119138	4
GO:0045598	regulation of fat cell differentiation	6/178	133/17536	0.0451127819548872	4.44436935034215	4.03772299011122	0.00238102938520007	0.0411663508170754	0.0347893535460878	ENSG00000152518/ENSG00000128016/ENSG00000175197/ENSG00000163874/ENSG00000143507/ENSG00000171456	6
GO:0072594	establishment of protein localization to organelle	12/178	455/17536	0.0263736263736264	2.5982466971231	3.49788809900454	0.0024086044861506	0.0413828358276749	0.0349723032956208	ENSG00000100906/ENSG00000118503/ENSG00000175197/ENSG00000163874/ENSG00000139722/ENSG00000182481/ENSG00000120709/ENSG00000051108/ENSG00000139496/ENSG00000055483/ENSG00000168610/ENSG00000044574	12
GO:0034612	response to tumor necrosis factor	8/178	230/17536	0.0347826086956522	3.4266731802638	3.75137001621788	0.00245471632208053	0.0419131376981328	0.0354204571613713	ENSG00000100906/ENSG00000118503/ENSG00000170345/ENSG00000152518/ENSG00000167552/ENSG00000128016/ENSG00000127528/ENSG00000163874	8
GO:0048008	platelet-derived growth factor receptor signaling pathway	4/178	56/17536	0.0714285714285714	7.03691813804173	4.58196355375073	0.00249877083960247	0.0424019817164642	0.0358335753281524	ENSG00000119508/ENSG00000144655/ENSG00000163659/ENSG00000107372	4
GO:2000737	negative regulation of stem cell differentiation	3/178	27/17536	0.111111111111111	10.9463171036205	5.23753039164481	0.00251428699529158	0.0424035273009605	0.0358348814892381	ENSG00000152518/ENSG00000128016/ENSG00000168610	3
GO:0051592	response to calcium ion	6/178	136/17536	0.0441176470588235	4.34633179114342	3.96713403230671	0.00266198609894433	0.0446207304024265	0.0377086220819649	ENSG00000130522/ENSG00000171223/ENSG00000170345/ENSG00000167552/ENSG00000125740/ENSG00000143772	6
GO:0002697	regulation of immune effector process	11/178	403/17536	0.0272952853598015	2.68904564083977	3.47368349370447	0.00279264809787568	0.0460113147886045	0.0388837938153396	ENSG00000119508/ENSG00000110848/ENSG00000171223/ENSG00000196352/ENSG00000128590/ENSG00000163874/ENSG00000126804/ENSG00000143507/ENSG00000196843/ENSG00000101665/ENSG00000223496	11
GO:0002295	T-helper cell lineage commitment	3/178	28/17536	0.107142857142857	10.5553772070626	5.12414755075187	0.00279515808282901	0.0460113147886045	0.0388837938153396	ENSG00000110848/ENSG00000184557/ENSG00000168610	3
GO:0044342	type B pancreatic cell proliferation	3/178	28/17536	0.107142857142857	10.5553772070626	5.12414755075187	0.00279515808282901	0.0460113147886045	0.0388837938153396	ENSG00000119508/ENSG00000185950/ENSG00000123358	3
GO:0000288	nuclear-transcribed mRNA catabolic process, deadenylation-dependent decay	4/178	58/17536	0.0689655172413793	6.79426578845409	4.47589187191669	0.00284149128685049	0.0464955925449524	0.0392930530706707	ENSG00000141232/ENSG00000159388/ENSG00000152518/ENSG00000128016	4
GO:0006942	regulation of striated muscle contraction	5/178	96/17536	0.0520833333333333	5.1310861423221	4.10997965011955	0.00295755632526776	0.0476995533866291	0.0403105107404761	ENSG00000116741/ENSG00000163874/ENSG00000123358/ENSG00000113448/ENSG00000101665	5
GO:0061157	mRNA destabilization	5/178	96/17536	0.0520833333333333	5.1310861423221	4.10997965011955	0.00295755632526776	0.0476995533866291	0.0403105107404761	ENSG00000141232/ENSG00000159388/ENSG00000152518/ENSG00000128016/ENSG00000163874	5
GO:0030183	B cell differentiation	6/178	139/17536	0.0431654676258993	4.25252606903241	3.8985584401395	0.00296712391019046	0.0476995533866291	0.0403105107404761	ENSG00000168264/ENSG00000152518/ENSG00000128590/ENSG00000075426/ENSG00000169508/ENSG00000126804	6
GO:0032608	interferon-beta production	4/178	59/17536	0.0677966101694915	6.67910874119215	4.42471997981563	0.00302434036054998	0.0477811014434017	0.0403794263504767	ENSG00000125347/ENSG00000104856/ENSG00000215301/ENSG00000162924	4
GO:0032648	regulation of interferon-beta production	4/178	59/17536	0.0677966101694915	6.67910874119215	4.42471997981563	0.00302434036054998	0.0477811014434017	0.0403794263504767	ENSG00000125347/ENSG00000104856/ENSG00000215301/ENSG00000162924	4
GO:0043124	negative regulation of canonical NF-kappaB signal transduction	4/178	59/17536	0.0677966101694915	6.67910874119215	4.42471997981563	0.00302434036054998	0.0477811014434017	0.0403794263504767	ENSG00000179094/ENSG00000100906/ENSG00000118503/ENSG00000163874	4
GO:0016579	protein deubiquitination	5/178	97/17536	0.0515463917525773	5.07818834704043	4.07854634774934	0.00309313798429012	0.0483357178439827	0.0408481282310007	ENSG00000118503/ENSG00000163874/ENSG00000100221/ENSG00000055483/ENSG00000140455	5
GO:1902042	negative regulation of extrinsic apoptotic signaling pathway via death domain receptors	3/178	29/17536	0.103448275862069	10.1913986826811	5.01634943661756	0.0030946112551986	0.0483357178439827	0.0408481282310007	ENSG00000118503/ENSG00000148841/ENSG00000215301	3
GO:1903038	negative regulation of leukocyte cell-cell adhesion	6/178	141/17536	0.0425531914893617	4.19220655032273	3.85390822570107	0.00318460576055803	0.049460345964825	0.0417985424534735	ENSG00000110848/ENSG00000185338/ENSG00000125347/ENSG00000197329/ENSG00000163874/ENSG00000101665	6
GO:0002695	negative regulation of leukocyte activation	7/178	189/17536	0.037037037037037	3.64877236787349	3.70745931858681	0.00321150347916688	0.0495978823833132	0.041914773379783	ENSG00000118503/ENSG00000110848/ENSG00000185338/ENSG00000125347/ENSG00000197329/ENSG00000163874/ENSG00000101665	7
GO:1990823	response to leukemia inhibitory factor	5/178	98/17536	0.0510204081632653	5.02637009860124	4.04754268604812	0.00323314825276757	0.0496532097589836	0.0419615301020761	ENSG00000184557/ENSG00000075426/ENSG00000101695/ENSG00000115875/ENSG00000101665	5

## Sheet: CD4+ Treg, corr > 0
ID	Description	GeneRatio	BgRatio	RichFactor	FoldEnrichment	zScore	pvalue	p.adjust	qvalue	geneID	Count

## Sheet: CD4+ TCM, corr > 0
ID	Description	GeneRatio	BgRatio	RichFactor	FoldEnrichment	zScore	pvalue	p.adjust	qvalue	geneID	Count
GO:1903311	regulation of mRNA metabolic process	16/140	306/17536	0.0522875816993464	6.54939309056956	8.78528322450987	3.04583184809625e-09	7.6328546113292e-06	6.70724234338669e-06	ENSG00000132819/ENSG00000168066/ENSG00000173812/ENSG00000196843/ENSG00000177733/ENSG00000152518/ENSG00000099622/ENSG00000070756/ENSG00000159388/ENSG00000108654/ENSG00000183508/ENSG00000089280/ENSG00000161547/ENSG00000115875/ENSG00000076053/ENSG00000141543	16
GO:0043484	regulation of RNA splicing	12/140	189/17536	0.0634920634920635	7.95283446712018	8.62130096077566	3.7956360161871e-08	4.75593192828243e-05	4.17919502413864e-05	ENSG00000132819/ENSG00000168066/ENSG00000173812/ENSG00000013441/ENSG00000163660/ENSG00000099622/ENSG00000108654/ENSG00000145675/ENSG00000089280/ENSG00000161547/ENSG00000115875/ENSG00000076053	12
GO:0008380	RNA splicing	17/140	453/17536	0.0375275938189845	4.70059918006938	7.15865251906008	1.26915369110831e-07	0.000106016638330581	9.31603340981962e-05	ENSG00000132819/ENSG00000168066/ENSG00000116752/ENSG00000173812/ENSG00000013441/ENSG00000163660/ENSG00000099622/ENSG00000070756/ENSG00000108654/ENSG00000100650/ENSG00000145675/ENSG00000116560/ENSG00000089280/ENSG00000161547/ENSG00000115875/ENSG00000076053/ENSG00000141543	17
GO:0006401	RNA catabolic process	14/140	311/17536	0.045016077170418	5.63858520900322	7.40420307274301	1.99165083880265e-07	0.000109506394432021	9.62268984549871e-05	ENSG00000132819/ENSG00000146278/ENSG00000196843/ENSG00000177733/ENSG00000152518/ENSG00000099622/ENSG00000070756/ENSG00000159388/ENSG00000145414/ENSG00000108654/ENSG00000183508/ENSG00000089280/ENSG00000076053/ENSG00000141543	14
GO:0043489	RNA stabilization	8/140	79/17536	0.10126582278481	12.6842676311031	9.33732422215038	2.18488416664048e-07	0.000109506394432021	9.62268984549871e-05	ENSG00000132819/ENSG00000196843/ENSG00000177733/ENSG00000099622/ENSG00000070756/ENSG00000145414/ENSG00000183508/ENSG00000089280	8
GO:0141188	nucleic acid catabolic process	14/140	340/17536	0.0411764705882353	5.15764705882353	6.94489306809579	5.84941663048826e-07	0.000235128873497603	0.000206615534656608	ENSG00000132819/ENSG00000146278/ENSG00000196843/ENSG00000177733/ENSG00000152518/ENSG00000099622/ENSG00000070756/ENSG00000159388/ENSG00000145414/ENSG00000108654/ENSG00000183508/ENSG00000089280/ENSG00000076053/ENSG00000141543	14
GO:1902369	negative regulation of RNA catabolic process	8/140	91/17536	0.0879120879120879	11.0116169544741	8.58977202769175	6.56784562842467e-07	0.000235128873497603	0.000206615534656608	ENSG00000132819/ENSG00000196843/ENSG00000177733/ENSG00000099622/ENSG00000070756/ENSG00000145414/ENSG00000183508/ENSG00000089280	8
GO:0006402	mRNA catabolic process	12/140	257/17536	0.0466926070038911	5.84858254585881	7.02448123310551	1.05296806156141e-06	0.000329842245284111	0.000289843313787693	ENSG00000132819/ENSG00000146278/ENSG00000196843/ENSG00000177733/ENSG00000152518/ENSG00000099622/ENSG00000070756/ENSG00000159388/ENSG00000108654/ENSG00000183508/ENSG00000089280/ENSG00000141543	12
GO:0048255	mRNA stabilization	7/140	70/17536	0.1	12.5257142857143	8.66786911962687	1.40133802925513e-06	0.000390194789034818	0.00034287709440956	ENSG00000132819/ENSG00000196843/ENSG00000177733/ENSG00000099622/ENSG00000070756/ENSG00000183508/ENSG00000089280	7
GO:1903312	negative regulation of mRNA metabolic process	8/140	102/17536	0.0784313725490196	9.82408963585434	8.01795620145051	1.57441970925658e-06	0.000394549579139698	0.000346703792817343	ENSG00000132819/ENSG00000196843/ENSG00000177733/ENSG00000099622/ENSG00000070756/ENSG00000183508/ENSG00000089280/ENSG00000115875	8
GO:0043487	regulation of RNA stability	10/140	186/17536	0.0537634408602151	6.73425499231951	7.05303334935778	2.46541960958383e-06	0.00056166741287428	0.000493555772559749	ENSG00000132819/ENSG00000196843/ENSG00000177733/ENSG00000152518/ENSG00000099622/ENSG00000070756/ENSG00000159388/ENSG00000145414/ENSG00000183508/ENSG00000089280	10
GO:0061013	regulation of mRNA catabolic process	10/140	190/17536	0.0526315789473684	6.59248120300752	6.95302620134106	2.98438573586237e-06	0.000615352546178958	0.000540730678626614	ENSG00000132819/ENSG00000196843/ENSG00000177733/ENSG00000152518/ENSG00000099622/ENSG00000070756/ENSG00000159388/ENSG00000183508/ENSG00000089280/ENSG00000141543	10
GO:1902373	negative regulation of mRNA catabolic process	7/140	79/17536	0.0886075949367089	11.0987341772152	8.07026663741929	3.19217202726514e-06	0.000615352546178958	0.000540730678626614	ENSG00000132819/ENSG00000196843/ENSG00000177733/ENSG00000099622/ENSG00000070756/ENSG00000183508/ENSG00000089280	7
GO:0000377	RNA splicing, via transesterification reactions with bulged adenosine as nucleophile	12/140	307/17536	0.0390879478827362	4.89604467194044	6.17810497797693	6.61295499045504e-06	0.00110480434707202	0.000970828199300487	ENSG00000168066/ENSG00000116752/ENSG00000173812/ENSG00000099622/ENSG00000070756/ENSG00000108654/ENSG00000100650/ENSG00000116560/ENSG00000161547/ENSG00000115875/ENSG00000076053/ENSG00000141543	12
GO:0000398	mRNA splicing, via spliceosome	12/140	307/17536	0.0390879478827362	4.89604467194044	6.17810497797693	6.61295499045504e-06	0.00110480434707202	0.000970828199300487	ENSG00000168066/ENSG00000116752/ENSG00000173812/ENSG00000099622/ENSG00000070756/ENSG00000108654/ENSG00000100650/ENSG00000116560/ENSG00000161547/ENSG00000115875/ENSG00000076053/ENSG00000141543	12
GO:0000375	RNA splicing, via transesterification reactions	12/140	311/17536	0.0385852090032154	4.83307303628847	6.11842832988169	7.53908589711119e-06	0.00118080932863504	0.00103761629583925	ENSG00000168066/ENSG00000116752/ENSG00000173812/ENSG00000099622/ENSG00000070756/ENSG00000108654/ENSG00000100650/ENSG00000116560/ENSG00000161547/ENSG00000115875/ENSG00000076053/ENSG00000141543	12
GO:0035710	CD4-positive, alpha-beta T cell activation	8/140	127/17536	0.062992125984252	7.89021372328459	6.99100873101107	8.14116933312635e-06	0.0011941437964624	0.0010493337346996	ENSG00000171223/ENSG00000114861/ENSG00000110848/ENSG00000184557/ENSG00000168610/ENSG00000185338/ENSG00000196352/ENSG00000104856	8
GO:0097193	intrinsic apoptotic signaling pathway	12/140	315/17536	0.0380952380952381	4.77170068027211	6.05976129814156	8.57724993468604e-06	0.0011941437964624	0.0010493337346996	ENSG00000136603/ENSG00000152409/ENSG00000071051/ENSG00000172115/ENSG00000108654/ENSG00000100644/ENSG00000175197/ENSG00000145675/ENSG00000215301/ENSG00000116560/ENSG00000291237/ENSG00000029363	12
GO:0006397	mRNA processing	15/140	495/17536	0.0303030303030303	3.795670995671	5.66022018140103	1.00163260559982e-05	0.00130149084612327	0.00114366314533115	ENSG00000132819/ENSG00000168066/ENSG00000116752/ENSG00000173812/ENSG00000164169/ENSG00000177733/ENSG00000099622/ENSG00000070756/ENSG00000108654/ENSG00000100650/ENSG00000116560/ENSG00000161547/ENSG00000115875/ENSG00000076053/ENSG00000141543	15
GO:0046632	alpha-beta T cell differentiation	8/140	132/17536	0.0606060606060606	7.59134199134199	6.8191222652051	1.08170177118607e-05	0.00130149084612327	0.00114366314533115	ENSG00000171223/ENSG00000114861/ENSG00000110848/ENSG00000184557/ENSG00000143772/ENSG00000168610/ENSG00000185338/ENSG00000104856	8
GO:0043488	regulation of mRNA stability	9/140	174/17536	0.0517241379310345	6.47881773399015	6.51559084607565	1.09063478725413e-05	0.00130149084612327	0.00114366314533115	ENSG00000132819/ENSG00000196843/ENSG00000177733/ENSG00000152518/ENSG00000099622/ENSG00000070756/ENSG00000159388/ENSG00000183508/ENSG00000089280	9
GO:0043367	CD4-positive, alpha-beta T cell differentiation	7/140	101/17536	0.0693069306930693	8.68118811881188	6.9449690709078	1.63709780398496e-05	0.00186480322581196	0.00163866440475433	ENSG00000171223/ENSG00000114861/ENSG00000110848/ENSG00000184557/ENSG00000168610/ENSG00000185338/ENSG00000104856	7
GO:0046631	alpha-beta T cell activation	9/140	194/17536	0.0463917525773196	5.81089837997055	6.04462914633257	2.59499528119129e-05	0.0028274165976806	0.00248454468112228	ENSG00000171223/ENSG00000114861/ENSG00000110848/ENSG00000184557/ENSG00000143772/ENSG00000168610/ENSG00000185338/ENSG00000196352/ENSG00000104856	9
GO:0048024	regulation of mRNA splicing, via spliceosome	7/140	113/17536	0.0619469026548673	7.75929203539823	6.46652807491167	3.39527518313369e-05	0.00354523317038876	0.00311531389610336	ENSG00000168066/ENSG00000173812/ENSG00000099622/ENSG00000108654/ENSG00000161547/ENSG00000115875/ENSG00000076053	7
GO:0042093	T-helper cell differentiation	6/140	80/17536	75	9.39428571428572	6.75069640911879	4.30231974931574e-05	0.0043126453167141	0.00378966438550254	ENSG00000171223/ENSG00000114861/ENSG00000110848/ENSG00000184557/ENSG00000168610/ENSG00000104856	6
GO:0002294	CD4-positive, alpha-beta T cell differentiation involved in immune response	6/140	82/17536	0.0731707317073171	9.16515679442509	6.64838517915819	4.94831735096374e-05	0.00443132389030084	0.0038939511817992	ENSG00000171223/ENSG00000114861/ENSG00000110848/ENSG00000184557/ENSG00000168610/ENSG00000104856	6
GO:0030217	T cell differentiation	11/140	318/17536	0.0345911949685535	4.33279424977538	5.38050345985361	4.98279016697143e-05	0.00443132389030084	0.0038939511817992	ENSG00000171223/ENSG00000114861/ENSG00000110848/ENSG00000184557/ENSG00000143772/ENSG00000168610/ENSG00000152518/ENSG00000185338/ENSG00000168421/ENSG00000104856/ENSG00000145675	11
GO:0002287	alpha-beta T cell activation involved in immune response	6/140	83/17536	0.072289156626506	9.05473321858864	6.59853258972911	5.29920569590339e-05	0.00443132389030084	0.0038939511817992	ENSG00000171223/ENSG00000114861/ENSG00000110848/ENSG00000184557/ENSG00000168610/ENSG00000104856	6
GO:0002293	alpha-beta T cell differentiation involved in immune response	6/140	83/17536	0.072289156626506	9.05473321858864	6.59853258972911	5.29920569590339e-05	0.00443132389030084	0.0038939511817992	ENSG00000171223/ENSG00000114861/ENSG00000110848/ENSG00000184557/ENSG00000168610/ENSG00000104856	6
GO:0030522	intracellular receptor signaling pathway	12/140	379/17536	0.0316622691292876	3.96592536750848	5.23662351204065	5.30485701153333e-05	0.00443132389030084	0.0038939511817992	ENSG00000197329/ENSG00000153234/ENSG00000114861/ENSG00000179094/ENSG00000168610/ENSG00000119508/ENSG00000127528/ENSG00000108654/ENSG00000215301/ENSG00000124225/ENSG00000101695/ENSG00000110330	12
GO:0072538	T-helper 17 type immune response	5/140	53/17536	0.0943396226415094	11.8167115902965	7.07485282059203	6.36720480126524e-05	0.00514716620386152	0.00452298554982916	ENSG00000171223/ENSG00000110848/ENSG00000196843/ENSG00000184557/ENSG00000168610	5
GO:2000107	negative regulation of leukocyte apoptotic process	5/140	56/17536	0.0892857142857143	11.1836734693878	6.84730965571485	8.31434444658165e-05	0.00651117099472925	0.00572158177047658	ENSG00000114861/ENSG00000143772/ENSG00000185950/ENSG00000157514/ENSG00000100644	5
GO:2001242	regulation of intrinsic apoptotic signaling pathway	8/140	177/17536	0.0451977401129944	5.66133979015335	5.59148606896862	8.85241621213479e-05	0.00654690774138554	0.00575298483428342	ENSG00000136603/ENSG00000071051/ENSG00000100644/ENSG00000175197/ENSG00000215301/ENSG00000116560/ENSG00000291237/ENSG00000029363	8
GO:0002292	T cell differentiation involved in immune response	6/140	91/17536	0.0659340659340659	8.25871271585557	6.22783389808404	8.88247658448157e-05	0.00654690774138554	0.00575298483428342	ENSG00000171223/ENSG00000114861/ENSG00000110848/ENSG00000184557/ENSG00000168610/ENSG00000104856	6
GO:0050684	regulation of mRNA processing	7/140	135/17536	0.0518518518518519	6.49481481481481	5.74943336169721	0.000105228222260742	0.00753434071386913	0.00662067491637511	ENSG00000168066/ENSG00000173812/ENSG00000099622/ENSG00000108654/ENSG00000161547/ENSG00000115875/ENSG00000076053	7
GO:2001244	positive regulation of intrinsic apoptotic signaling pathway	5/140	61/17536	0.0819672131147541	10.2669789227166	6.50409242366718	0.000125420059224717	0.00873062967825393	0.00767189368123125	ENSG00000136603/ENSG00000071051/ENSG00000175197/ENSG00000116560/ENSG00000029363	5
GO:0000302	response to reactive oxygen species	8/140	190/17536	0.0421052631578947	5.27398496240601	5.31376474037418	0.000144712087889346	0.00980131060137028	0.00861273649685665	ENSG00000132823/ENSG00000109321/ENSG00000114861/ENSG00000127528/ENSG00000173846/ENSG00000100644/ENSG00000132510/ENSG00000291237	8
GO:0030098	lymphocyte differentiation	12/140	424/17536	0.0283018867924528	3.54501347708895	4.7589904407665	0.000153178591143238	0.0101017249843409	0.00887672057262198	ENSG00000171223/ENSG00000168264/ENSG00000114861/ENSG00000110848/ENSG00000184557/ENSG00000143772/ENSG00000168610/ENSG00000152518/ENSG00000185338/ENSG00000168421/ENSG00000104856/ENSG00000145675	12
GO:0009895	negative regulation of catabolic process	11/140	362/17536	0.0303867403314917	3.80615627466456	4.83974648002798	0.000157293611871062	0.0101071228550995	0.00888146386057387	ENSG00000132819/ENSG00000196843/ENSG00000168610/ENSG00000177733/ENSG00000099622/ENSG00000070756/ENSG00000055483/ENSG00000145414/ENSG00000183508/ENSG00000140577/ENSG00000089280	11
GO:0062197	cellular response to chemical stress	10/140	309/17536	0.0323624595469256	4.05362921867776	4.85828422503144	0.000190124132628882	0.0119112769091995	0.0104668338278848	ENSG00000132823/ENSG00000153234/ENSG00000114861/ENSG00000127528/ENSG00000100644/ENSG00000175197/ENSG00000104856/ENSG00000215301/ENSG00000132510/ENSG00000291237	10
GO:0043434	response to peptide hormone	12/140	436/17536	0.0275229357798165	3.44744429882045	4.64248179532065	0.000198265849715593	0.0121183955948116	0.0106488358820287	ENSG00000104660/ENSG00000153234/ENSG00000109321/ENSG00000184557/ENSG00000168610/ENSG00000185950/ENSG00000119508/ENSG00000185338/ENSG00000159388/ENSG00000087460/ENSG00000145675/ENSG00000220205	12
GO:0071375	cellular response to peptide hormone stimulus	10/140	313/17536	0.0319488817891374	4.00182565038795	4.80723591594416	0.000210873382252275	0.0125821118077191	0.0110563186885153	ENSG00000104660/ENSG00000153234/ENSG00000184557/ENSG00000168610/ENSG00000185950/ENSG00000119508/ENSG00000185338/ENSG00000087460/ENSG00000145675/ENSG00000220205	10
GO:0070229	negative regulation of lymphocyte apoptotic process	4/140	38/17536	0.105263157894737	13.184962406015	6.74549755591187	0.000232660954324558	0.0135592639892405	0.0119149746988244	ENSG00000114861/ENSG00000185950/ENSG00000157514/ENSG00000100644	4
GO:0031398	positive regulation of protein ubiquitination	6/140	110/17536	0.0545454545454545	6.83220779220779	5.5045608880453	0.000252195052069288	0.0143484609740249	0.0126084682478515	ENSG00000197329/ENSG00000165355/ENSG00000185115/ENSG00000215301/ENSG00000108106/ENSG00000110330	6
GO:0072539	T-helper 17 cell differentiation	4/140	39/17536	0.102564102564103	12.8468864468864	6.64426486623571	0.000257653928104996	0.0143484609740249	0.0126084682478515	ENSG00000171223/ENSG00000110848/ENSG00000184557/ENSG00000168610	4
GO:0048545	response to steroid hormone	10/140	340/17536	0.0294117647058824	3.68403361344538	4.48338355151952	0.00040690316280984	0.0221673766522056	0.0194792086178075	ENSG00000130522/ENSG00000171223/ENSG00000109321/ENSG00000114861/ENSG00000179094/ENSG00000119508/ENSG00000152518/ENSG00000108654/ENSG00000124225/ENSG00000118515	10
GO:0000956	nuclear-transcribed mRNA catabolic process	6/140	124/17536	0.0483870967741935	6.06082949308756	5.07341539383613	0.000480048922503181	0.0255957999955952	0.0224918778471815	ENSG00000146278/ENSG00000152518/ENSG00000070756/ENSG00000159388/ENSG00000108654/ENSG00000141543	6
GO:0043368	positive T cell selection	4/140	50/17536	0.08	10.0205714285714	5.73015036405357	0.000674084070699662	0.0351928058577782	0.030925084997888	ENSG00000110848/ENSG00000184557/ENSG00000143772/ENSG00000168610	4
GO:1903322	positive regulation of protein modification by small protein conjugation or removal	6/140	133/17536	0.0451127819548872	5.65069817400644	4.82974408144712	0.000695259265396218	0.0355575452874066	0.0312455936242511	ENSG00000197329/ENSG00000165355/ENSG00000185115/ENSG00000215301/ENSG00000108106/ENSG00000110330	6
GO:1901875	positive regulation of post-translational protein modification	6/140	134/17536	0.0447761194029851	5.60852878464819	4.80404785456637	0.000723141737120979	0.0362438638645035	0.031848684506465	ENSG00000197329/ENSG00000165355/ENSG00000185115/ENSG00000215301/ENSG00000108106/ENSG00000110330	6
GO:0002286	T cell activation involved in immune response	6/140	135/17536	0.0444444444444444	5.56698412698413	4.77860888618665	0.000751881900602851	0.036945412606093	0.0324651586390333	ENSG00000171223/ENSG00000114861/ENSG00000110848/ENSG00000184557/ENSG00000168610/ENSG00000104856	6
GO:2000106	regulation of leukocyte apoptotic process	5/140	91/17536	0.0549450549450549	6.88226059654631	5.04686483328018	0.0008098309798407	0.039027623759246	0.0342948665956831	ENSG00000114861/ENSG00000143772/ENSG00000185950/ENSG00000157514/ENSG00000100644	5
GO:0072540	T-helper 17 cell lineage commitment	3/140	24/17536	125	15.6571428571429	6.44583628395245	0.000891454153297986	0.0421506435502784	0.0370391676007823	ENSG00000110848/ENSG00000184557/ENSG00000168610	3
GO:0048659	smooth muscle cell proliferation	6/140	142/17536	0.0422535211267606	5.29255533199195	4.6073642143302	0.000978599739734201	0.0454142768106279	0.0399070303221043	ENSG00000168066/ENSG00000114861/ENSG00000119508/ENSG00000175197/ENSG00000145675/ENSG00000291237	6
GO:0042542	response to hydrogen peroxide	5/140	96/17536	0.0520833333333333	6.52380952380952	4.86847869880959	0.00103113483346466	0.0469822525938627	0.0412848626145087	ENSG00000132823/ENSG00000109321/ENSG00000127528/ENSG00000132510/ENSG00000291237	5

## Sheet: CD4+ TEM, corr > 0
ID	Description	GeneRatio	BgRatio	RichFactor	FoldEnrichment	zScore	pvalue	p.adjust	qvalue	geneID	Count
GO:0048545	response to steroid hormone	12/88	340/17536	0.0352941176470588	7.0331550802139	7.97795576650533	1.27498370986422e-07	0.000262391647490057	0.000220236659777599	ENSG00000130522/ENSG00000109321/ENSG00000179094/ENSG00000128016/ENSG00000119508/ENSG00000152518/ENSG00000114861/ENSG00000170345/ENSG00000125740/ENSG00000168209/ENSG00000124225/ENSG00000171223	12
GO:1903311	regulation of mRNA metabolic process	11/88	306/17536	0.0359477124183007	7.16339869281046	7.72431064602716	3.70312477569226e-07	0.000319303935505058	0.000268005604912178	ENSG00000132819/ENSG00000128016/ENSG00000168066/ENSG00000183508/ENSG00000152518/ENSG00000173812/ENSG00000196843/ENSG00000159388/ENSG00000115875/ENSG00000070756/ENSG00000177733	11
GO:0000302	response to reactive oxygen species	9/88	190/17536	0.0473684210526316	9.43923444976077	8.30618455575765	4.65457631931571e-07	0.000319303935505058	0.000268005604912178	ENSG00000173846/ENSG00000109321/ENSG00000118503/ENSG00000132823/ENSG00000127528/ENSG00000114861/ENSG00000170345/ENSG00000291237/ENSG00000132510	9
GO:1903312	negative regulation of mRNA metabolic process	7/88	102/17536	0.0686274509803922	13.6755793226381	9.11781502511476	7.89692965009565e-07	0.000406297030497421	0.000341022672521236	ENSG00000132819/ENSG00000128016/ENSG00000183508/ENSG00000196843/ENSG00000115875/ENSG00000070756/ENSG00000177733	7
GO:0048255	mRNA stabilization	6/88	70/17536	0.0857142857142857	17.0805194805195	9.57356656979035	1.36200956330632e-06	0.000560603136256879	0.000470538461765403	ENSG00000132819/ENSG00000128016/ENSG00000183508/ENSG00000196843/ENSG00000070756/ENSG00000177733	6
GO:0043488	regulation of mRNA stability	8/88	174/17536	0.0459770114942529	9.1619644723093	7.68406169483725	2.61672443425159e-06	0.000716477626113338	0.000601370663624361	ENSG00000132819/ENSG00000128016/ENSG00000183508/ENSG00000152518/ENSG00000196843/ENSG00000159388/ENSG00000070756/ENSG00000177733	8
GO:0043489	RNA stabilization	6/88	79/17536	0.0759493670886076	15.1346375143843	8.94200297427552	2.78514140374476e-06	0.000716477626113338	0.000601370663624361	ENSG00000132819/ENSG00000128016/ENSG00000183508/ENSG00000196843/ENSG00000070756/ENSG00000177733	6
GO:1902373	negative regulation of mRNA catabolic process	6/88	79/17536	0.0759493670886076	15.1346375143843	8.94200297427552	2.78514140374476e-06	0.000716477626113338	0.000601370663624361	ENSG00000132819/ENSG00000128016/ENSG00000183508/ENSG00000196843/ENSG00000070756/ENSG00000177733	6
GO:0006979	response to oxidative stress	11/88	393/17536	0.0279898218829517	5.57760814249364	6.51797770314838	4.2464185121655e-06	0.000883847450766786	0.000741851397221777	ENSG00000153234/ENSG00000173846/ENSG00000109321/ENSG00000118503/ENSG00000132823/ENSG00000127528/ENSG00000114861/ENSG00000113811/ENSG00000170345/ENSG00000291237/ENSG00000132510	11
GO:0043487	regulation of RNA stability	8/88	186/17536	0.043010752688172	8.57086999022483	7.371806309484	4.29469120877933e-06	0.000883847450766786	0.000741851397221777	ENSG00000132819/ENSG00000128016/ENSG00000183508/ENSG00000152518/ENSG00000196843/ENSG00000159388/ENSG00000070756/ENSG00000177733	8
GO:0061013	regulation of mRNA catabolic process	8/88	190/17536	0.0421052631578947	8.39043062200957	7.27391578683709	5.02589936465093e-06	0.000930044497306077	0.000780626576686242	ENSG00000132819/ENSG00000128016/ENSG00000183508/ENSG00000152518/ENSG00000196843/ENSG00000159388/ENSG00000070756/ENSG00000177733	8
GO:0006402	mRNA catabolic process	9/88	257/17536	0.0350194552529183	6.97842235585426	6.85670156680787	5.65019876733263e-06	0.000930044497306077	0.000780626576686242	ENSG00000132819/ENSG00000146278/ENSG00000128016/ENSG00000183508/ENSG00000152518/ENSG00000196843/ENSG00000159388/ENSG00000070756/ENSG00000177733	9
GO:0034614	cellular response to reactive oxygen species	7/88	139/17536	0.0503597122302158	10.0353172007848	7.59512659648445	6.28201863043499e-06	0.000930044497306077	0.000780626576686242	ENSG00000118503/ENSG00000132823/ENSG00000127528/ENSG00000114861/ENSG00000170345/ENSG00000291237/ENSG00000132510	7
GO:1902369	negative regulation of RNA catabolic process	6/88	91/17536	0.0659340659340659	13.1388611388611	8.24488395751498	6.36540934578414e-06	0.000930044497306077	0.000780626576686242	ENSG00000132819/ENSG00000128016/ENSG00000183508/ENSG00000196843/ENSG00000070756/ENSG00000177733	6
GO:0032496	response to lipopolysaccharide	10/88	337/17536	0.029673590504451	5.91313730779606	6.46760739077479	7.19239742013902e-06	0.000930044497306077	0.000780626576686242	ENSG00000197329/ENSG00000128016/ENSG00000118503/ENSG00000196352/ENSG00000114861/ENSG00000170345/ENSG00000196843/ENSG00000171522/ENSG00000291237/ENSG00000177733	10
GO:0048659	smooth muscle cell proliferation	7/88	142/17536	0.0492957746478873	9.82330345710627	7.49716467572176	7.23066664572266e-06	0.000930044497306077	0.000780626576686242	ENSG00000118503/ENSG00000168066/ENSG00000119508/ENSG00000114861/ENSG00000145675/ENSG00000291237/ENSG00000175197	7
GO:0042542	response to hydrogen peroxide	6/88	96/17536	0.0625	12.4545454545455	7.99211328256608	8.67743810997965e-06	0.00105048044884342	0.000881713680401028	ENSG00000109321/ENSG00000118503/ENSG00000132823/ENSG00000127528/ENSG00000291237/ENSG00000132510	6
GO:0033002	muscle cell proliferation	8/88	207/17536	0.0386473429951691	7.70136144049187	6.88783697055057	9.42645782519455e-06	0.00107775834468058	0.00090460919831253	ENSG00000118503/ENSG00000168066/ENSG00000119508/ENSG00000114861/ENSG00000145675/ENSG00000170345/ENSG00000291237/ENSG00000175197	8
GO:0002237	response to molecule of bacterial origin	10/88	355/17536	0.028169014084507	5.61331626120359	6.23626527576005	1.13243114251514e-05	0.00122660173226114	0.00102953989189327	ENSG00000197329/ENSG00000128016/ENSG00000118503/ENSG00000196352/ENSG00000114861/ENSG00000170345/ENSG00000196843/ENSG00000171522/ENSG00000291237/ENSG00000177733	10
GO:0070935	3'-UTR-mediated mRNA stabilization	4/88	29/17536	0.137931034482759	27.4858934169279	10.1374600333779	1.27758185105402e-05	0.00131463172473459	0.00110342727241034	ENSG00000132819/ENSG00000128016/ENSG00000196843/ENSG00000177733	4
GO:0097011	cellular response to granulocyte macrophage colony-stimulating factor stimulus	3/88	11/17536	0.272727272727273	54.3471074380165	12.5689674183612	1.95713157725148e-05	0.00183080762999252	0.00153667603744961	ENSG00000128016/ENSG00000152518/ENSG00000117036	3
GO:0097012	response to granulocyte macrophage colony-stimulating factor	3/88	11/17536	0.272727272727273	54.3471074380165	12.5689674183612	1.95713157725148e-05	0.00183080762999252	0.00153667603744961	ENSG00000128016/ENSG00000152518/ENSG00000117036	3
GO:0062197	cellular response to chemical stress	9/88	309/17536	0.029126213592233	5.80406001765225	6.05068065526727	2.4591905810438e-05	0.00210787878717096	0.001769233844687	ENSG00000153234/ENSG00000118503/ENSG00000132823/ENSG00000127528/ENSG00000114861/ENSG00000170345/ENSG00000291237/ENSG00000175197/ENSG00000132510	9
GO:0006401	RNA catabolic process	9/88	311/17536	0.0289389067524116	5.7667348728442	6.02341756591326	2.58704682701244e-05	0.00210787878717096	0.001769233844687	ENSG00000132819/ENSG00000146278/ENSG00000128016/ENSG00000183508/ENSG00000152518/ENSG00000196843/ENSG00000159388/ENSG00000070756/ENSG00000177733	9
GO:1900153	positive regulation of nuclear-transcribed mRNA catabolic process, deadenylation-dependent decay	3/88	12/17536	0.25	49.8181818181818	12.0137059044255	2.60003566717578e-05	0.00210787878717096	0.001769233844687	ENSG00000128016/ENSG00000152518/ENSG00000070756	3
GO:0034599	cellular response to oxidative stress	8/88	239/17536	0.0334728033472803	6.67021681247623	6.26808125935558	2.66301498865136e-05	0.00210787878717096	0.001769233844687	ENSG00000153234/ENSG00000118503/ENSG00000132823/ENSG00000127528/ENSG00000114861/ENSG00000170345/ENSG00000291237/ENSG00000132510	8
GO:0060213	positive regulation of nuclear-transcribed mRNA poly(A) tail shortening	3/88	13/17536	0.230769230769231	45.986013986014	11.5230210304308	3.36777849467109e-05	0.00256699560816041	0.0021545904521463	ENSG00000128016/ENSG00000159388/ENSG00000070756	3
GO:0071277	cellular response to calcium ion	5/88	77/17536	0.0649350649350649	12.939787485242	7.45682020799468	4.219042289403e-05	0.0031009960827112	0.00260280014921441	ENSG00000130522/ENSG00000167552/ENSG00000170345/ENSG00000125740/ENSG00000171223	5
GO:0141188	nucleic acid catabolic process	9/88	340/17536	0.0264705882352941	5.27486631016043	5.6528787801315	5.18031237070518e-05	0.00364884716118791	0.00306263525728063	ENSG00000132819/ENSG00000146278/ENSG00000128016/ENSG00000183508/ENSG00000152518/ENSG00000196843/ENSG00000159388/ENSG00000070756/ENSG00000177733	9
GO:0060211	regulation of nuclear-transcribed mRNA poly(A) tail shortening	3/88	15/17536	0.2	39.8545454545455	10.6912728265583	5.31901918540512e-05	0.00364884716118791	0.00306263525728063	ENSG00000128016/ENSG00000159388/ENSG00000070756	3
GO:0051384	response to glucocorticoid	6/88	134/17536	0.0447761194029851	8.92265943012212	6.53800426140547	5.77121113090956e-05	0.00383133951851996	0.00321580898669697	ENSG00000109321/ENSG00000128016/ENSG00000152518/ENSG00000170345/ENSG00000125740/ENSG00000168209	6
GO:0048660	regulation of smooth muscle cell proliferation	6/88	138/17536	0.0434782608695652	8.66403162055336	6.41901754517848	6.79856869061832e-05	0.00437232948915391	0.00366988527016601	ENSG00000118503/ENSG00000168066/ENSG00000119508/ENSG00000114861/ENSG00000145675/ENSG00000291237	6
GO:0140467	integrated stress response signaling	4/88	48/17536	0.0833333333333333	16.6060606060606	7.68891802015378	9.73286833041151e-05	0.00590512884263751	0.00495643007046604	ENSG00000087074/ENSG00000170345/ENSG00000171223/ENSG00000175197	4
GO:0071383	cellular response to steroid hormone stimulus	7/88	213/17536	0.0328638497652582	6.54886897140418	5.78634219590132	9.75580080902212e-05	0.00590512884263751	0.00495643007046604	ENSG00000179094/ENSG00000128016/ENSG00000119508/ENSG00000152518/ENSG00000114861/ENSG00000168209/ENSG00000124225	7
GO:0001818	negative regulation of cytokine production	8/88	293/17536	0.0273037542662116	5.44089357741235	5.44401303934035	0.000111554774988094	0.00655942076929993	0.00550560558663045	ENSG00000128016/ENSG00000118503/ENSG00000127528/ENSG00000102760/ENSG00000101695/ENSG00000171522/ENSG00000162924/ENSG00000175197	8
GO:0030522	intracellular receptor signaling pathway	9/88	379/17536	0.0237467018469657	4.73207004077716	5.21639067552936	0.000118754160503985	0.00678877950881112	0.00569811629786663	ENSG00000153234/ENSG00000179094/ENSG00000197329/ENSG00000118503/ENSG00000119508/ENSG00000127528/ENSG00000114861/ENSG00000101695/ENSG00000124225	9
GO:1901654	response to ketone	7/88	223/17536	0.031390134529148	6.25519771708113	5.60888740765954	0.000129771242711056	0.00721808695944198	0.00605845261134689	ENSG00000127528/ENSG00000114861/ENSG00000170345/ENSG00000125740/ENSG00000168209/ENSG00000171522/ENSG00000159388	7
GO:0031960	response to corticosteroid	6/88	156/17536	0.0384615384615385	7.66433566433566	5.93766472536256	0.000133735794947074	0.00724284910529151	0.00607923655147224	ENSG00000109321/ENSG00000128016/ENSG00000152518/ENSG00000170345/ENSG00000125740/ENSG00000168209	6
GO:0034612	response to tumor necrosis factor	7/88	230/17536	0.0304347826086957	6.06482213438735	5.49099643438973	0.000157089413015407	0.00828948748681302	0.00695772541857714	ENSG00000128016/ENSG00000118503/ENSG00000127528/ENSG00000152518/ENSG00000167552/ENSG00000114861/ENSG00000170345	7
GO:0001819	positive regulation of cytokine production	10/88	493/17536	0.0202839756592292	4.04204314954822	4.86560895946637	0.000178479267796022	0.00918275832810536	0.00770748627508613	ENSG00000197329/ENSG00000119508/ENSG00000196352/ENSG00000102760/ENSG00000114861/ENSG00000145675/ENSG00000113811/ENSG00000196843/ENSG00000171522/ENSG00000175197	10
GO:0032640	tumor necrosis factor production	6/88	166/17536	0.036144578313253	7.2026286966046	5.70231643656347	0.000187665492922101	0.00919560915318296	0.00771827252845033	ENSG00000128016/ENSG00000118503/ENSG00000114861/ENSG00000145675/ENSG00000113811/ENSG00000196843	6
GO:0032680	regulation of tumor necrosis factor production	6/88	166/17536	0.036144578313253	7.2026286966046	5.70231643656347	0.000187665492922101	0.00919560915318296	0.00771827252845033	ENSG00000128016/ENSG00000118503/ENSG00000114861/ENSG00000145675/ENSG00000113811/ENSG00000196843	6
GO:0097306	cellular response to alcohol	5/88	106/17536	0.0471698113207547	9.39965694682676	6.1600917858598	0.000193093821947644	0.0092415601294942	0.00775684117052835	ENSG00000127528/ENSG00000170345/ENSG00000171522/ENSG00000159388/ENSG00000291237	5
GO:1900151	regulation of nuclear-transcribed mRNA catabolic process, deadenylation-dependent decay	3/88	23/17536	0.130434782608696	25.9920948616601	8.51741287231355	0.000201104669835795	0.00934187560777202	0.00784104029070323	ENSG00000128016/ENSG00000152518/ENSG00000070756	3
GO:0000288	nuclear-transcribed mRNA catabolic process, deadenylation-dependent decay	4/88	58/17536	0.0689655172413793	13.742946708464	6.90334202617256	0.000204268417079563	0.00934187560777202	0.00784104029070323	ENSG00000128016/ENSG00000152518/ENSG00000159388/ENSG00000070756	4
GO:1901655	cellular response to ketone	5/88	109/17536	0.0458715596330275	9.14095079232694	6.05478125806732	0.000219997677619058	0.00944982053710807	0.00793164313917158	ENSG00000127528/ENSG00000170345/ENSG00000168209/ENSG00000171522/ENSG00000159388	5
GO:0071706	tumor necrosis factor superfamily cytokine production	6/88	171/17536	0.0350877192982456	6.99202551834131	5.59185254234299	0.000220403977541879	0.00944982053710807	0.00793164313917158	ENSG00000128016/ENSG00000118503/ENSG00000114861/ENSG00000145675/ENSG00000113811/ENSG00000196843	6
GO:1903555	regulation of tumor necrosis factor superfamily cytokine production	6/88	171/17536	0.0350877192982456	6.99202551834131	5.59185254234299	0.000220403977541879	0.00944982053710807	0.00793164313917158	ENSG00000128016/ENSG00000118503/ENSG00000114861/ENSG00000145675/ENSG00000113811/ENSG00000196843	6
GO:0070301	cellular response to hydrogen peroxide	4/88	65/17536	0.0615384615384615	12.2629370629371	6.4605701821979	0.000317377912741655	0.0133298723351495	0.0111883384491741	ENSG00000118503/ENSG00000132823/ENSG00000127528/ENSG00000132510	4
GO:0000956	nuclear-transcribed mRNA catabolic process	5/88	124/17536	0.0403225806451613	8.03519061583578	5.5832076092776	0.000399753395065742	0.0163831863509555	0.0137511169770948	ENSG00000146278/ENSG00000128016/ENSG00000152518/ENSG00000159388/ENSG00000070756	5
GO:0034143	regulation of toll-like receptor 4 signaling pathway	3/88	29/17536	0.103448275862069	20.6144200626959	7.50740767296074	0.000405997329396857	0.0163831863509555	0.0137511169770948	ENSG00000197329/ENSG00000118503/ENSG00000145675	3
GO:0007369	gastrulation	6/88	195/17536	0.0307692307692308	6.13146853146853	5.11732855421751	0.000445315302673625	0.0173226016679124	0.014539608888059	ENSG00000138166/ENSG00000119508/ENSG00000120129/ENSG00000158050/ENSG00000179820/ENSG00000132510	6
GO:0035710	CD4-positive, alpha-beta T cell activation	5/88	127/17536	0.0393700787401575	7.8453829634932	5.49837165941022	0.000446111704761592	0.0173226016679124	0.014539608888059	ENSG00000196352/ENSG00000110848/ENSG00000114861/ENSG00000171522/ENSG00000171223	5
GO:0042113	B cell activation	7/88	282/17536	0.024822695035461	4.9464861379755	4.74473142090466	0.000539795410474123	0.0202390438708642	0.0169875049829104	ENSG00000185950/ENSG00000168264/ENSG00000197329/ENSG00000118503/ENSG00000152518/ENSG00000145675/ENSG00000126804	7
GO:0000289	nuclear-transcribed mRNA poly(A) tail shortening	3/88	32/17536	0.09375	18.6818181818182	7.10975527672838	0.000545150215545755	0.0202390438708642	0.0169875049829104	ENSG00000128016/ENSG00000159388/ENSG00000070756	3
GO:0002822	regulation of adaptive immune response based on somatic recombination of immune receptors built from immunoglobulin superfamily domains	6/88	203/17536	0.0295566502463054	5.88983430362741	4.97653070811389	0.000550722282200386	0.0202390438708642	0.0169875049829104	ENSG00000118503/ENSG00000196352/ENSG00000110848/ENSG00000196843/ENSG00000126804/ENSG00000171223	6
GO:0003158	endothelium development	5/88	136/17536	0.0367647058823529	7.32620320855615	5.25968049219522	0.000609710697680364	0.0216342175142446	0.0181585345715695	ENSG00000121966/ENSG00000114861/ENSG00000133639/ENSG00000179820/ENSG00000132510	5
GO:0051592	response to calcium ion	5/88	136/17536	0.0367647058823529	7.32620320855615	5.25968049219522	0.000609710697680364	0.0216342175142446	0.0181585345715695	ENSG00000130522/ENSG00000167552/ENSG00000170345/ENSG00000125740/ENSG00000171223	5
GO:1903313	positive regulation of mRNA metabolic process	5/88	137/17536	0.0364963503649635	7.27272727272727	5.23450886922827	0.00063033268568118	0.0219868587649469	0.0184545216271689	ENSG00000128016/ENSG00000152518/ENSG00000173812/ENSG00000159388/ENSG00000070756	5
GO:0071356	cellular response to tumor necrosis factor	6/88	209/17536	0.0287081339712919	5.72074815137016	4.8757752892389	0.000641788977921503	0.0220133619427076	0.0184767668906875	ENSG00000128016/ENSG00000118503/ENSG00000127528/ENSG00000152518/ENSG00000114861/ENSG00000170345	6
GO:0042093	T-helper cell differentiation	4/88	80/17536	0.05	9.96363636363636	5.70661076814743	0.000700225451045529	0.0236239996434705	0.0198286447828423	ENSG00000110848/ENSG00000114861/ENSG00000171522/ENSG00000171223	4
GO:0014823	response to activity	4/88	81/17536	0.0493827160493827	9.84062850729517	5.66352887670857	0.00073380299270919	0.0243575251450889	0.0204443244658027	ENSG00000121966/ENSG00000170345/ENSG00000291237/ENSG00000132510	4
GO:0002294	CD4-positive, alpha-beta T cell differentiation involved in immune response	4/88	82/17536	0.0487804878048781	9.72062084257206	5.62118967409379	0.000768504175659778	0.0250810885459174	0.0210516425266485	ENSG00000110848/ENSG00000114861/ENSG00000171522/ENSG00000171223	4
GO:0002819	regulation of adaptive immune response	6/88	218/17536	0.0275229357798165	5.48457047539616	4.7317482200175	0.000799832697104932	0.0250810885459174	0.0210516425266485	ENSG00000118503/ENSG00000196352/ENSG00000110848/ENSG00000196843/ENSG00000126804/ENSG00000171223	6
GO:0002287	alpha-beta T cell activation involved in immune response	4/88	83/17536	0.0481927710843374	9.60350492880613	5.57957100306265	0.000804349778440499	0.0250810885459174	0.0210516425266485	ENSG00000110848/ENSG00000114861/ENSG00000171522/ENSG00000171223	4
GO:0002293	alpha-beta T cell differentiation involved in immune response	4/88	83/17536	0.0481927710843374	9.60350492880613	5.57957100306265	0.000804349778440499	0.0250810885459174	0.0210516425266485	ENSG00000110848/ENSG00000114861/ENSG00000171522/ENSG00000171223	4
GO:2000316	regulation of T-helper 17 type immune response	3/88	37/17536	0.0810810810810811	16.1572481572482	6.5544461897951	0.000838677811998844	0.0254363484672277	0.0213498275457627	ENSG00000110848/ENSG00000196843/ENSG00000171223	3
GO:0001666	response to hypoxia	7/88	304/17536	0.0230263157894737	4.58851674641148	4.48234541764166	0.000840462437206745	0.0254363484672277	0.0213498275457627	ENSG00000153234/ENSG00000173846/ENSG00000121966/ENSG00000102760/ENSG00000170345/ENSG00000168209/ENSG00000291237	7
GO:0009612	response to mechanical stimulus	6/88	221/17536	0.0271493212669683	5.41011929247223	4.68550732290105	0.000858697380343136	0.0256115827354518	0.0214969092470341	ENSG00000121966/ENSG00000167552/ENSG00000170345/ENSG00000125740/ENSG00000171522/ENSG00000159388	6
GO:0070229	negative regulation of lymphocyte apoptotic process	3/88	38/17536	0.0789473684210526	15.7320574162679	6.45628049093593	0.000907276386991651	0.0266739257775545	0.0223885797150872	ENSG00000157514/ENSG00000185950/ENSG00000114861	3
GO:0097193	intrinsic apoptotic signaling pathway	7/88	315/17536	0.0222222222222222	4.42828282828283	4.36037792003395	0.00103376379114058	0.0299645898896804	0.0251505764456885	ENSG00000145675/ENSG00000113811/ENSG00000087074/ENSG00000152409/ENSG00000168209/ENSG00000291237/ENSG00000175197	7
GO:0051591	response to cAMP	4/88	90/17536	0.0444444444444444	8.85656565656566	5.30673571795605	0.0010890613753903	0.0299680322789486	0.0251534657919056	ENSG00000109321/ENSG00000179094/ENSG00000170345/ENSG00000125740	4
GO:2000271	positive regulation of fibroblast apoptotic process	2/88	10/17536	0.2	39.8545454545455	8.72814241445884	0.00109147456718171	0.0299680322789486	0.0251534657919056	ENSG00000133639/ENSG00000081320	2
GO:0030217	T cell differentiation	7/88	318/17536	0.0220125786163522	4.38650657518582	4.32808245819133	0.00109212945622991	0.0299680322789486	0.0251534657919056	ENSG00000110848/ENSG00000152518/ENSG00000114861/ENSG00000145675/ENSG00000126804/ENSG00000171522/ENSG00000171223	7
GO:0036293	response to decreased oxygen levels	7/88	318/17536	0.0220125786163522	4.38650657518582	4.32808245819133	0.00109212945622991	0.0299680322789486	0.0251534657919056	ENSG00000153234/ENSG00000173846/ENSG00000121966/ENSG00000102760/ENSG00000170345/ENSG00000168209/ENSG00000291237	7
GO:0002292	T cell differentiation involved in immune response	4/88	91/17536	0.043956043956044	8.75924075924076	5.27018465130597	0.00113481196118287	0.0307295133699257	0.0257926098102645	ENSG00000110848/ENSG00000114861/ENSG00000171522/ENSG00000171223	4
GO:0030900	forebrain development	8/88	416/17536	0.0192307692307692	3.83216783216783	4.15178796630891	0.00115128083116852	0.0307705967603224	0.0258270928769316	ENSG00000153234/ENSG00000132002/ENSG00000121966/ENSG00000167552/ENSG00000114861/ENSG00000170345/ENSG00000159388/ENSG00000132510	8
GO:0045444	fat cell differentiation	6/88	236/17536	0.0254237288135593	5.06625577812019	4.46631179679851	0.00120488069876282	0.0317903138212036	0.0266829855151118	ENSG00000153234/ENSG00000128016/ENSG00000119508/ENSG00000152518/ENSG00000291237/ENSG00000175197	6
GO:0043409	negative regulation of MAPK cascade	5/88	159/17536	0.0314465408805031	6.26643796455117	4.73750334181277	0.00123041570681971	0.0320531079067716	0.0269035599585762	ENSG00000179094/ENSG00000184545/ENSG00000138166/ENSG00000120129/ENSG00000158050	5
GO:0030098	lymphocyte differentiation	8/88	424/17536	0.0188679245283019	3.7598627787307	4.08546436487043	0.00129972417488561	0.0321937852498561	0.0270216365377801	ENSG00000168264/ENSG00000110848/ENSG00000152518/ENSG00000114861/ENSG00000145675/ENSG00000126804/ENSG00000171522/ENSG00000171223	8
GO:0071364	cellular response to epidermal growth factor stimulus	3/88	43/17536	0.0697674418604651	13.9027484143763	6.01597058118329	0.00130347531193012	0.0321937852498561	0.0270216365377801	ENSG00000128016/ENSG00000152518/ENSG00000170345	3
GO:1903706	regulation of hemopoiesis	8/88	425/17536	0.0188235294117647	3.75101604278075	4.07728704512461	0.00131930643502193	0.0321937852498561	0.0270216365377801	ENSG00000128016/ENSG00000110848/ENSG00000152518/ENSG00000114861/ENSG00000145675/ENSG00000170345/ENSG00000126804/ENSG00000171223	8
GO:0002158	osteoclast proliferation	2/88	11/17536	0.181818181818182	36.2314049586777	8.30077584887277	0.00132967528971709	0.0321937852498561	0.0270216365377801	ENSG00000118503/ENSG00000171223	2
GO:1904627	response to phorbol 13-acetate 12-myristate	2/88	11/17536	0.181818181818182	36.2314049586777	8.30077584887277	0.00132967528971709	0.0321937852498561	0.0270216365377801	ENSG00000170345/ENSG00000159388	2
GO:1904628	cellular response to phorbol 13-acetate 12-myristate	2/88	11/17536	0.181818181818182	36.2314049586777	8.30077584887277	0.00132967528971709	0.0321937852498561	0.0270216365377801	ENSG00000170345/ENSG00000159388	2
GO:1902105	regulation of leukocyte differentiation	7/88	331/17536	0.0211480362537764	4.21422686075254	4.19261109619151	0.00137569199565225	0.0325960666315756	0.0273592887025807	ENSG00000110848/ENSG00000152518/ENSG00000114861/ENSG00000145675/ENSG00000170345/ENSG00000126804/ENSG00000171223	7
GO:0061157	mRNA destabilization	4/88	96/17536	0.0416666666666667	8.3030303030303	5.09550079655668	0.00138395897504457	0.0325960666315756	0.0273592887025807	ENSG00000128016/ENSG00000152518/ENSG00000159388/ENSG00000070756	4
GO:0010828	positive regulation of D-glucose transmembrane transport	3/88	44/17536	0.0681818181818182	13.5867768595041	5.93666484970971	0.00139380654206932	0.0325960666315756	0.0273592887025807	ENSG00000185950/ENSG00000119508/ENSG00000145675	3
GO:0043434	response to peptide hormone	8/88	436/17536	0.018348623853211	3.65638031693078	3.9889338831527	0.00155066053462477	0.0358568469691885	0.0300962026885777	ENSG00000153234/ENSG00000104660/ENSG00000109321/ENSG00000185950/ENSG00000119508/ENSG00000145675/ENSG00000170345/ENSG00000159388	8
GO:0034139	regulation of toll-like receptor 3 signaling pathway	2/88	12/17536	0.166666666666667	33.2121212121212	7.92710699963024	0.00159041027632615	0.035967740095376	0.030189280086191	ENSG00000197329/ENSG00000118503	2
GO:0061043	regulation of vascular wound healing	2/88	12/17536	0.166666666666667	33.2121212121212	7.92710699963024	0.00159041027632615	0.035967740095376	0.030189280086191	ENSG00000121966/ENSG00000118503	2
GO:0050779	RNA destabilization	4/88	100/17536	0.04	7.97090909090909	4.96463567562182	0.00160899481924953	0.0359925145436472	0.030210074352271	ENSG00000128016/ENSG00000152518/ENSG00000159388/ENSG00000070756	4
GO:0043367	CD4-positive, alpha-beta T cell differentiation	4/88	101/17536	0.0396039603960396	7.89198919891989	4.93305200728083	0.00166899809381733	0.0365404050752774	0.0306699425750755	ENSG00000110848/ENSG00000114861/ENSG00000171522/ENSG00000171223	4
GO:0061014	positive regulation of mRNA catabolic process	4/88	101/17536	0.0396039603960396	7.89198919891989	4.93305200728083	0.00166899809381733	0.0365404050752774	0.0306699425750755	ENSG00000128016/ENSG00000152518/ENSG00000159388/ENSG00000070756	4
GO:0070482	response to oxygen levels	7/88	344/17536	0.0203488372093023	4.05496828752643	4.06391037308307	0.00171395373428477	0.0371296503700848	0.0311645216394605	ENSG00000153234/ENSG00000173846/ENSG00000121966/ENSG00000102760/ENSG00000170345/ENSG00000168209/ENSG00000291237	7
GO:0070849	response to epidermal growth factor	3/88	48/17536	0.0625	12.4545454545455	5.64351652741384	0.00179413771004395	0.0384618271590672	0.032282675243225	ENSG00000128016/ENSG00000152518/ENSG00000170345	3
GO:0048662	negative regulation of smooth muscle cell proliferation	3/88	49/17536	0.0612244897959184	12.2003710575139	5.57563313754984	0.0019042613009747	0.0404017500763499	0.033910936461199	ENSG00000118503/ENSG00000168066/ENSG00000291237	3
GO:0002686	negative regulation of leukocyte migration	3/88	51/17536	0.0588235294117647	11.7219251336898	5.44560874527802	0.00213694654325226	0.0439559905132478	0.0368941642024651	ENSG00000110848/ENSG00000120129/ENSG00000171522	3
GO:0071248	cellular response to metal ion	5/88	181/17536	0.0276243093922652	5.5047714716223	4.32634488503417	0.00217535298084296	0.0439559905132478	0.0368941642024651	ENSG00000130522/ENSG00000167552/ENSG00000170345/ENSG00000125740/ENSG00000171223	5
GO:0035970	peptidyl-threonine dephosphorylation	2/88	14/17536	0.142857142857143	28.4675324675325	7.30151902706417	0.00217857678928633	0.0439559905132478	0.0368941642024651	ENSG00000138166/ENSG00000120129	2
GO:0061469	regulation of type B pancreatic cell proliferation	2/88	14/17536	0.142857142857143	28.4675324675325	7.30151902706417	0.00217857678928633	0.0439559905132478	0.0368941642024651	ENSG00000185950/ENSG00000119508	2
GO:1901653	cellular response to peptide	2/88	14/17536	0.142857142857143	28.4675324675325	7.30151902706417	0.00217857678928633	0.0439559905132478	0.0368941642024651	ENSG00000185950/ENSG00000127528	2
GO:0009895	negative regulation of catabolic process	7/88	362/17536	0.0193370165745856	3.85334003013561	3.89577153588834	0.00228552374118777	0.0456660957219849	0.0383295294766391	ENSG00000132819/ENSG00000128016/ENSG00000183508/ENSG00000196843/ENSG00000168209/ENSG00000070756/ENSG00000177733	7
GO:0045599	negative regulation of fat cell differentiation	3/88	53/17536	0.0566037735849057	11.2795883361921	5.32263976049202	0.00238656983155197	0.0466276293735846	0.039136586262622	ENSG00000152518/ENSG00000291237/ENSG00000175197	3
GO:0072538	T-helper 17 type immune response	3/88	53/17536	0.0566037735849057	11.2795883361921	5.32263976049202	0.00238656983155197	0.0466276293735846	0.039136586262622	ENSG00000110848/ENSG00000196843/ENSG00000171223	3
GO:0097305	response to alcohol	6/88	271/17536	0.022140221402214	4.41194230124119	4.0199849508764	0.00242389005091372	0.0466276293735846	0.039136586262622	ENSG00000127528/ENSG00000170345/ENSG00000125740/ENSG00000171522/ENSG00000159388/ENSG00000291237	6
GO:0030316	osteoclast differentiation	4/88	112/17536	0.0357142857142857	7.11688311688312	4.61197194714614	0.00243508894198445	0.0466276293735846	0.039136586262622	ENSG00000114861/ENSG00000145675/ENSG00000170345/ENSG00000171223	4
GO:0002903	negative regulation of B cell apoptotic process	2/88	15/17536	0.133333333333333	26.569696969697	7.03579473642949	0.00250555934273745	0.0466276293735846	0.039136586262622	ENSG00000185950/ENSG00000114861	2
GO:0051412	response to corticosterone	2/88	15/17536	0.133333333333333	26.569696969697	7.03579473642949	0.00250555934273745	0.0466276293735846	0.039136586262622	ENSG00000170345/ENSG00000125740	2
GO:1901991	negative regulation of mitotic cell cycle phase transition	5/88	187/17536	0.0267379679144385	5.32814778804084	4.22578168340709	0.00250590486237964	0.0466276293735846	0.039136586262622	ENSG00000132819/ENSG00000173846/ENSG00000102760/ENSG00000152518/ENSG00000120129	5
GO:0045446	endothelial cell differentiation	4/88	113/17536	0.0353982300884956	7.05390185036203	4.58494915551205	0.00251490129274436	0.0466276293735846	0.039136586262622	ENSG00000121966/ENSG00000133639/ENSG00000179820/ENSG00000132510	4
GO:0043484	regulation of RNA splicing	5/88	189/17536	0.0264550264550265	5.27176527176527	4.19321845447666	0.00262378867290832	0.0482121168646903	0.0404665151526555	ENSG00000132819/ENSG00000168066/ENSG00000145675/ENSG00000173812/ENSG00000115875	5
GO:0071385	cellular response to glucocorticoid stimulus	3/88	55/17536	0.0545454545454545	10.8694214876033	5.20608554173786	0.00265354078088109	0.0483273179385246	0.0405632083970737	ENSG00000128016/ENSG00000152518/ENSG00000168209	3
GO:1904659	D-glucose transmembrane transport	4/88	115/17536	0.0347826086956522	6.93122529644269	4.53187785049337	0.0026798900226258	0.0483790672505605	0.0406066438331389	ENSG00000185950/ENSG00000119508/ENSG00000059804/ENSG00000145675	4
GO:0038066	p38MAPK cascade	3/88	56/17536	0.0535714285714286	10.6753246753247	5.15003572669647	0.0027936549805263	0.0495632926717511	0.0416006154541167	ENSG00000179094/ENSG00000128016/ENSG00000120129	3
GO:2000107	negative regulation of leukocyte apoptotic process	3/88	56/17536	0.0535714285714286	10.6753246753247	5.15003572669647	0.0027936549805263	0.0495632926717511	0.0416006154541167	ENSG00000157514/ENSG00000185950/ENSG00000114861	3

## Sheet: CD4+ T cytotoxic, corr > 0
ID	Description	GeneRatio	BgRatio	RichFactor	FoldEnrichment	zScore	pvalue	p.adjust	qvalue	geneID	Count
GO:0045444	fat cell differentiation	11/58	236/17536	0.0466101694915254	14.0923436586791	11.6646405610993	2.71202240584936e-10	4.65111842603165e-07	3.43713155436066e-07	ENSG00000153234/ENSG00000075426/ENSG00000119508/ENSG00000128016/ENSG00000069667/ENSG00000150907/ENSG00000176845/ENSG00000171488/ENSG00000163874/ENSG00000116741/ENSG00000175197	11
GO:0062197	cellular response to chemical stress	10/58	309/17536	0.0323624595469256	9.7846222519808	8.97467061750545	6.16301036381482e-08	5.2847813869712e-05	3.90540235685949e-05	ENSG00000118503/ENSG00000153234/ENSG00000132823/ENSG00000170345/ENSG00000150907/ENSG00000171488/ENSG00000163874/ENSG00000104856/ENSG00000114861/ENSG00000175197	10
GO:0043409	negative regulation of MAPK cascade	7/58	159/17536	0.0440251572327044	13.3107785729777	8.9829233920491	9.00206926592684e-07	0.000514618293035485	0.000380297943725471	ENSG00000158050/ENSG00000179094/ENSG00000184545/ENSG00000120129/ENSG00000138166/ENSG00000150907/ENSG00000116741	7
GO:0043124	negative regulation of canonical NF-kappaB signal transduction	5/58	59/17536	0.0847457627118644	25.6224430157802	10.9130141448879	1.44959461381628e-06	0.000621513690673732	0.000459292609219686	ENSG00000118503/ENSG00000179094/ENSG00000100906/ENSG00000069667/ENSG00000163874	5
GO:0046632	alpha-beta T cell differentiation	6/58	132/17536	0.0454545454545455	13.742946708464	8.46551355708939	4.7654245792165e-06	0.00123383487270248	0.000911792043414934	ENSG00000075426/ENSG00000110848/ENSG00000069667/ENSG00000163874/ENSG00000104856/ENSG00000114861	6
GO:0045598	regulation of fat cell differentiation	6/58	133/17536	0.0451127819548872	13.6396162820845	8.42885658450717	4.97788249821697e-06	0.00123383487270248	0.000911792043414934	ENSG00000128016/ENSG00000069667/ENSG00000150907/ENSG00000176845/ENSG00000163874/ENSG00000175197	6
GO:0071356	cellular response to tumor necrosis factor	7/58	209/17536	0.0334928229665072	10.126381785184	7.64594381691742	5.54903794881746e-06	0.00123383487270248	0.000911792043414934	ENSG00000118503/ENSG00000128016/ENSG00000170345/ENSG00000100906/ENSG00000069667/ENSG00000163874/ENSG00000114861	7
GO:0042093	T-helper cell differentiation	5/58	80/17536	0.0625	18.8965517241379	9.24193694665585	6.6021868530876e-06	0.00123383487270248	0.000911792043414934	ENSG00000110848/ENSG00000069667/ENSG00000163874/ENSG00000104856/ENSG00000114861	5
GO:0002294	CD4-positive, alpha-beta T cell differentiation involved in immune response	5/58	82/17536	0.0609756097560976	18.4356602186712	9.11630510573841	7.45582146339894e-06	0.00123383487270248	0.000911792043414934	ENSG00000110848/ENSG00000069667/ENSG00000163874/ENSG00000104856/ENSG00000114861	5
GO:0002287	alpha-beta T cell activation involved in immune response	5/58	83/17536	0.0602409638554217	18.2135438304944	9.05514284990985	7.91380967914124e-06	0.00123383487270248	0.000911792043414934	ENSG00000110848/ENSG00000069667/ENSG00000163874/ENSG00000104856/ENSG00000114861	5
GO:0002293	alpha-beta T cell differentiation involved in immune response	5/58	83/17536	0.0602409638554217	18.2135438304944	9.05514284990985	7.91380967914124e-06	0.00123383487270248	0.000911792043414934	ENSG00000110848/ENSG00000069667/ENSG00000163874/ENSG00000104856/ENSG00000114861	5
GO:0030217	T cell differentiation	8/58	318/17536	0.0251572327044025	7.60615918455866	6.84844949044056	9.33150289634152e-06	0.00133362728893547	0.000985537674315367	ENSG00000145675/ENSG00000075426/ENSG00000110848/ENSG00000126804/ENSG00000069667/ENSG00000163874/ENSG00000104856/ENSG00000114861	8
GO:0034612	response to tumor necrosis factor	7/58	230/17536	0.0304347826086957	9.20179910044978	7.21266414545396	1.03769239596583e-05	0.00136895573775492	0.00101164505647195	ENSG00000118503/ENSG00000128016/ENSG00000170345/ENSG00000100906/ENSG00000069667/ENSG00000163874/ENSG00000114861	7
GO:0002292	T cell differentiation involved in immune response	5/58	91/17536	0.0549450549450549	16.6123531640773	8.60150785871273	1.24228536919773e-05	0.00152179957726721	0.00112459517632636	ENSG00000110848/ENSG00000069667/ENSG00000163874/ENSG00000104856/ENSG00000114861	5
GO:0034599	cellular response to oxidative stress	7/58	239/17536	0.0292887029288703	8.85528783725292	7.04363228559854	1.33137562026717e-05	0.0015222061258388	0.00112489561179065	ENSG00000118503/ENSG00000153234/ENSG00000132823/ENSG00000170345/ENSG00000150907/ENSG00000163874/ENSG00000114861	7
GO:0048545	response to steroid hormone	8/58	340/17536	0.0235294117647059	7.11399594320487	6.55800737764956	1.51527492373711e-05	0.00162418530888072	0.00120025724222335	ENSG00000179094/ENSG00000130522/ENSG00000075426/ENSG00000119508/ENSG00000128016/ENSG00000170345/ENSG00000168209/ENSG00000114861	8
GO:0043367	CD4-positive, alpha-beta T cell differentiation	5/58	101/17536	0.0495049504950495	14.9675657220895	8.1094509059246	2.06333679856889e-05	0.00208154271149744	0.00153823994147179	ENSG00000110848/ENSG00000069667/ENSG00000163874/ENSG00000104856/ENSG00000114861	5
GO:0010611	regulation of cardiac muscle hypertrophy	4/58	54/17536	0.0740740740740741	22.3959131545338	9.07095813968525	3.01171455885495e-05	0.0028694947046868	0.00212052884728734	ENSG00000119508/ENSG00000150907/ENSG00000116741/ENSG00000114861	4
GO:0038066	p38MAPK cascade	4/58	56/17536	0.0714285714285714	21.5960591133005	8.89259356474256	3.48060156556757e-05	0.00314170088681494	0.00232168658445615	ENSG00000179094/ENSG00000120129/ENSG00000128016/ENSG00000163874	4
GO:0014743	regulation of muscle hypertrophy	4/58	57/17536	0.0701754385964912	21.2171808832426	8.80685300862219	3.73409227385514e-05	0.00320198412483078	0.00236623531459031	ENSG00000119508/ENSG00000150907/ENSG00000116741/ENSG00000114861	4
GO:0046631	alpha-beta T cell activation	6/58	194/17536	0.0309278350515464	9.35087095627444	6.73758195786393	4.25729646443359e-05	0.00347679211262076	0.0025693157609915	ENSG00000075426/ENSG00000110848/ENSG00000069667/ENSG00000163874/ENSG00000104856/ENSG00000114861	6
GO:0033002	muscle cell proliferation	6/58	207/17536	0.0289855072463768	8.76361819090455	6.47267207938942	6.10856556466125e-05	0.00462551699884178	0.00341821234715698	ENSG00000118503/ENSG00000145675/ENSG00000119508/ENSG00000170345/ENSG00000114861/ENSG00000175197	6
GO:0035710	CD4-positive, alpha-beta T cell activation	5/58	127/17536	0.0393700787401575	11.9033396687483	7.10387815687219	6.20331725792192e-05	0.00462551699884178	0.00341821234715698	ENSG00000110848/ENSG00000069667/ENSG00000163874/ENSG00000104856/ENSG00000114861	5
GO:0032922	circadian regulation of gene expression	4/58	67/17536	0.0597014925373134	18.0504374678332	8.05489566924136	7.069664165495e-05	0.00487555383536499	0.00360298715223535	ENSG00000179094/ENSG00000069667/ENSG00000104856/ENSG00000134107	4
GO:0030098	lymphocyte differentiation	8/58	424/17536	0.0188679245283019	5.704619388419	5.6490842384861	7.270932755875e-05	0.00487555383536499	0.00360298715223535	ENSG00000145675/ENSG00000075426/ENSG00000110848/ENSG00000126804/ENSG00000069667/ENSG00000163874/ENSG00000104856/ENSG00000114861	8
GO:1903706	regulation of hemopoiesis	8/58	425/17536	0.0188235294117647	5.69119675456389	5.63977050522476	7.39151018772535e-05	0.00487555383536499	0.00360298715223535	ENSG00000145675/ENSG00000128016/ENSG00000170345/ENSG00000100906/ENSG00000110848/ENSG00000126804/ENSG00000163874/ENSG00000114861	8
GO:0002286	T cell activation involved in immune response	5/58	135/17536	0.037037037037037	11.1979565772669	6.85194634544911	8.29112361391042e-05	0.00513046375627085	0.00379136311956428	ENSG00000110848/ENSG00000069667/ENSG00000163874/ENSG00000104856/ENSG00000114861	5
GO:0002429	immune response-activating cell surface receptor signaling pathway	7/58	319/17536	0.0219435736677116	6.63452599718949	5.85052720561195	8.3762673571769e-05	0.00513046375627085	0.00379136311956428	ENSG00000118503/ENSG00000145675/ENSG00000075426/ENSG00000119508/ENSG00000100906/ENSG00000163874/ENSG00000114861	7
GO:0010614	negative regulation of cardiac muscle hypertrophy	3/58	27/17536	0.111111111111111	33.5938697318008	9.76355890054552	9.49248494430777e-05	0.00561365919982339	0.00414843988128732	ENSG00000150907/ENSG00000116741/ENSG00000114861	3
GO:0048659	smooth muscle cell proliferation	5/58	142/17536	0.0352112676056338	10.6459446333171	6.64829403032529	0.000105284871899718	0.00601878517693386	0.00444782406200913	ENSG00000118503/ENSG00000145675/ENSG00000119508/ENSG00000114861/ENSG00000175197	5
GO:0032496	response to lipopolysaccharide	7/58	337/17536	0.0207715133531157	6.28015962345237	5.6380823951137	0.000117898240541081	0.00632552333581582	0.00467450059617753	ENSG00000118503/ENSG00000075426/ENSG00000128016/ENSG00000170345/ENSG00000100906/ENSG00000163874/ENSG00000114861	7
GO:0014741	negative regulation of muscle hypertrophy	3/58	29/17536	0.103448275862069	31.2770511296076	9.39999714528999	0.000118027257577904	0.00632552333581582	0.00467450059617753	ENSG00000150907/ENSG00000116741/ENSG00000114861	3
GO:0070482	response to oxygen levels	7/58	344/17536	0.0203488372093023	6.1523656776263	5.55960213403646	0.000133906146046938	0.0067872158396341	0.0050156868933064	ENSG00000121966/ENSG00000153234/ENSG00000075426/ENSG00000170345/ENSG00000069667/ENSG00000150907/ENSG00000168209	7
GO:0043502	regulation of muscle adaptation	4/58	79/17536	0.0506329113924051	15.3085988651244	7.34254915623753	0.000134557048715778	0.0067872158396341	0.0050156868933064	ENSG00000119508/ENSG00000150907/ENSG00000116741/ENSG00000114861	4
GO:0002768	immune response-regulating cell surface receptor signaling pathway	7/58	350/17536	0.02	6.04689655172414	5.49404276690847	0.000148995350285251	0.00730077216397729	0.00539520005243434	ENSG00000118503/ENSG00000145675/ENSG00000075426/ENSG00000119508/ENSG00000100906/ENSG00000163874/ENSG00000114861	7
GO:0002237	response to molecule of bacterial origin	7/58	355/17536	0.0197183098591549	5.9617289946576	5.44056510626147	0.000162599941256439	0.00755341114501598	0.00558189781715466	ENSG00000118503/ENSG00000075426/ENSG00000128016/ENSG00000170345/ENSG00000100906/ENSG00000163874/ENSG00000114861	7
GO:0003300	cardiac muscle hypertrophy	4/58	83/17536	0.0481927710843374	14.5708350643955	7.13890476654611	0.000162959890592181	0.00755341114501598	0.00558189781715466	ENSG00000119508/ENSG00000150907/ENSG00000116741/ENSG00000114861	4
GO:0014897	striated muscle hypertrophy	4/58	86/17536	0.0465116279069767	14.0625501202887	6.99520577031217	0.000186934396252899	0.00843664446246634	0.00623459870051218	ENSG00000119508/ENSG00000150907/ENSG00000116741/ENSG00000114861	4
GO:0006402	mRNA catabolic process	6/58	257/17536	0.0233463035019455	7.05863410707098	5.6364154816454	0.000199869967816466	0.00875800838228627	0.00647208353062616	ENSG00000132819/ENSG00000183508/ENSG00000128016/ENSG00000146278/ENSG00000159388/ENSG00000163874	6
GO:0014896	muscle hypertrophy	4/58	88/17536	0.0454545454545455	13.742946708464	6.90334202617256	0.000204268417079563	0.00875800838228627	0.00647208353062616	ENSG00000119508/ENSG00000150907/ENSG00000116741/ENSG00000114861	4
GO:0032640	tumor necrosis factor production	5/58	166/17536	0.0301204819277108	9.1067719152472	6.04537301988062	0.000218669739319934	0.00892901435556398	0.00659845529175942	ENSG00000118503/ENSG00000145675/ENSG00000128016/ENSG00000163874/ENSG00000114861	5
GO:0032680	regulation of tumor necrosis factor production	5/58	166/17536	0.0301204819277108	9.1067719152472	6.04537301988062	0.000218669739319934	0.00892901435556398	0.00659845529175942	ENSG00000118503/ENSG00000145675/ENSG00000128016/ENSG00000163874/ENSG00000114861	5
GO:0030522	intracellular receptor signaling pathway	7/58	379/17536	0.0184696569920844	5.58420525884815	5.19737434993801	0.000242672934936142	0.00935536998071193	0.00691352797715339	ENSG00000118503/ENSG00000179094/ENSG00000153234/ENSG00000119508/ENSG00000100906/ENSG00000069667/ENSG00000114861	7
GO:0009266	response to temperature stimulus	5/58	171/17536	0.0292397660818713	8.84049203468441	5.93505835906066	0.000250931206479737	0.00935536998071193	0.00691352797715339	ENSG00000121966/ENSG00000132002/ENSG00000100906/ENSG00000150907/ENSG00000176845	5
GO:0071706	tumor necrosis factor superfamily cytokine production	5/58	171/17536	0.0292397660818713	8.84049203468441	5.93505835906066	0.000250931206479737	0.00935536998071193	0.00691352797715339	ENSG00000118503/ENSG00000145675/ENSG00000128016/ENSG00000163874/ENSG00000114861	5
GO:1903555	regulation of tumor necrosis factor superfamily cytokine production	5/58	171/17536	0.0292397660818713	8.84049203468441	5.93505835906066	0.000250931206479737	0.00935536998071193	0.00691352797715339	ENSG00000118503/ENSG00000145675/ENSG00000128016/ENSG00000163874/ENSG00000114861	5
GO:0043488	regulation of mRNA stability	5/58	174/17536	0.028735632183908	8.68806975822434	5.87101348448823	0.00027195348932028	0.00992340923796342	0.00733330349701271	ENSG00000132819/ENSG00000183508/ENSG00000128016/ENSG00000159388/ENSG00000163874	5
GO:0050727	regulation of inflammatory response	7/58	389/17536	0.0179948586118252	5.44065242443046	5.10209478866927	0.0002842676860966	0.010092207740558	0.00745804395865084	ENSG00000118503/ENSG00000107968/ENSG00000128016/ENSG00000100906/ENSG00000069667/ENSG00000176845/ENSG00000114861	7
GO:0072539	T-helper 17 cell differentiation	3/58	39/17536	0.0769230769230769	23.2572944297082	8.01574500137795	0.000288348792587373	0.010092207740558	0.00745804395865084	ENSG00000110848/ENSG00000069667/ENSG00000163874	3
GO:0006979	response to oxidative stress	7/58	393/17536	0.0178117048346056	5.38527682723524	5.06490018516372	0.000302435345433761	0.010373532348378	0.00766594012425787	ENSG00000118503/ENSG00000153234/ENSG00000132823/ENSG00000170345/ENSG00000150907/ENSG00000163874/ENSG00000114861	7
GO:1900744	regulation of p38MAPK cascade	3/58	40/17536	75	22.6758620689655	7.90602173242034	0.000310998018917157	0.0104580706361358	0.00772841310167713	ENSG00000179094/ENSG00000120129/ENSG00000163874	3
GO:1903312	negative regulation of mRNA metabolic process	4/58	102/17536	0.0392156862745098	11.8566599053414	6.3345944044024	0.000359681687248664	0.0118625787236819	0.00876633100095935	ENSG00000132819/ENSG00000183508/ENSG00000128016/ENSG00000115875	4
GO:0043487	regulation of RNA stability	5/58	186/17536	0.0268817204301075	8.12754912866147	5.6294759282407	0.000369716178979426	0.0119634574896173	0.00884087943378805	ENSG00000132819/ENSG00000183508/ENSG00000128016/ENSG00000159388/ENSG00000163874	5
GO:0009409	response to cold	3/58	43/17536	0.0697674418604651	21.093825180433	7.59951214878483	0.00038574063956337	0.0122508369787255	0.00905325009813444	ENSG00000100906/ENSG00000150907/ENSG00000176845	3
GO:0043500	muscle adaptation	4/58	105/17536	0.0380952380952381	11.5178981937603	6.22706609328385	0.000401629976309725	0.012482102953994	0.00922415341820393	ENSG00000119508/ENSG00000150907/ENSG00000116741/ENSG00000114861	4
GO:0061013	regulation of mRNA catabolic process	5/58	190/17536	0.0263157894736842	7.95644283121597	5.55373769781484	0.00040757887196715	0.012482102953994	0.00922415341820393	ENSG00000132819/ENSG00000183508/ENSG00000128016/ENSG00000159388/ENSG00000163874	5
GO:0001666	response to hypoxia	6/58	304/17536	0.0197368421052632	5.96733212341198	5.03284043914184	0.000490358847727732	0.0147537793658431	0.0109029003262085	ENSG00000121966/ENSG00000153234/ENSG00000075426/ENSG00000170345/ENSG00000069667/ENSG00000168209	6
GO:1903311	regulation of mRNA metabolic process	6/58	306/17536	0.0196078431372549	5.92832995267072	5.01001314253204	0.000507618352503969	0.0149102383410165	0.0110185219963688	ENSG00000132819/ENSG00000183508/ENSG00000128016/ENSG00000159388/ENSG00000163874/ENSG00000115875	6
GO:0030316	osteoclast differentiation	4/58	112/17536	0.0357142857142857	10.7980295566502	5.99231782485794	0.00051294697499707	0.0149102383410165	0.0110185219963688	ENSG00000145675/ENSG00000075426/ENSG00000170345/ENSG00000114861	4
GO:0006401	RNA catabolic process	6/58	311/17536	0.0192926045016077	5.83301918172746	4.95381874790045	0.000552845725325252	0.0151089501747497	0.0111653681205454	ENSG00000132819/ENSG00000183508/ENSG00000128016/ENSG00000146278/ENSG00000159388/ENSG00000163874	6
GO:0043434	response to peptide hormone	7/58	436/17536	0.0160550458715596	4.85416007592534	4.69457143824323	0.000563517542040838	0.0151089501747497	0.0111653681205454	ENSG00000153234/ENSG00000145675/ENSG00000119508/ENSG00000170345/ENSG00000104660/ENSG00000159388/ENSG00000150907	7
GO:0071375	cellular response to peptide hormone stimulus	6/58	313/17536	0.0191693290734824	5.79574749366531	4.93168229293925	0.000571791626383662	0.0151089501747497	0.0111653681205454	ENSG00000153234/ENSG00000145675/ENSG00000119508/ENSG00000170345/ENSG00000104660/ENSG00000150907	6
GO:0061052	negative regulation of cell growth involved in cardiac muscle cell development	2/58	11/17536	0.181818181818182	54.9717868338558	10.314665297944	0.000580103598102028	0.0151089501747497	0.0111653681205454	ENSG00000116741/ENSG00000114861	2
GO:1904627	response to phorbol 13-acetate 12-myristate	2/58	11/17536	0.181818181818182	54.9717868338558	10.314665297944	0.000580103598102028	0.0151089501747497	0.0111653681205454	ENSG00000170345/ENSG00000159388	2
GO:1904628	cellular response to phorbol 13-acetate 12-myristate	2/58	11/17536	0.181818181818182	54.9717868338558	10.314665297944	0.000580103598102028	0.0151089501747497	0.0111653681205454	ENSG00000170345/ENSG00000159388	2
GO:0002366	leukocyte activation involved in immune response	6/58	314/17536	0.0191082802547771	5.7772896990995	4.9206856764667	0.000581452309932058	0.0151089501747497	0.0111653681205454	ENSG00000119508/ENSG00000110848/ENSG00000069667/ENSG00000163874/ENSG00000104856/ENSG00000114861	6
GO:0002263	cell activation involved in immune response	6/58	318/17536	0.0188679245283019	5.704619388419	4.87716801142861	0.000621373373499657	0.01544428022539	0.0114131737863247	ENSG00000119508/ENSG00000110848/ENSG00000069667/ENSG00000163874/ENSG00000104856/ENSG00000114861	6
GO:0007249	canonical NF-kappaB signal transduction	6/58	318/17536	0.0188679245283019	5.704619388419	4.87716801142861	0.000621373373499657	0.01544428022539	0.0114131737863247	ENSG00000118503/ENSG00000179094/ENSG00000100906/ENSG00000069667/ENSG00000163874/ENSG00000104856	6
GO:0036293	response to decreased oxygen levels	6/58	318/17536	0.0188679245283019	5.704619388419	4.87716801142861	0.000621373373499657	0.01544428022539	0.0114131737863247	ENSG00000121966/ENSG00000153234/ENSG00000075426/ENSG00000170345/ENSG00000069667/ENSG00000168209	6
GO:0030099	myeloid cell differentiation	7/58	445/17536	0.0157303370786517	4.75598605191786	4.62318480008193	0.000636014367336641	0.0155823519997477	0.0115152074928318	ENSG00000145675/ENSG00000075426/ENSG00000128016/ENSG00000170345/ENSG00000100906/ENSG00000104856/ENSG00000114861	7
GO:0045637	regulation of myeloid cell differentiation	5/58	213/17536	0.0234741784037559	7.09729642221143	5.15746835975237	0.000685158297852819	0.0163194026848866	0.0120598808240623	ENSG00000145675/ENSG00000128016/ENSG00000170345/ENSG00000100906/ENSG00000114861	5
GO:0071383	cellular response to steroid hormone stimulus	5/58	213/17536	0.0234741784037559	7.09729642221143	5.15746835975237	0.000685158297852819	0.0163194026848866	0.0120598808240623	ENSG00000179094/ENSG00000119508/ENSG00000128016/ENSG00000168209/ENSG00000114861	5
GO:0061043	regulation of vascular wound healing	2/58	12/17536	0.166666666666667	50.3908045977011	9.85918727763648	0.000694645128861061	0.0163194026848866	0.0120598808240623	ENSG00000121966/ENSG00000118503	2
GO:0045599	negative regulation of fat cell differentiation	3/58	53/17536	0.0566037735849057	17.113858165257	6.76784660974701	0.000715262542823851	0.0163556701459054	0.0120866821271567	ENSG00000069667/ENSG00000150907/ENSG00000175197	3
GO:0072538	T-helper 17 type immune response	3/58	53/17536	0.0566037735849057	17.113858165257	6.76784660974701	0.000715262542823851	0.0163556701459054	0.0120866821271567	ENSG00000110848/ENSG00000069667/ENSG00000163874	3
GO:0000956	nuclear-transcribed mRNA catabolic process	4/58	124/17536	0.032258064516129	9.75305895439377	5.63465566414974	0.000752340005051261	0.0169771461666173	0.0125459468986388	ENSG00000128016/ENSG00000146278/ENSG00000159388/ENSG00000163874	4
GO:1902105	regulation of leukocyte differentiation	6/58	331/17536	0.0181268882175227	5.48057089280133	4.74068420234544	0.000766019781981915	0.0170613496895972	0.0126081724881234	ENSG00000145675/ENSG00000170345/ENSG00000110848/ENSG00000126804/ENSG00000163874/ENSG00000114861	6
GO:0060213	positive regulation of nuclear-transcribed mRNA poly(A) tail shortening	2/58	13/17536	0.153846153846154	46.5145888594164	9.4566885071295	0.000819200219601996	0.0177839035014864	0.0131421327701639	ENSG00000128016/ENSG00000159388	2
GO:0070417	cellular response to cold	2/58	13/17536	0.153846153846154	46.5145888594164	9.4566885071295	0.000819200219601996	0.0177839035014864	0.0131421327701639	ENSG00000100906/ENSG00000150907	2
GO:0141188	nucleic acid catabolic process	6/58	340/17536	0.0176470588235294	5.33549695740365	4.65034999966431	0.000880545993695881	0.0187034173382545	0.0138216446065726	ENSG00000132819/ENSG00000183508/ENSG00000128016/ENSG00000146278/ENSG00000159388/ENSG00000163874	6
GO:0034142	toll-like receptor 4 signaling pathway	3/58	57/17536	0.0526315789473684	15.9128856624319	6.49623667720595	0.000885062500984065	0.0187034173382545	0.0138216446065726	ENSG00000118503/ENSG00000145675/ENSG00000100906	3
GO:0002285	lymphocyte activation involved in immune response	5/58	226/17536	0.0221238938053097	6.68904485810192	4.95867971997494	0.000894274181770771	0.0187034173382545	0.0138216446065726	ENSG00000110848/ENSG00000069667/ENSG00000163874/ENSG00000104856/ENSG00000114861	5
GO:0042594	response to starvation	5/58	228/17536	0.0219298245614035	6.63036902601331	4.92948846795679	0.000930243548935525	0.0192212974268003	0.0142043529856483	ENSG00000128016/ENSG00000170345/ENSG00000150907/ENSG00000163874/ENSG00000175197	5
GO:0035970	peptidyl-threonine dephosphorylation	2/58	14/17536	0.142857142857143	43.192118226601	9.09755151813603	0.000953703677008617	0.0192423741890562	0.0142199285092059	ENSG00000120129/ENSG00000138166	2
GO:2000320	negative regulation of T-helper 17 cell differentiation	2/58	14/17536	0.142857142857143	43.192118226601	9.09755151813603	0.000953703677008617	0.0192423741890562	0.0142199285092059	ENSG00000110848/ENSG00000163874	2
GO:0051384	response to glucocorticoid	4/58	134/17536	0.0298507462686567	9.02521873391662	5.37193451263311	0.00100486951864276	0.0198192250767939	0.0146462157388123	ENSG00000075426/ENSG00000128016/ENSG00000170345/ENSG00000168209	4
GO:0090257	regulation of muscle system process	5/58	232/17536	0.021551724137931	6.51605231866825	4.87214416390406	0.0010054067531668	0.0198192250767939	0.0146462157388123	ENSG00000119508/ENSG00000150907/ENSG00000163874/ENSG00000116741/ENSG00000114861	5
GO:0001706	endoderm formation	3/58	60/17536	0.05	15.1172413793103	6.30994337576274	0.00102785084214327	0.0199059648532337	0.0147103155950857	ENSG00000158050/ENSG00000120129/ENSG00000138166	3
GO:0017148	negative regulation of translation	4/58	135/17536	0.0296296296296296	8.95836526181354	5.34717826637841	0.00103302091658181	0.0199059648532337	0.0147103155950857	ENSG00000128016/ENSG00000171617/ENSG00000159388/ENSG00000116741	4
GO:0060211	regulation of nuclear-transcribed mRNA poly(A) tail shortening	2/58	15/17536	0.133333333333333	40.3126436781609	8.77444081906643	0.00109809061658742	0.0206947846972244	0.0152932458342539	ENSG00000128016/ENSG00000159388	2
GO:2000317	negative regulation of T-helper 17 type immune response	2/58	15/17536	0.133333333333333	40.3126436781609	8.77444081906643	0.00109809061658742	0.0206947846972244	0.0152932458342539	ENSG00000110848/ENSG00000163874	2
GO:0048660	regulation of smooth muscle cell proliferation	4/58	138/17536	0.0289855072463768	8.76361819090455	5.27442429625215	0.00112080133044128	0.0208931987142043	0.0154398718747288	ENSG00000118503/ENSG00000145675/ENSG00000119508/ENSG00000114861	4
GO:0034614	cellular response to reactive oxygen species	4/58	139/17536	0.0287769784172662	8.70057057802034	5.25066291898816	0.00115118976840563	0.0212289296001684	0.0156879737539375	ENSG00000118503/ENSG00000132823/ENSG00000170345/ENSG00000114861	4
GO:0002274	myeloid leukocyte activation	5/58	241/17536	0.020746887966805	6.272714265274	4.74792105847624	0.00119097453333093	0.0217289502623675	0.0160574841895906	ENSG00000119508/ENSG00000069667/ENSG00000163874/ENSG00000104856/ENSG00000114861	5
GO:0006986	response to unfolded protein	4/58	141/17536	0.0283687943262411	8.57715822939594	5.20384929329665	0.00121369429004978	0.0219103758677408	0.0161915559581157	ENSG00000132002/ENSG00000145675/ENSG00000051108/ENSG00000175197	4
GO:0002573	myeloid leukocyte differentiation	5/58	243/17536	0.0205761316872428	6.22108698737051	4.72117294168216	0.00123544408327397	0.0219151880744071	0.0161951121323224	ENSG00000145675/ENSG00000075426/ENSG00000170345/ENSG00000104856/ENSG00000114861	5
GO:0043433	negative regulation of DNA-binding transcription factor activity	4/58	142/17536	0.028169014084507	8.51675570665371	5.18078881764989	0.00124582209927153	0.0219151880744071	0.0161951121323224	ENSG00000118503/ENSG00000100906/ENSG00000163874/ENSG00000134107	4
GO:0061050	regulation of cell growth involved in cardiac muscle cell development	2/58	16/17536	125	37.7931034482759	8.48165057088652	0.00125229646139469	0.0219151880744071	0.0161951121323224	ENSG00000116741/ENSG00000114861	2
GO:0140895	cell surface toll-like receptor signaling pathway	3/58	65/17536	0.0461538461538462	13.9543766578249	6.02747379855767	0.0012967390630168	0.0224637120512506	0.0166004660486148	ENSG00000118503/ENSG00000145675/ENSG00000100906	3
GO:0006470	protein dephosphorylation	4/58	145/17536	0.0275862068965517	8.34054696789536	5.11294545589078	0.00134577801902458	0.0230800930262716	0.0170559656305852	ENSG00000158050/ENSG00000184545/ENSG00000120129/ENSG00000138166	4
GO:0045600	positive regulation of fat cell differentiation	3/58	67/17536	0.0447761194029851	13.5378281008749	5.92306780761232	0.00141553172599117	0.0235107502307432	0.0173742171415159	ENSG00000128016/ENSG00000176845/ENSG00000163874	3
GO:0003159	morphogenesis of an endothelium	2/58	17/17536	0.117647058823529	35.5699797160243	8.21466663031786	0.00141625694076847	0.0235107502307432	0.0173742171415159	ENSG00000121966/ENSG00000114861	2
GO:0061154	endothelial tube morphogenesis	2/58	17/17536	0.117647058823529	35.5699797160243	8.21466663031786	0.00141625694076847	0.0235107502307432	0.0173742171415159	ENSG00000121966/ENSG00000114861	2
GO:0071216	cellular response to biotic stimulus	5/58	251/17536	0.0199203187250996	6.02280533040253	4.61710264491436	0.0014257247953337	0.0235107502307432	0.0173742171415159	ENSG00000118503/ENSG00000128016/ENSG00000100906/ENSG00000163874/ENSG00000175197	5
GO:0002460	adaptive immune response based on somatic recombination of immune receptors built from immunoglobulin superfamily domains	6/58	381/17536	0.015748031496063	4.76133586749932	4.27592674604996	0.00157884057135605	0.0257877293321488	0.0190568826858414	ENSG00000118503/ENSG00000110848/ENSG00000126804/ENSG00000069667/ENSG00000163874/ENSG00000104856	6
GO:0048255	mRNA stabilization	3/58	70/17536	0.0428571428571429	12.9576354679803	5.77455625003598	0.00160619277498265	0.0259869868782571	0.0192041320861878	ENSG00000132819/ENSG00000183508/ENSG00000128016	3
GO:0002752	cell surface pattern recognition receptor signaling pathway	3/58	72/17536	0.0416666666666667	12.5977011494253	5.68050981892852	0.0017418089909148	0.0276455855377125	0.0204298204618112	ENSG00000118503/ENSG00000145675/ENSG00000100906	3
GO:0031960	response to corticosteroid	4/58	156/17536	0.0256410256410256	7.75243147656941	4.87998641697268	0.00176037893747587	0.0276455855377125	0.0204298204618112	ENSG00000075426/ENSG00000128016/ENSG00000170345/ENSG00000168209	4
GO:0061158	3'-UTR-mediated mRNA destabilization	2/58	19/17536	0.105263157894737	31.8257713248639	7.74429525369373	0.00177318624440138	0.0276455855377125	0.0204298204618112	ENSG00000128016/ENSG00000163874	2
GO:0070431	nucleotide-binding oligomerization domain containing 2 signaling pathway	2/58	19/17536	0.105263157894737	31.8257713248639	7.74429525369373	0.00177318624440138	0.0276455855377125	0.0204298204618112	ENSG00000118503/ENSG00000100906	2
GO:0035966	response to topologically incorrect protein	4/58	158/17536	0.0253164556962025	7.6542994325622	4.8400739921664	0.00184428441790853	0.0284950250154336	0.0210575480242946	ENSG00000132002/ENSG00000145675/ENSG00000051108/ENSG00000175197	4
GO:0045623	negative regulation of T-helper cell differentiation	2/58	20/17536	0.1	30.2344827586207	7.53553269161257	0.00196602804739965	0.0301048044758071	0.0222471594837329	ENSG00000110848/ENSG00000163874	2
GO:0032088	negative regulation of NF-kappaB transcription factor activity	3/58	76/17536	0.0394736842105263	11.934664246824	5.50314737254055	0.00203404109856243	0.0305998288073207	0.022612977679309	ENSG00000118503/ENSG00000100906/ENSG00000163874	3
GO:0071901	negative regulation of protein serine/threonine kinase activity	3/58	76/17536	0.0394736842105263	11.934664246824	5.50314737254055	0.00203404109856243	0.0305998288073207	0.022612977679309	ENSG00000118503/ENSG00000120129/ENSG00000116741	3
GO:0050728	negative regulation of inflammatory response	4/58	165/17536	0.0242424242424242	7.32957157784744	4.70570710156519	0.00215982003030059	0.0317842333717699	0.0234882412027687	ENSG00000118503/ENSG00000128016/ENSG00000069667/ENSG00000176845	4
GO:0032495	response to muramyl dipeptide	2/58	21/17536	0.0952380952380952	28.7947454844007	7.34155898603898	0.00216837043993998	0.0317842333717699	0.0234882412027687	ENSG00000118503/ENSG00000100906	2
GO:0061042	vascular wound healing	2/58	21/17536	0.0952380952380952	28.7947454844007	7.34155898603898	0.00216837043993998	0.0317842333717699	0.0234882412027687	ENSG00000121966/ENSG00000118503	2
GO:0043489	RNA stabilization	3/58	79/17536	0.0379746835443038	11.4814491488433	5.3786227658928	0.00227207668846409	0.0327446346278648	0.0241979684468002	ENSG00000132819/ENSG00000183508/ENSG00000128016	3
GO:1902373	negative regulation of mRNA catabolic process	3/58	79/17536	0.0379746835443038	11.4814491488433	5.3786227658928	0.00227207668846409	0.0327446346278648	0.0241979684468002	ENSG00000132819/ENSG00000183508/ENSG00000128016	3
GO:0045932	negative regulation of muscle contraction	2/58	22/17536	0.0909090909090909	27.4858934169279	7.16068070849666	0.00238015066391542	0.033458675316516	0.0247256376130645	ENSG00000163874/ENSG00000116741	2
GO:0055022	negative regulation of cardiac muscle tissue growth	2/58	22/17536	0.0909090909090909	27.4858934169279	7.16068070849666	0.00238015066391542	0.033458675316516	0.0247256376130645	ENSG00000116741/ENSG00000114861	2
GO:0061117	negative regulation of heart growth	2/58	22/17536	0.0909090909090909	27.4858934169279	7.16068070849666	0.00238015066391542	0.033458675316516	0.0247256376130645	ENSG00000116741/ENSG00000114861	2
GO:0014823	response to activity	3/58	81/17536	0.037037037037037	11.1979565772669	5.29927864030249	0.00243997227623396	0.0339708622125917	0.025104138777941	ENSG00000121966/ENSG00000170345/ENSG00000176845	3
GO:0030900	forebrain development	6/58	416/17536	0.0144230769230769	4.36074270557029	3.99623541463559	0.00245620228242645	0.0339708622125917	0.025104138777941	ENSG00000121966/ENSG00000153234/ENSG00000132002/ENSG00000170345/ENSG00000159388/ENSG00000114861	6
GO:0010563	negative regulation of phosphorus metabolic process	5/58	288/17536	0.0173611111111111	5.24904214559387	4.18831102792282	0.00259817384816118	0.0342393340048536	0.0253025368370992	ENSG00000118503/ENSG00000120129/ENSG00000168209/ENSG00000163874/ENSG00000116741	5
GO:0045936	negative regulation of phosphate metabolic process	5/58	288/17536	0.0173611111111111	5.24904214559387	4.18831102792282	0.00259817384816118	0.0342393340048536	0.0253025368370992	ENSG00000118503/ENSG00000120129/ENSG00000168209/ENSG00000163874/ENSG00000116741	5
GO:0003298	physiological muscle hypertrophy	2/58	23/17536	0.0869565217391304	26.2908545727136	6.9914645975161	0.00260130625999254	0.0342393340048536	0.0253025368370992	ENSG00000116741/ENSG00000114861	2
GO:0003301	physiological cardiac muscle hypertrophy	2/58	23/17536	0.0869565217391304	26.2908545727136	6.9914645975161	0.00260130625999254	0.0342393340048536	0.0253025368370992	ENSG00000116741/ENSG00000114861	2
GO:0061049	cell growth involved in cardiac muscle cell development	2/58	23/17536	0.0869565217391304	26.2908545727136	6.9914645975161	0.00260130625999254	0.0342393340048536	0.0253025368370992	ENSG00000116741/ENSG00000114861	2
GO:0030968	endoplasmic reticulum unfolded protein response	3/58	83/17536	0.036144578313253	10.9281262982966	5.22266668318238	0.00261536603768853	0.0342393340048536	0.0253025368370992	ENSG00000145675/ENSG00000051108/ENSG00000175197	3
GO:0051153	regulation of striated muscle cell differentiation	3/58	83/17536	0.036144578313253	10.9281262982966	5.22266668318238	0.00261536603768853	0.0342393340048536	0.0253025368370992	ENSG00000132819/ENSG00000116741/ENSG00000114861	3
GO:0071347	cellular response to interleukin-1	3/58	84/17536	0.0357142857142857	10.7980295566502	5.18533477461407	0.00270590966097983	0.0349388074736405	0.0258194409687053	ENSG00000100906/ENSG00000069667/ENSG00000163874	3
GO:0060537	muscle tissue development	6/58	426/17536	0.0140845070422535	4.25837785332686	3.92195182213068	0.00276392970617375	0.0349388074736405	0.0258194409687053	ENSG00000075426/ENSG00000170345/ENSG00000163659/ENSG00000159388/ENSG00000116741/ENSG00000114861	6
GO:0001818	negative regulation of cytokine production	5/58	293/17536	0.0170648464163823	5.15946804754619	4.1360540255278	0.00279817319505718	0.0349388074736405	0.0258194409687053	ENSG00000118503/ENSG00000128016/ENSG00000163874/ENSG00000104856/ENSG00000175197	5
GO:0006970	response to osmotic stress	3/58	85/17536	0.0352941176470588	10.6709939148073	5.14862697810312	0.00279836935726839	0.0349388074736405	0.0258194409687053	ENSG00000157514/ENSG00000171488/ENSG00000104856	3
GO:0048661	positive regulation of smooth muscle cell proliferation	3/58	85/17536	0.0352941176470588	10.6709939148073	5.14862697810312	0.00279836935726839	0.0349388074736405	0.0258194409687053	ENSG00000145675/ENSG00000119508/ENSG00000114861	3
GO:0097009	energy homeostasis	3/58	85/17536	0.0352941176470588	10.6709939148073	5.14862697810312	0.00279836935726839	0.0349388074736405	0.0258194409687053	ENSG00000119508/ENSG00000150907/ENSG00000176845	3
GO:0043153	entrainment of circadian clock by photoperiod	2/58	24/17536	0.0833333333333333	25.1954022988506	6.83268829045011	0.00283177506637669	0.0349388074736405	0.0258194409687053	ENSG00000179094/ENSG00000134107	2
GO:0043371	negative regulation of CD4-positive, alpha-beta T cell differentiation	2/58	24/17536	0.0833333333333333	25.1954022988506	6.83268829045011	0.00283177506637669	0.0349388074736405	0.0258194409687053	ENSG00000110848/ENSG00000163874	2
GO:0007492	endoderm development	3/58	86/17536	0.0348837209302326	10.5469125902165	5.11252530514865	0.00289275857272678	0.0352652095491229	0.0260606489471499	ENSG00000158050/ENSG00000120129/ENSG00000138166	3
GO:0051348	negative regulation of transferase activity	4/58	179/17536	0.0223463687150838	6.75630899633982	4.45917274363643	0.00289935542065675	0.0352652095491229	0.0260606489471499	ENSG00000118503/ENSG00000120129/ENSG00000128016/ENSG00000116741	4
GO:0043122	regulation of canonical NF-kappaB signal transduction	5/58	297/17536	0.0168350168350168	5.08998026239406	4.09509910363069	0.00296604510979174	0.0358223053753017	0.0264723373772369	ENSG00000118503/ENSG00000179094/ENSG00000100906/ENSG00000069667/ENSG00000163874	5
GO:0048511	rhythmic process	5/58	299/17536	0.0167224080267559	5.0559335716757	4.07489667664784	0.00305266522764522	0.0360795499873482	0.0266624386587493	ENSG00000179094/ENSG00000069667/ENSG00000104856/ENSG00000134107/ENSG00000095794	5
GO:0035335	peptidyl-tyrosine dephosphorylation	2/58	25/17536	0.08	24.1875862068966	6.68330200233221	0.00307149521758183	0.0360795499873482	0.0266624386587493	ENSG00000120129/ENSG00000138166	2
GO:0035994	response to muscle stretch	2/58	25/17536	0.08	24.1875862068966	6.68330200233221	0.00307149521758183	0.0360795499873482	0.0266624386587493	ENSG00000170345/ENSG00000100906	2
GO:0048745	smooth muscle tissue development	2/58	25/17536	0.08	24.1875862068966	6.68330200233221	0.00307149521758183	0.0360795499873482	0.0266624386587493	ENSG00000075426/ENSG00000163659	2
GO:0003012	muscle system process	6/58	438/17536	0.0136986301369863	4.14170996693434	3.8357606813056	0.00317053714797721	0.0369896000597342	0.027334956864766	ENSG00000121966/ENSG00000119508/ENSG00000150907/ENSG00000163874/ENSG00000116741/ENSG00000114861	6
GO:0060396	growth hormone receptor signaling pathway	2/58	26/17536	0.0769230769230769	23.2572944297082	6.54239838815705	0.00332040514320511	0.0384763163553835	0.0284336258351277	ENSG00000145675/ENSG00000104660	2
GO:0002220	innate immune response activating cell surface receptor signaling pathway	3/58	91/17536	0.032967032967033	9.96741189844638	4.94052774147319	0.00339410494689412	0.0388059332261561	0.0286772095162142	ENSG00000118503/ENSG00000145675/ENSG00000100906	3
GO:1902369	negative regulation of RNA catabolic process	3/58	91/17536	0.032967032967033	9.96741189844638	4.94052774147319	0.00339410494689412	0.0388059332261561	0.0286772095162142	ENSG00000132819/ENSG00000183508/ENSG00000128016	3
GO:0009648	photoperiodism	2/58	27/17536	0.0740740740740741	22.3959131545338	6.40918860000937	0.00357844356670607	0.0396714666726339	0.0293168303660281	ENSG00000179094/ENSG00000134107	2
GO:0071378	cellular response to growth hormone stimulus	2/58	27/17536	0.0740740740740741	22.3959131545338	6.40918860000937	0.00357844356670607	0.0396714666726339	0.0293168303660281	ENSG00000145675/ENSG00000104660	2
GO:2000319	regulation of T-helper 17 cell differentiation	2/58	27/17536	0.0740740740740741	22.3959131545338	6.40918860000937	0.00357844356670607	0.0396714666726339	0.0293168303660281	ENSG00000110848/ENSG00000163874	2
GO:0000302	response to reactive oxygen species	4/58	190/17536	0.0210526315789474	6.36515426497278	4.28331838828078	0.00359007790523543	0.0396714666726339	0.0293168303660281	ENSG00000118503/ENSG00000132823/ENSG00000170345/ENSG00000114861	4
GO:0032611	interleukin-1 beta production	3/58	93/17536	0.032258064516129	9.75305895439377	4.87541682616401	0.00360859988392472	0.0396714666726339	0.0293168303660281	ENSG00000118503/ENSG00000163874/ENSG00000114861	3
GO:0032651	regulation of interleukin-1 beta production	3/58	93/17536	0.032258064516129	9.75305895439377	4.87541682616401	0.00360859988392472	0.0396714666726339	0.0293168303660281	ENSG00000118503/ENSG00000163874/ENSG00000114861	3
GO:0072594	establishment of protein localization to organelle	6/58	455/17536	0.0131868131868132	3.98696475937855	3.71877724729608	0.00382135305103591	0.0417428056211884	0.030847529825325	ENSG00000118503/ENSG00000145675/ENSG00000051108/ENSG00000100906/ENSG00000163874/ENSG00000175197	6
GO:0007369	gastrulation	4/58	195/17536	0.0205128205128205	6.20194518125553	4.20791561728162	0.0039381282439898	0.0418263359845325	0.0309092579563462	ENSG00000158050/ENSG00000120129/ENSG00000119508/ENSG00000138166	4
GO:0061157	mRNA destabilization	3/58	96/17536	0.03125	9.44827586206897	4.78136036416407	0.00394559947969386	0.0418263359845325	0.0309092579563462	ENSG00000128016/ENSG00000159388/ENSG00000163874	3
GO:0034620	cellular response to unfolded protein	3/58	97/17536	0.0309278350515464	9.35087095627444	4.75092161813875	0.00406204792449833	0.0418263359845325	0.0309092579563462	ENSG00000145675/ENSG00000051108/ENSG00000175197	3
GO:0045638	negative regulation of myeloid cell differentiation	3/58	97/17536	0.0309278350515464	9.35087095627444	4.75092161813875	0.00406204792449833	0.0418263359845325	0.0309092579563462	ENSG00000145675/ENSG00000128016/ENSG00000100906	3
GO:0009649	entrainment of circadian clock	2/58	29/17536	0.0689655172413793	20.8513674197384	6.16317607275719	0.00412166226319883	0.0418263359845325	0.0309092579563462	ENSG00000179094/ENSG00000134107	2
GO:0032691	negative regulation of interleukin-1 beta production	2/58	29/17536	0.0689655172413793	20.8513674197384	6.16317607275719	0.00412166226319883	0.0418263359845325	0.0309092579563462	ENSG00000118503/ENSG00000163874	2
GO:0032703	negative regulation of interleukin-2 production	2/58	29/17536	0.0689655172413793	20.8513674197384	6.16317607275719	0.00412166226319883	0.0418263359845325	0.0309092579563462	ENSG00000118503/ENSG00000128016	2
GO:0034143	regulation of toll-like receptor 4 signaling pathway	2/58	29/17536	0.0689655172413793	20.8513674197384	6.16317607275719	0.00412166226319883	0.0418263359845325	0.0309092579563462	ENSG00000118503/ENSG00000145675	2
GO:0035872	nucleotide-binding domain, leucine rich repeat containing receptor signaling pathway	2/58	29/17536	0.0689655172413793	20.8513674197384	6.16317607275719	0.00412166226319883	0.0418263359845325	0.0309092579563462	ENSG00000118503/ENSG00000100906	2
GO:0046639	negative regulation of alpha-beta T cell differentiation	2/58	29/17536	0.0689655172413793	20.8513674197384	6.16317607275719	0.00412166226319883	0.0418263359845325	0.0309092579563462	ENSG00000110848/ENSG00000163874	2
GO:0060055	angiogenesis involved in wound healing	2/58	29/17536	0.0689655172413793	20.8513674197384	6.16317607275719	0.00412166226319883	0.0418263359845325	0.0309092579563462	ENSG00000121966/ENSG00000118503	2
GO:0070935	3'-UTR-mediated mRNA stabilization	2/58	29/17536	0.0689655172413793	20.8513674197384	6.16317607275719	0.00412166226319883	0.0418263359845325	0.0309092579563462	ENSG00000132819/ENSG00000128016	2
GO:0009416	response to light stimulus	5/58	324/17536	0.0154320987654321	4.66581524052788	3.83661679168656	0.00429592172633849	0.0428868212555149	0.031692946319865	ENSG00000179094/ENSG00000145675/ENSG00000170345/ENSG00000126804/ENSG00000134107	5
GO:1990868	response to chemokine	3/58	99/17536	0.0303030303030303	9.1619644723093	4.69134560426472	0.00430118557198167	0.0428868212555149	0.031692946319865	ENSG00000121966/ENSG00000120129/ENSG00000163874	3
GO:1990869	cellular response to chemokine	3/58	99/17536	0.0303030303030303	9.1619644723093	4.69134560426472	0.00430118557198167	0.0428868212555149	0.031692946319865	ENSG00000121966/ENSG00000120129/ENSG00000163874	3
GO:1904738	vascular associated smooth muscle cell migration	2/58	30/17536	0.0666666666666667	20.1563218390805	6.04923288687107	0.00440672144149931	0.0436033506241894	0.0322224545966083	ENSG00000119508/ENSG00000175197	2
GO:0050779	RNA destabilization	3/58	100/17536	0.03	9.07034482758621	4.66218685717782	0.00442389679802272	0.0436033506241894	0.0322224545966083	ENSG00000128016/ENSG00000159388/ENSG00000163874	3
GO:0002822	regulation of adaptive immune response based on somatic recombination of immune receptors built from immunoglobulin superfamily domains	4/58	203/17536	0.0197044334975369	5.95753354849669	4.09258611677793	0.00454152714001974	0.0443241492336876	0.0327551178010495	ENSG00000118503/ENSG00000110848/ENSG00000126804/ENSG00000163874	4
GO:0061014	positive regulation of mRNA catabolic process	3/58	101/17536	0.0297029702970297	8.98053943325367	4.63343391571918	0.00454871735576036	0.0443241492336876	0.0327551178010495	ENSG00000128016/ENSG00000159388/ENSG00000163874	3
GO:0046621	negative regulation of organ growth	2/58	31/17536	0.0645161290322581	19.5061179087875	5.94067957979198	0.00470066692588555	0.0452989506945058	0.0334754866571643	ENSG00000116741/ENSG00000114861	2
GO:0050851	antigen receptor-mediated signaling pathway	4/58	205/17536	0.0195121951219512	5.89941126997477	4.06471434917291	0.00470158205459011	0.0452989506945058	0.0334754866571643	ENSG00000075426/ENSG00000100906/ENSG00000163874/ENSG00000114861	4
GO:0007623	circadian rhythm	4/58	206/17536	0.0194174757281553	5.87077335118848	4.05091624962197	0.00478301839443961	0.0458261259578991	0.0338650640805957	ENSG00000179094/ENSG00000069667/ENSG00000104856/ENSG00000134107	4
GO:0000289	nuclear-transcribed mRNA poly(A) tail shortening	2/58	32/17536	0.0625	18.8965517241379	5.83709432209055	0.0050034388909788	0.0474082745747439	0.0350342566137742	ENSG00000128016/ENSG00000159388	2
GO:0071676	negative regulation of mononuclear cell migration	2/58	32/17536	0.0625	18.8965517241379	5.83709432209055	0.0050034388909788	0.0474082745747439	0.0350342566137742	ENSG00000120129/ENSG00000110848	2
GO:0045732	positive regulation of protein catabolic process	4/58	212/17536	0.0188679245283019	5.704619388419	3.96998943811731	0.00529167731815557	0.0498638824210814	0.0368489270737959	ENSG00000118503/ENSG00000051108/ENSG00000163659/ENSG00000150907	4

## Sheet: CD8+ T naive, corr > 0
ID	Description	GeneRatio	BgRatio	RichFactor	FoldEnrichment	zScore	pvalue	p.adjust	qvalue	geneID	Count
GO:1903311	regulation of mRNA metabolic process	22/237	306/17536	0.0718954248366013	5.31965472546262	8.92244065142738	1.91980583619937e-10	5.92452081051127e-07	5.06020401457182e-07	ENSG00000132819/ENSG00000159388/ENSG00000141232/ENSG00000183508/ENSG00000128016/ENSG00000152518/ENSG00000177733/ENSG00000168066/ENSG00000173812/ENSG00000161547/ENSG00000115875/ENSG00000163874/ENSG00000141543/ENSG00000070495/ENSG00000099622/ENSG00000196843/ENSG00000076053/ENSG00000265241/ENSG00000060138/ENSG00000150459/ENSG00000102317/ENSG00000104824	22
GO:0043484	regulation of RNA splicing	14/237	189/17536	0.0740740740740741	5.48085638380997	7.24930373055199	2.96291165062859e-07	0.000371664943618167	0.000317443469256708	ENSG00000132819/ENSG00000168066/ENSG00000173812/ENSG00000161547/ENSG00000013441/ENSG00000115875/ENSG00000163660/ENSG00000070495/ENSG00000099622/ENSG00000076053/ENSG00000265241/ENSG00000150459/ENSG00000102317/ENSG00000104824	14
GO:0048024	regulation of mRNA splicing, via spliceosome	11/237	113/17536	0.0973451327433628	7.2027183450954	7.7424137001072	3.77312816630268e-07	0.000371664943618167	0.000317443469256708	ENSG00000168066/ENSG00000173812/ENSG00000161547/ENSG00000115875/ENSG00000070495/ENSG00000099622/ENSG00000076053/ENSG00000265241/ENSG00000150459/ENSG00000102317/ENSG00000104824	11
GO:0006986	response to unfolded protein	12/237	141/17536	0.0851063829787234	6.29715414310082	7.3919072565031	4.8174328401577e-07	0.000371664943618167	0.000317443469256708	ENSG00000132002/ENSG00000087074/ENSG00000128590/ENSG00000175197/ENSG00000122557/ENSG00000158615/ENSG00000051108/ENSG00000120694/ENSG00000044574/ENSG00000164463/ENSG00000086061/ENSG00000128272	12
GO:0006401	RNA catabolic process	17/237	311/17536	0.0546623794212219	4.04455479126813	6.34075440717338	1.19834448607245e-06	0.000538979021434084	0.000460348422304788	ENSG00000132819/ENSG00000146278/ENSG00000159388/ENSG00000141232/ENSG00000183508/ENSG00000128016/ENSG00000152518/ENSG00000177733/ENSG00000163874/ENSG00000145414/ENSG00000141543/ENSG00000223496/ENSG00000099622/ENSG00000196843/ENSG00000076053/ENSG00000265241/ENSG00000060138	17
GO:1903312	negative regulation of mRNA metabolic process	10/237	102/17536	0.0980392156862745	7.25407462563084	7.41448827793108	1.20781393661709e-06	0.000538979021434084	0.000460348422304788	ENSG00000132819/ENSG00000141232/ENSG00000183508/ENSG00000128016/ENSG00000177733/ENSG00000115875/ENSG00000099622/ENSG00000196843/ENSG00000060138/ENSG00000150459	10
GO:0035966	response to topologically incorrect protein	12/237	158/17536	0.0759493670886076	5.61961224162794	6.82732739490583	1.62722269220293e-06	0.000538979021434084	0.000460348422304788	ENSG00000132002/ENSG00000087074/ENSG00000128590/ENSG00000175197/ENSG00000122557/ENSG00000158615/ENSG00000051108/ENSG00000120694/ENSG00000044574/ENSG00000164463/ENSG00000086061/ENSG00000128272	12
GO:1900102	negative regulation of endoplasmic reticulum unfolded protein response	5/237	16/17536	0.3125	23.1223628691983	10.3619385131181	1.67214395622228e-06	0.000538979021434084	0.000460348422304788	ENSG00000087074/ENSG00000128590/ENSG00000158615/ENSG00000044574/ENSG00000164463	5
GO:0030968	endoplasmic reticulum unfolded protein response	9/237	83/17536	0.108433734939759	8.02318133292664	7.50679303401392	1.78163719713801e-06	0.000538979021434084	0.000460348422304788	ENSG00000087074/ENSG00000128590/ENSG00000175197/ENSG00000122557/ENSG00000158615/ENSG00000051108/ENSG00000044574/ENSG00000164463/ENSG00000128272	9
GO:0046632	alpha-beta T cell differentiation	11/237	132/17536	0.0833333333333333	6.16596343178622	6.97317098934216	1.79374854867024e-06	0.000538979021434084	0.000460348422304788	ENSG00000110848/ENSG00000171522/ENSG00000184557/ENSG00000185338/ENSG00000075426/ENSG00000125347/ENSG00000171223/ENSG00000163874/ENSG00000104856/ENSG00000143772/ENSG00000168610	11
GO:0061013	regulation of mRNA catabolic process	13/237	190/17536	0.068421052631579	5.06258050188763	6.59015558800429	1.93869838327922e-06	0.000538979021434084	0.000460348422304788	ENSG00000132819/ENSG00000159388/ENSG00000141232/ENSG00000183508/ENSG00000128016/ENSG00000152518/ENSG00000177733/ENSG00000163874/ENSG00000141543/ENSG00000099622/ENSG00000196843/ENSG00000265241/ENSG00000060138	13
GO:0050684	regulation of mRNA processing	11/237	135/17536	0.0814814814814815	6.02894202219097	6.86551259573914	2.2384607442166e-06	0.000538979021434084	0.000460348422304788	ENSG00000168066/ENSG00000173812/ENSG00000161547/ENSG00000115875/ENSG00000070495/ENSG00000099622/ENSG00000076053/ENSG00000265241/ENSG00000150459/ENSG00000102317/ENSG00000104824	11
GO:0006402	mRNA catabolic process	15/237	257/17536	0.0583657587548638	4.31857360981136	6.27299979529476	2.31241143562092e-06	0.000538979021434084	0.000460348422304788	ENSG00000132819/ENSG00000146278/ENSG00000159388/ENSG00000141232/ENSG00000183508/ENSG00000128016/ENSG00000152518/ENSG00000177733/ENSG00000163874/ENSG00000141543/ENSG00000223496/ENSG00000099622/ENSG00000196843/ENSG00000265241/ENSG00000060138	15
GO:0046631	alpha-beta T cell activation	13/237	194/17536	0.0670103092783505	4.95819739875593	6.48881334920345	2.44514138045275e-06	0.000538979021434084	0.000460348422304788	ENSG00000110848/ENSG00000171522/ENSG00000184557/ENSG00000185338/ENSG00000196352/ENSG00000075426/ENSG00000125347/ENSG00000171223/ENSG00000163874/ENSG00000104856/ENSG00000120694/ENSG00000143772/ENSG00000168610	13
GO:2001234	negative regulation of apoptotic signaling pathway	14/237	229/17536	0.0611353711790393	4.5235015569436	6.28199911447919	2.95076285990225e-06	0.00060707027904389	0.000518505979031245	ENSG00000153234/ENSG00000118503/ENSG00000148841/ENSG00000051108/ENSG00000116679/ENSG00000160789/ENSG00000215301/ENSG00000181788/ENSG00000026508/ENSG00000060138/ENSG00000143384/ENSG00000086061/ENSG00000128272/ENSG00000164104	14
GO:0140467	integrated stress response signaling	7/237	48/17536	0.145833333333333	10.7904360056259	7.95003678573829	3.46272291681709e-06	0.000617916226940852	0.000527769632725004	ENSG00000170345/ENSG00000087074/ENSG00000175197/ENSG00000171223/ENSG00000158615/ENSG00000044574/ENSG00000128272	7
GO:0008380	RNA splicing	20/237	453/17536	0.0441501103752759	3.26673559299932	5.7211647408015	3.72625307645164e-06	0.000617916226940852	0.000527769632725004	ENSG00000132819/ENSG00000116752/ENSG00000168066/ENSG00000173812/ENSG00000161547/ENSG00000013441/ENSG00000115875/ENSG00000116679/ENSG00000116560/ENSG00000163660/ENSG00000141543/ENSG00000106245/ENSG00000070495/ENSG00000099622/ENSG00000076053/ENSG00000265241/ENSG00000150459/ENSG00000102317/ENSG00000104824/ENSG00000143751	20
GO:1902369	negative regulation of RNA catabolic process	9/237	91/17536	0.0989010989010989	7.31784671025177	7.0724657418563	3.86853419135867e-06	0.000617916226940852	0.000527769632725004	ENSG00000132819/ENSG00000141232/ENSG00000183508/ENSG00000128016/ENSG00000177733/ENSG00000145414/ENSG00000099622/ENSG00000196843/ENSG00000060138	9
GO:0006397	mRNA processing	21/237	495/17536	0.0424242424242424	3.13903592890935	5.6505366922741	3.9387279695293e-06	0.000617916226940852	0.000527769632725004	ENSG00000132819/ENSG00000116752/ENSG00000177733/ENSG00000168066/ENSG00000173812/ENSG00000161547/ENSG00000164169/ENSG00000115875/ENSG00000116679/ENSG00000116560/ENSG00000141543/ENSG00000106245/ENSG00000070495/ENSG00000099622/ENSG00000076053/ENSG00000265241/ENSG00000101654/ENSG00000150459/ENSG00000102317/ENSG00000104824/ENSG00000143751	21
GO:0141188	nucleic acid catabolic process	17/237	340/17536	0.05	3.69957805907173	5.88353293378754	4.00803848044314e-06	0.000617916226940852	0.000527769632725004	ENSG00000132819/ENSG00000146278/ENSG00000159388/ENSG00000141232/ENSG00000183508/ENSG00000128016/ENSG00000152518/ENSG00000177733/ENSG00000163874/ENSG00000145414/ENSG00000141543/ENSG00000223496/ENSG00000099622/ENSG00000196843/ENSG00000076053/ENSG00000265241/ENSG00000060138	17
GO:0000377	RNA splicing, via transesterification reactions with bulged adenosine as nucleophile	16/237	307/17536	0.0521172638436482	3.85623771629627	5.90949079743431	4.58613011735866e-06	0.000617916226940852	0.000527769632725004	ENSG00000116752/ENSG00000168066/ENSG00000173812/ENSG00000161547/ENSG00000115875/ENSG00000116560/ENSG00000141543/ENSG00000106245/ENSG00000070495/ENSG00000099622/ENSG00000076053/ENSG00000265241/ENSG00000150459/ENSG00000102317/ENSG00000104824/ENSG00000143751	16
GO:0000398	mRNA splicing, via spliceosome	16/237	307/17536	0.0521172638436482	3.85623771629627	5.90949079743431	4.58613011735866e-06	0.000617916226940852	0.000527769632725004	ENSG00000116752/ENSG00000168066/ENSG00000173812/ENSG00000161547/ENSG00000115875/ENSG00000116560/ENSG00000141543/ENSG00000106245/ENSG00000070495/ENSG00000099622/ENSG00000076053/ENSG00000265241/ENSG00000150459/ENSG00000102317/ENSG00000104824/ENSG00000143751	16
GO:2001233	regulation of apoptotic signaling pathway	18/237	382/17536	0.0471204188481675	3.48651335409901	5.75117169738553	4.74786995356329e-06	0.000617916226940852	0.000527769632725004	ENSG00000153234/ENSG00000118503/ENSG00000175197/ENSG00000136603/ENSG00000148841/ENSG00000051108/ENSG00000116679/ENSG00000116560/ENSG00000160789/ENSG00000215301/ENSG00000181788/ENSG00000026508/ENSG00000060138/ENSG00000143384/ENSG00000086061/ENSG00000029363/ENSG00000128272/ENSG00000164104	18
GO:0030098	lymphocyte differentiation	19/237	424/17536	0.044811320754717	3.31565958124353	5.64967956661853	5.31104258528687e-06	0.000617916226940852	0.000527769632725004	ENSG00000168264/ENSG00000110848/ENSG00000171522/ENSG00000126804/ENSG00000184557/ENSG00000128590/ENSG00000185338/ENSG00000152518/ENSG00000075426/ENSG00000125347/ENSG00000171223/ENSG00000163874/ENSG00000165030/ENSG00000104856/ENSG00000143772/ENSG00000168421/ENSG00000143507/ENSG00000070495/ENSG00000168610	19
GO:2001242	regulation of intrinsic apoptotic signaling pathway	12/237	177/17536	0.0677966101694915	5.0163770292498	6.28601358045627	5.317642488375e-06	0.000617916226940852	0.000527769632725004	ENSG00000175197/ENSG00000136603/ENSG00000051108/ENSG00000116679/ENSG00000116560/ENSG00000215301/ENSG00000026508/ENSG00000060138/ENSG00000143384/ENSG00000086061/ENSG00000029363/ENSG00000128272	12
GO:0042326	negative regulation of phosphorylation	14/237	241/17536	0.0580912863070539	4.29826496489662	6.03462570694317	5.33684117840153e-06	0.000617916226940852	0.000527769632725004	ENSG00000118503/ENSG00000120129/ENSG00000185950/ENSG00000116717/ENSG00000167470/ENSG00000185338/ENSG00000116741/ENSG00000158615/ENSG00000113448/ENSG00000163874/ENSG00000143507/ENSG00000198668/ENSG00000111276/ENSG00000086061	14
GO:0000375	RNA splicing, via transesterification reactions	16/237	311/17536	0.0514469453376206	3.80663980354647	5.84525979125933	5.40626640550972e-06	0.000617916226940852	0.000527769632725004	ENSG00000116752/ENSG00000168066/ENSG00000173812/ENSG00000161547/ENSG00000115875/ENSG00000116560/ENSG00000141543/ENSG00000106245/ENSG00000070495/ENSG00000099622/ENSG00000076053/ENSG00000265241/ENSG00000150459/ENSG00000102317/ENSG00000104824/ENSG00000143751	16
GO:0036499	PERK-mediated unfolded protein response	5/237	20/17536	0.25	18.4978902953587	9.16431012891458	5.67854503657026e-06	0.000625856785101993	0.000534551758329772	ENSG00000087074/ENSG00000175197/ENSG00000158615/ENSG00000044574/ENSG00000128272	5
GO:0097193	intrinsic apoptotic signaling pathway	16/237	315/17536	0.0507936507936508	3.75830152032684	5.78208392610598	6.35537861214775e-06	0.000676299944727171	0.000577635863695752	ENSG00000087074/ENSG00000175197/ENSG00000113811/ENSG00000136603/ENSG00000172115/ENSG00000152409/ENSG00000051108/ENSG00000116679/ENSG00000116560/ENSG00000215301/ENSG00000026508/ENSG00000060138/ENSG00000143384/ENSG00000086061/ENSG00000029363/ENSG00000128272	16
GO:0034620	cellular response to unfolded protein	9/237	97/17536	0.0927835051546392	6.86519639827744	6.77991417478074	6.57585560955733e-06	0.000676436347036464	0.00057775236653795	ENSG00000087074/ENSG00000128590/ENSG00000175197/ENSG00000122557/ENSG00000158615/ENSG00000051108/ENSG00000044574/ENSG00000164463/ENSG00000128272	9
GO:0030217	T cell differentiation	16/237	318/17536	0.050314465408805	3.72284584560677	5.73537503251733	7.16227726787563e-06	0.000712993149956909	0.000608975968718525	ENSG00000110848/ENSG00000171522/ENSG00000126804/ENSG00000184557/ENSG00000185338/ENSG00000152518/ENSG00000075426/ENSG00000125347/ENSG00000171223/ENSG00000163874/ENSG00000104856/ENSG00000143772/ENSG00000168421/ENSG00000143507/ENSG00000070495/ENSG00000168610	16
GO:0043487	regulation of RNA stability	12/237	186/17536	0.0645161290322581	4.77364910847965	6.05598521619234	8.83108258575959e-06	0.000837444221949682	0.000715271116335915	ENSG00000132819/ENSG00000159388/ENSG00000141232/ENSG00000183508/ENSG00000128016/ENSG00000152518/ENSG00000177733/ENSG00000163874/ENSG00000145414/ENSG00000099622/ENSG00000196843/ENSG00000060138	12
GO:0010563	negative regulation of phosphorus metabolic process	15/237	288/17536	0.0520833333333333	3.85372714486639	5.71552168998475	9.22654035848645e-06	0.000837444221949682	0.000715271116335915	ENSG00000118503/ENSG00000120129/ENSG00000185950/ENSG00000116717/ENSG00000167470/ENSG00000185338/ENSG00000116741/ENSG00000158615/ENSG00000113448/ENSG00000163874/ENSG00000143507/ENSG00000198668/ENSG00000111276/ENSG00000086061/ENSG00000168610	15
GO:0045936	negative regulation of phosphate metabolic process	15/237	288/17536	0.0520833333333333	3.85372714486639	5.71552168998475	9.22654035848645e-06	0.000837444221949682	0.000715271116335915	ENSG00000118503/ENSG00000120129/ENSG00000185950/ENSG00000116717/ENSG00000167470/ENSG00000185338/ENSG00000116741/ENSG00000158615/ENSG00000113448/ENSG00000163874/ENSG00000143507/ENSG00000198668/ENSG00000111276/ENSG00000086061/ENSG00000168610	15
GO:0043489	RNA stabilization	8/237	79/17536	0.10126582278481	7.49281632217059	6.76984017140833	1.12966787697086e-05	0.00096837640787002	0.000827101860799717	ENSG00000132819/ENSG00000183508/ENSG00000128016/ENSG00000177733/ENSG00000145414/ENSG00000099622/ENSG00000196843/ENSG00000060138	8
GO:1902373	negative regulation of mRNA catabolic process	8/237	79/17536	0.10126582278481	7.49281632217059	6.76984017140833	1.12966787697086e-05	0.00096837640787002	0.000827101860799717	ENSG00000132819/ENSG00000141232/ENSG00000183508/ENSG00000128016/ENSG00000177733/ENSG00000099622/ENSG00000196843/ENSG00000060138	8
GO:0032496	response to lipopolysaccharide	16/237	337/17536	0.0474777448071217	3.51295245965268	5.45210465405718	1.47654397551434e-05	0.00122845178691919	0.00104923534960796	ENSG00000118503/ENSG00000100906/ENSG00000171522/ENSG00000170345/ENSG00000128016/ENSG00000196352/ENSG00000075426/ENSG00000197329/ENSG00000177733/ENSG00000123358/ENSG00000163874/ENSG00000143507/ENSG00000109320/ENSG00000196843/ENSG00000184588/ENSG00000164104	16
GO:0017148	negative regulation of translation	10/237	135/17536	0.0740740740740741	5.48085638380997	6.1172659790066	1.51428932798499e-05	0.00122845178691919	0.00104923534960796	ENSG00000170881/ENSG00000159388/ENSG00000141232/ENSG00000128016/ENSG00000116741/ENSG00000215301/ENSG00000141543/ENSG00000099622/ENSG00000130766/ENSG00000128272	10
GO:0006417	regulation of translation	17/237	377/17536	0.0450928381962865	3.33648949624506	5.36790819581608	1.55248281561401e-05	0.00122845178691919	0.00104923534960796	ENSG00000170881/ENSG00000159388/ENSG00000141232/ENSG00000087074/ENSG00000100664/ENSG00000128016/ENSG00000116741/ENSG00000173812/ENSG00000158615/ENSG00000215301/ENSG00000141543/ENSG00000099622/ENSG00000265241/ENSG00000060138/ENSG00000130766/ENSG00000102317/ENSG00000128272	17
GO:0031396	regulation of protein ubiquitination	12/237	201/17536	0.0597014925373134	4.41740663769759	5.70360345113181	1.92732827497042e-05	0.00148693376413968	0.00127000789487525	ENSG00000118503/ENSG00000197329/ENSG00000185115/ENSG00000108106/ENSG00000165355/ENSG00000051108/ENSG00000116679/ENSG00000215301/ENSG00000044574/ENSG00000181788/ENSG00000125691/ENSG00000086061	12
GO:0045444	fat cell differentiation	13/237	236/17536	0.0550847457627119	4.07580633626547	5.56811884175777	2.04243741604116e-05	0.0015226650948262	0.00130052645135751	ENSG00000153234/ENSG00000119508/ENSG00000128016/ENSG00000122644/ENSG00000175197/ENSG00000185338/ENSG00000152518/ENSG00000116741/ENSG00000075426/ENSG00000123358/ENSG00000163874/ENSG00000143507/ENSG00000186480	13
GO:0062197	cellular response to chemical stress	15/237	309/17536	0.0485436893203883	3.59182335832207	5.3801746166813	2.11750178387942e-05	0.0015226650948262	0.00130052645135751	ENSG00000153234/ENSG00000118503/ENSG00000132823/ENSG00000170345/ENSG00000127528/ENSG00000175197/ENSG00000132510/ENSG00000163874/ENSG00000215301/ENSG00000104856/ENSG00000060138/ENSG00000135241/ENSG00000130766/ENSG00000086061/ENSG00000128272	15
GO:0035967	cellular response to topologically incorrect protein	9/237	112/17536	0.0803571428571429	5.94575045207957	6.14587663176798	2.12166555662756e-05	0.0015226650948262	0.00130052645135751	ENSG00000087074/ENSG00000128590/ENSG00000175197/ENSG00000122557/ENSG00000158615/ENSG00000051108/ENSG00000044574/ENSG00000164463/ENSG00000128272	9
GO:0043488	regulation of mRNA stability	11/237	174/17536	0.0632183908045977	4.67762743101023	5.70635829639095	2.5335637328587e-05	0.00177694947263681	0.00151771377681296	ENSG00000132819/ENSG00000159388/ENSG00000141232/ENSG00000183508/ENSG00000128016/ENSG00000152518/ENSG00000177733/ENSG00000163874/ENSG00000099622/ENSG00000196843/ENSG00000060138	11
GO:0002237	response to molecule of bacterial origin	16/237	355/17536	0.0450704225352113	3.33483092648719	5.20189945413586	2.7894919713145e-05	0.00191297160521701	0.0016338919055372	ENSG00000118503/ENSG00000100906/ENSG00000171522/ENSG00000170345/ENSG00000128016/ENSG00000196352/ENSG00000075426/ENSG00000197329/ENSG00000177733/ENSG00000123358/ENSG00000163874/ENSG00000143507/ENSG00000109320/ENSG00000196843/ENSG00000184588/ENSG00000164104	16
GO:1903320	regulation of protein modification by small protein conjugation or removal	13/237	244/17536	0.0532786885245902	3.94217334163381	5.41697853442076	2.89701902630901e-05	0.00192205598873572	0.00164165098604708	ENSG00000118503/ENSG00000197329/ENSG00000185115/ENSG00000108106/ENSG00000165355/ENSG00000051108/ENSG00000116679/ENSG00000163874/ENSG00000215301/ENSG00000044574/ENSG00000181788/ENSG00000125691/ENSG00000086061	13
GO:0035970	peptidyl-threonine dephosphorylation	4/237	14/17536	0.285714285714286	21.1404460518385	8.82384403743123	2.9273049731231e-05	0.00192205598873572	0.00164165098604708	ENSG00000120129/ENSG00000143507/ENSG00000164951/ENSG00000138166	4
GO:0051348	negative regulation of transferase activity	11/237	179/17536	0.0614525139664804	4.5469674469038	5.58293980313607	3.29182731231488e-05	0.00211637064287577	0.00180761745395536	ENSG00000118503/ENSG00000120129/ENSG00000185950/ENSG00000116717/ENSG00000128016/ENSG00000167470/ENSG00000116741/ENSG00000143507/ENSG00000111276/ENSG00000125691/ENSG00000086061	11
GO:1903573	negative regulation of response to endoplasmic reticulum stress	6/237	46/17536	0.130434782608696	9.65107319757843	6.8765492302698	3.40875086662221e-05	0.00214681738252983	0.00183362237809281	ENSG00000087074/ENSG00000128590/ENSG00000158615/ENSG00000051108/ENSG00000044574/ENSG00000164463	6
GO:1901873	regulation of post-translational protein modification	13/237	249/17536	0.0522088353413655	3.86301323437209	5.32573768615215	3.57736970523422e-05	0.00220795258207056	0.00188583868250663	ENSG00000118503/ENSG00000197329/ENSG00000185115/ENSG00000108106/ENSG00000165355/ENSG00000051108/ENSG00000116679/ENSG00000163874/ENSG00000215301/ENSG00000044574/ENSG00000181788/ENSG00000125691/ENSG00000086061	13
GO:0006984	ER-nucleus signaling pathway	6/237	47/17536	0.127659574468085	9.44573121465123	6.78609999430166	3.86380859424133e-05	0.00233734547614411	0.00199635469941156	ENSG00000087074/ENSG00000175197/ENSG00000158615/ENSG00000044574/ENSG00000186480/ENSG00000128272	6
GO:0070935	3'-UTR-mediated mRNA stabilization	5/237	29/17536	0.172413793103448	12.757165720937	7.41672765092123	3.93849529356753e-05	0.00233734547614411	0.00199635469941156	ENSG00000132819/ENSG00000128016/ENSG00000177733/ENSG00000196843/ENSG00000060138	5
GO:0048255	mRNA stabilization	7/237	70/17536	0.1	7.39915611814346	6.27901551994145	4.38130732388942e-05	0.00255107818896655	0.00217890636326099	ENSG00000132819/ENSG00000183508/ENSG00000128016/ENSG00000177733/ENSG00000099622/ENSG00000196843/ENSG00000060138	7
GO:0000956	nuclear-transcribed mRNA catabolic process	9/237	124/17536	0.0725806451612903	5.37035524703961	5.71636316966411	4.76299277137638e-05	0.00272196216527176	0.00232486040926442	ENSG00000146278/ENSG00000159388/ENSG00000141232/ENSG00000128016/ENSG00000152518/ENSG00000163874/ENSG00000141543/ENSG00000223496/ENSG00000265241	9
GO:0001933	negative regulation of protein phosphorylation	12/237	221/17536	0.0542986425339367	4.01764133111862	5.28407614251624	4.89567243125647e-05	0.002746917295065	0.00234617488380215	ENSG00000118503/ENSG00000120129/ENSG00000116717/ENSG00000185338/ENSG00000116741/ENSG00000158615/ENSG00000113448/ENSG00000163874/ENSG00000143507/ENSG00000198668/ENSG00000111276/ENSG00000086061	12
GO:1900101	regulation of endoplasmic reticulum unfolded protein response	5/237	31/17536	0.161290322580645	11.9341227711991	7.13181869635704	5.51231582440352e-05	0.00303767975609094	0.00259451857599745	ENSG00000087074/ENSG00000128590/ENSG00000158615/ENSG00000044574/ENSG00000164463	5
GO:0035710	CD4-positive, alpha-beta T cell activation	9/237	127/17536	0.0708661417322835	5.24349646167647	5.61765871071174	5.74437746852097e-05	0.00311002611716767	0.00265631046743795	ENSG00000110848/ENSG00000171522/ENSG00000184557/ENSG00000185338/ENSG00000196352/ENSG00000171223/ENSG00000163874/ENSG00000104856/ENSG00000168610	9
GO:0043367	CD4-positive, alpha-beta T cell differentiation	8/237	101/17536	0.0792079207920792	5.86071771734135	5.73411858642487	6.78333772078352e-05	0.00360920348385137	0.00308266382084246	ENSG00000110848/ENSG00000171522/ENSG00000184557/ENSG00000185338/ENSG00000171223/ENSG00000163874/ENSG00000104856/ENSG00000168610	8
GO:0071901	negative regulation of protein serine/threonine kinase activity	7/237	76/17536	0.0921052631578947	6.8150122140795	5.94636914784163	7.46031019851131e-05	0.00390212157162812	0.00333284865960255	ENSG00000118503/ENSG00000120129/ENSG00000116717/ENSG00000116741/ENSG00000143507/ENSG00000111276/ENSG00000086061	7
GO:0072538	T-helper 17 type immune response	6/237	53/17536	0.113207547169811	8.37640315261524	6.29493368864929	7.72136162972915e-05	0.00397135366489069	0.00339198061769154	ENSG00000110848/ENSG00000184557/ENSG00000171223/ENSG00000163874/ENSG00000196843/ENSG00000168610	6
GO:0034976	response to endoplasmic reticulum stress	13/237	275/17536	0.0472727272727273	3.49778289221327	4.88657553270885	9.85196457956211e-05	0.00498412503156208	0.00425700074326549	ENSG00000170881/ENSG00000087074/ENSG00000128590/ENSG00000175197/ENSG00000113811/ENSG00000122557/ENSG00000158615/ENSG00000051108/ENSG00000215301/ENSG00000044574/ENSG00000164463/ENSG00000130766/ENSG00000128272	13
GO:0042093	T-helper cell differentiation	7/237	80/17536	0.0875	6.47426160337553	5.74400399426199	0.000103561746320963	0.00515470240558858	0.00440269291659917	ENSG00000110848/ENSG00000171522/ENSG00000184557/ENSG00000171223/ENSG00000163874/ENSG00000104856/ENSG00000168610	7
GO:0038066	p38MAPK cascade	6/237	56/17536	0.107142857142857	7.92766726943942	6.07752674661491	0.000105578510164181	0.00517167114867718	0.00441718612282555	ENSG00000179094/ENSG00000120129/ENSG00000116717/ENSG00000128016/ENSG00000163874/ENSG00000143507	6
GO:0002294	CD4-positive, alpha-beta T cell differentiation involved in immune response	7/237	82/17536	0.0853658536585366	6.316352783781	5.6479363194266	0.000121139610915319	0.00584120061382304	0.00498903923901248	ENSG00000110848/ENSG00000171522/ENSG00000184557/ENSG00000171223/ENSG00000163874/ENSG00000104856/ENSG00000168610	7
GO:0002287	alpha-beta T cell activation involved in immune response	7/237	83/17536	0.0843373493975904	6.24025214783183	5.60109250424666	0.000130795377787539	0.00611567478564161	0.00522347090877191	ENSG00000110848/ENSG00000171522/ENSG00000184557/ENSG00000171223/ENSG00000163874/ENSG00000104856/ENSG00000168610	7
GO:0002293	alpha-beta T cell differentiation involved in immune response	7/237	83/17536	0.0843373493975904	6.24025214783183	5.60109250424666	0.000130795377787539	0.00611567478564161	0.00522347090877191	ENSG00000110848/ENSG00000171522/ENSG00000184557/ENSG00000171223/ENSG00000163874/ENSG00000104856/ENSG00000168610	7
GO:0031400	negative regulation of protein modification process	14/237	326/17536	0.0429447852760736	3.17755170717817	4.64518911842623	0.000147496936225077	0.00679366485359086	0.00580255032690641	ENSG00000118503/ENSG00000120129/ENSG00000116717/ENSG00000185338/ENSG00000116741/ENSG00000158615/ENSG00000113448/ENSG00000116679/ENSG00000163874/ENSG00000143507/ENSG00000198668/ENSG00000111276/ENSG00000125691/ENSG00000086061	14
GO:0071216	cellular response to biotic stimulus	12/237	251/17536	0.047808764940239	3.53744515608452	4.73931299926109	0.000164086868901675	0.00744664819750839	0.00636027120324761	ENSG00000118503/ENSG00000100906/ENSG00000128016/ENSG00000175197/ENSG00000196352/ENSG00000158615/ENSG00000163874/ENSG00000044574/ENSG00000109320/ENSG00000196843/ENSG00000184588/ENSG00000164104	12
GO:0072539	T-helper 17 cell differentiation	5/237	39/17536	0.128205128205128	9.48609758736341	6.20976389718027	0.000171058628780493	0.0076505351944435	0.00653441352351418	ENSG00000110848/ENSG00000184557/ENSG00000171223/ENSG00000163874/ENSG00000168610	5
GO:0072331	signal transduction by p53 class mediator	10/237	181/17536	0.0552486187845304	4.08793155698534	4.8877749691148	0.000180966064245031	0.00797801820371667	0.00681412067473021	ENSG00000132819/ENSG00000173846/ENSG00000152409/ENSG00000118515/ENSG00000026508/ENSG00000182831/ENSG00000111276/ENSG00000130766/ENSG00000125691/ENSG00000008988	10
GO:1903037	regulation of leukocyte cell-cell adhesion	15/237	375/17536	0.04	2.95966244725738	4.48995685056551	0.000187049184529982	0.00813005328816233	0.00694397565697666	ENSG00000119508/ENSG00000110848/ENSG00000126804/ENSG00000113811/ENSG00000185338/ENSG00000196352/ENSG00000197329/ENSG00000125347/ENSG00000163874/ENSG00000120694/ENSG00000143772/ENSG00000168421/ENSG00000143507/ENSG00000026508/ENSG00000176105	15
GO:1900744	regulation of p38MAPK cascade	5/237	40/17536	125	9.24894514767933	6.1132982623655	0.000193360383965222	0.0082876409016205	0.0070785731205982	ENSG00000179094/ENSG00000120129/ENSG00000116717/ENSG00000163874/ENSG00000143507	5
GO:0006913	nucleocytoplasmic transport	14/237	336/17536	0.0416666666666667	3.08298171589311	4.51239835061872	0.000201635684227552	0.00840875299359765	0.00718201640548778	ENSG00000100906/ENSG00000120709/ENSG00000163874/ENSG00000160789/ENSG00000182481/ENSG00000141543/ENSG00000139496/ENSG00000132661/ENSG00000265241/ENSG00000113013/ENSG00000111276/ENSG00000125691/ENSG00000165879/ENSG00000168610	14
GO:0051169	nuclear transport	14/237	336/17536	0.0416666666666667	3.08298171589311	4.51239835061872	0.000201635684227552	0.00840875299359765	0.00718201640548778	ENSG00000100906/ENSG00000120709/ENSG00000163874/ENSG00000160789/ENSG00000182481/ENSG00000141543/ENSG00000139496/ENSG00000132661/ENSG00000265241/ENSG00000113013/ENSG00000111276/ENSG00000125691/ENSG00000165879/ENSG00000168610	14
GO:0046634	regulation of alpha-beta T cell activation	8/237	120/17536	0.0666666666666667	4.93277074542897	5.05977965478252	0.000226478545374548	0.00914050300601328	0.00780701283455239	ENSG00000110848/ENSG00000185338/ENSG00000196352/ENSG00000125347/ENSG00000171223/ENSG00000163874/ENSG00000120694/ENSG00000143772	8
GO:0048545	response to steroid hormone	14/237	340/17536	0.0411764705882353	3.04671134276495	4.4606576759832	0.000227665971614757	0.00914050300601328	0.00780701283455239	ENSG00000179094/ENSG00000130522/ENSG00000109321/ENSG00000119508/ENSG00000170345/ENSG00000125740/ENSG00000128016/ENSG00000152518/ENSG00000075426/ENSG00000171223/ENSG00000119138/ENSG00000118515/ENSG00000086061/ENSG00000164104	14
GO:1903706	regulation of hemopoiesis	16/237	425/17536	0.0376470588235294	2.78556465624224	4.36163088065243	0.000228068286280953	0.00914050300601328	0.00780701283455239	ENSG00000100906/ENSG00000110848/ENSG00000170345/ENSG00000128016/ENSG00000126804/ENSG00000185338/ENSG00000152518/ENSG00000125347/ENSG00000171223/ENSG00000163874/ENSG00000143772/ENSG00000168421/ENSG00000143507/ENSG00000113013/ENSG00000164104/ENSG00000168610	16
GO:0002292	T cell differentiation involved in immune response	7/237	91/17536	0.0769230769230769	5.69165855241805	5.25204170126841	0.000232739777838165	0.00920814044113561	0.00786478277606971	ENSG00000110848/ENSG00000171522/ENSG00000184557/ENSG00000171223/ENSG00000163874/ENSG00000104856/ENSG00000168610	7
GO:0033673	negative regulation of kinase activity	9/237	157/17536	0.0573248407643312	4.24155446263001	4.77537318182145	0.00028902292512193	0.0112901866699529	0.0096430833378456	ENSG00000118503/ENSG00000120129/ENSG00000185950/ENSG00000116717/ENSG00000167470/ENSG00000116741/ENSG00000143507/ENSG00000111276/ENSG00000086061	9
GO:0032479	regulation of type I interferon production	8/237	126/17536	0.0634920634920635	4.69787690040855	4.87590118356712	0.000315890711925117	0.0120350461358137	0.0102792767077387	ENSG00000101695/ENSG00000125347/ENSG00000162924/ENSG00000215301/ENSG00000182481/ENSG00000104856/ENSG00000117143/ENSG00000164104	8
GO:0032606	type I interferon production	8/237	126/17536	0.0634920634920635	4.69787690040855	4.87590118356712	0.000315890711925117	0.0120350461358137	0.0102792767077387	ENSG00000101695/ENSG00000125347/ENSG00000162924/ENSG00000215301/ENSG00000182481/ENSG00000104856/ENSG00000117143/ENSG00000164104	8
GO:2001237	negative regulation of extrinsic apoptotic signaling pathway	7/237	96/17536	0.0729166666666667	5.39521800281294	5.05428067958576	0.000323750550175169	0.0121840755834216	0.0104065645396486	ENSG00000118503/ENSG00000148841/ENSG00000160789/ENSG00000215301/ENSG00000181788/ENSG00000143384/ENSG00000164104	7
GO:0006983	ER overload response	3/237	11/17536	0.272727272727273	20.1795166858458	7.44768923816959	0.000371210341185282	0.013477118975268	0.0115109683508105	ENSG00000175197/ENSG00000158615/ENSG00000044574	3
GO:0097011	cellular response to granulocyte macrophage colony-stimulating factor stimulus	3/237	11/17536	0.272727272727273	20.1795166858458	7.44768923816959	0.000371210341185282	0.013477118975268	0.0115109683508105	ENSG00000128016/ENSG00000152518/ENSG00000117036	3
GO:0097012	response to granulocyte macrophage colony-stimulating factor	3/237	11/17536	0.272727272727273	20.1795166858458	7.44768923816959	0.000371210341185282	0.013477118975268	0.0115109683508105	ENSG00000128016/ENSG00000152518/ENSG00000117036	3
GO:1902041	regulation of extrinsic apoptotic signaling pathway via death domain receptors	5/237	46/17536	0.108695652173913	8.04256099798202	5.5979779969215	0.000377146114530814	0.0135334059237453	0.0115590437060607	ENSG00000118503/ENSG00000136603/ENSG00000148841/ENSG00000215301/ENSG00000164104	5
GO:0001819	positive regulation of cytokine production	17/237	493/17536	0.0344827586206897	2.5514331441874	4.0897810821951	0.000405038491054089	0.0142039634476468	0.0121317748995148	ENSG00000119508/ENSG00000171522/ENSG00000175197/ENSG00000113811/ENSG00000196352/ENSG00000197329/ENSG00000125347/ENSG00000113448/ENSG00000215301/ENSG00000182481/ENSG00000102760/ENSG00000196843/ENSG00000184588/ENSG00000117143/ENSG00000128272/ENSG00000164104/ENSG00000168610	17
GO:0022407	regulation of cell-cell adhesion	17/237	493/17536	0.0344827586206897	2.5514331441874	4.0897810821951	0.000405038491054089	0.0142039634476468	0.0121317748995148	ENSG00000179820/ENSG00000119508/ENSG00000110848/ENSG00000126804/ENSG00000113811/ENSG00000185338/ENSG00000196352/ENSG00000197329/ENSG00000125347/ENSG00000163874/ENSG00000120694/ENSG00000143772/ENSG00000168421/ENSG00000102760/ENSG00000143507/ENSG00000026508/ENSG00000176105	17
GO:2000737	negative regulation of stem cell differentiation	4/237	27/17536	0.148148148148148	10.9617127676199	6.06319847442208	0.000447054720179895	0.0155012456907321	0.0132397991641686	ENSG00000128016/ENSG00000152518/ENSG00000113013/ENSG00000168610	4
GO:1900153	positive regulation of nuclear-transcribed mRNA catabolic process, deadenylation-dependent decay	3/237	12/17536	0.25	18.4978902953587	7.09702359172144	0.000490017994620603	0.0166175333120789	0.0141932337597454	ENSG00000141232/ENSG00000128016/ENSG00000152518	3
GO:1903897	regulation of PERK-mediated unfolded protein response	3/237	12/17536	0.25	18.4978902953587	7.09702359172144	0.000490017994620603	0.0166175333120789	0.0141932337597454	ENSG00000087074/ENSG00000158615/ENSG00000044574	3
GO:0043086	negative regulation of catalytic activity	16/237	456/17536	0.0350877192982456	2.59619512917314	4.04241622304297	0.000495782008518133	0.0166302530248582	0.0142040978184142	ENSG00000118503/ENSG00000120129/ENSG00000185950/ENSG00000116717/ENSG00000128016/ENSG00000167470/ENSG00000116741/ENSG00000102393/ENSG00000215301/ENSG00000143507/ENSG00000109320/ENSG00000181788/ENSG00000026508/ENSG00000111276/ENSG00000125691/ENSG00000086061	16
GO:0042149	cellular response to glucose starvation	5/237	49/17536	0.102040816326531	7.55015930422802	5.37413790018917	0.000507692803294439	0.0166831988792226	0.0142493195052609	ENSG00000163874/ENSG00000044574/ENSG00000164924/ENSG00000130766/ENSG00000128272	5
GO:0007623	circadian rhythm	10/237	206/17536	0.0485436893203883	3.59182335832207	4.37982024938692	0.000508172616541452	0.0166831988792226	0.0142493195052609	ENSG00000179094/ENSG00000142178/ENSG00000173120/ENSG00000116560/ENSG00000119138/ENSG00000165030/ENSG00000104856/ENSG00000181788/ENSG00000128272/ENSG00000105835	10
GO:0007159	leukocyte cell-cell adhesion	15/237	413/17536	0.036319612590799	2.68734483709811	4.06167811818203	0.000519705851738977	0.0168314285955934	0.0143759242771654	ENSG00000119508/ENSG00000110848/ENSG00000126804/ENSG00000113811/ENSG00000185338/ENSG00000196352/ENSG00000197329/ENSG00000125347/ENSG00000163874/ENSG00000120694/ENSG00000143772/ENSG00000168421/ENSG00000143507/ENSG00000026508/ENSG00000176105	15
GO:2001243	negative regulation of intrinsic apoptotic signaling pathway	7/237	104/17536	0.0673076923076923	4.98020123336579	4.76501914342056	0.000526794741888294	0.0168314285955934	0.0143759242771654	ENSG00000051108/ENSG00000116679/ENSG00000215301/ENSG00000026508/ENSG00000060138/ENSG00000086061/ENSG00000128272	7
GO:0000380	alternative mRNA splicing, via spliceosome	6/237	75/17536	0.08	5.91932489451477	4.99710115206353	0.000529050088714374	0.0168314285955934	0.0143759242771654	ENSG00000161547/ENSG00000116560/ENSG00000076053/ENSG00000265241/ENSG00000150459/ENSG00000104824	6
GO:1903313	positive regulation of mRNA metabolic process	8/237	137/17536	0.0583941605839416	4.32067510548523	4.56710592836953	0.000553853021284602	0.0174407186090233	0.0148963261578587	ENSG00000159388/ENSG00000141232/ENSG00000128016/ENSG00000152518/ENSG00000173812/ENSG00000163874/ENSG00000099622/ENSG00000102317	8
GO:1902042	negative regulation of extrinsic apoptotic signaling pathway via death domain receptors	4/237	29/17536	0.137931034482759	10.2057325767496	5.80721688964369	0.000592341055516956	0.018464287851771	0.01577056887841	ENSG00000118503/ENSG00000148841/ENSG00000215301/ENSG00000164104	4
GO:0071277	cellular response to calcium ion	6/237	77/17536	0.0779220779220779	5.76557619595594	4.90532353193756	0.00060914678253918	0.0187982697091591	0.0160558267734537	ENSG00000130522/ENSG00000170345/ENSG00000125740/ENSG00000167552/ENSG00000171223/ENSG00000143772	6
GO:0006596	polyamine biosynthetic process	3/237	13/17536	0.230769230769231	17.0749756572541	6.78631990633268	0.000630683435928299	0.0190812655223013	0.0162975368788902	ENSG00000115758/ENSG00000123505/ENSG00000130066	3
GO:0060213	positive regulation of nuclear-transcribed mRNA poly(A) tail shortening	3/237	13/17536	0.230769230769231	17.0749756572541	6.78631990633268	0.000630683435928299	0.0190812655223013	0.0162975368788902	ENSG00000159388/ENSG00000141232/ENSG00000128016	3
GO:0001818	negative regulation of cytokine production	12/237	293/17536	0.0409556313993174	3.03037110640688	4.10222407755486	0.000665112205559762	0.0199275365665769	0.0170203470896438	ENSG00000118503/ENSG00000171522/ENSG00000128016/ENSG00000127528/ENSG00000175197/ENSG00000122862/ENSG00000101695/ENSG00000162924/ENSG00000163874/ENSG00000104856/ENSG00000102760/ENSG00000109320	12
GO:0048872	homeostasis of number of cells	13/237	336/17536	0.0386904761904762	2.86276873618646	4.03534726618946	0.000681855139857624	0.0202327400153906	0.0172810250020596	ENSG00000157514/ENSG00000118503/ENSG00000128016/ENSG00000127528/ENSG00000167552/ENSG00000136603/ENSG00000075426/ENSG00000143772/ENSG00000070495/ENSG00000113013/ENSG00000184588/ENSG00000164104/ENSG00000168610	13
GO:0051085	chaperone cofactor-dependent protein refolding	4/237	31/17536	0.129032258064516	9.5472982169593	5.57500427813144	0.000768302121513723	0.0224042289218608	0.0191357196235425	ENSG00000132002/ENSG00000120694/ENSG00000044574/ENSG00000113013	4
GO:0050863	regulation of T cell activation	14/237	385/17536	0.0363636363636364	2.69060222477944	3.92593980305228	0.000785125242716241	0.0224042289218608	0.0191357196235425	ENSG00000110848/ENSG00000126804/ENSG00000113811/ENSG00000185338/ENSG00000196352/ENSG00000197329/ENSG00000125347/ENSG00000171223/ENSG00000163874/ENSG00000120694/ENSG00000143772/ENSG00000168421/ENSG00000143507/ENSG00000176105	14
GO:0002819	regulation of adaptive immune response	10/237	218/17536	0.0458715596330275	3.39410831107498	4.16331941923117	0.000787810265932342	0.0224042289218608	0.0191357196235425	ENSG00000118503/ENSG00000110848/ENSG00000126804/ENSG00000196352/ENSG00000125347/ENSG00000171223/ENSG00000163874/ENSG00000223496/ENSG00000143507/ENSG00000196843	10
GO:0061469	regulation of type B pancreatic cell proliferation	3/237	14/17536	0.214285714285714	15.8553345388788	6.50835412272148	0.000794704450345683	0.0224042289218608	0.0191357196235425	ENSG00000119508/ENSG00000185950/ENSG00000123358	3
GO:1901653	cellular response to peptide	3/237	14/17536	0.214285714285714	15.8553345388788	6.50835412272148	0.000794704450345683	0.0224042289218608	0.0191357196235425	ENSG00000185950/ENSG00000127528/ENSG00000109787	3
GO:0071824	protein-DNA complex organization	11/237	258/17536	0.0426356589147287	3.15467896509992	4.08095916206911	0.000798595327739693	0.0224042289218608	0.0191357196235425	ENSG00000189241/ENSG00000132475/ENSG00000137947/ENSG00000153922/ENSG00000184205/ENSG00000197409/ENSG00000145241/ENSG00000125691/ENSG00000164758/ENSG00000187189/ENSG00000164104	11
GO:0009612	response to mechanical stimulus	10/237	221/17536	0.0452488687782805	3.34803444259885	4.11155316968824	0.000874635746521558	0.0240993385157636	0.0205835329820487	ENSG00000121966/ENSG00000100906/ENSG00000159388/ENSG00000171522/ENSG00000116717/ENSG00000170345/ENSG00000125740/ENSG00000167552/ENSG00000125347/ENSG00000109320	10
GO:0045619	regulation of lymphocyte differentiation	10/237	221/17536	0.0452488687782805	3.34803444259885	4.11155316968824	0.000874635746521558	0.0240993385157636	0.0205835329820487	ENSG00000110848/ENSG00000126804/ENSG00000185338/ENSG00000152518/ENSG00000125347/ENSG00000171223/ENSG00000163874/ENSG00000143772/ENSG00000168421/ENSG00000143507	10
GO:0043434	response to peptide hormone	15/237	436/17536	0.0344036697247706	2.54558123330624	3.8251950406601	0.000903613438287543	0.0246774431022598	0.0210772990169726	ENSG00000153234/ENSG00000109321/ENSG00000119508/ENSG00000185950/ENSG00000159388/ENSG00000170345/ENSG00000184557/ENSG00000104660/ENSG00000185338/ENSG00000123358/ENSG00000186480/ENSG00000109320/ENSG00000111276/ENSG00000130766/ENSG00000168610	15
GO:0006979	response to oxidative stress	14/237	393/17536	0.0356234096692112	2.63583169603075	3.83891096961304	0.000957016897456213	0.025906615311841	0.0221271496881843	ENSG00000153234/ENSG00000109321/ENSG00000118503/ENSG00000132823/ENSG00000170345/ENSG00000127528/ENSG00000113811/ENSG00000173846/ENSG00000132510/ENSG00000158615/ENSG00000163874/ENSG00000135241/ENSG00000130766/ENSG00000128272	14
GO:0031571	mitotic G1 DNA damage checkpoint signaling	4/237	33/17536	0.121212121212121	8.96867408259813	5.36294504799057	0.000978278065379947	0.0259410422179812	0.0221565541200754	ENSG00000132819/ENSG00000173846/ENSG00000111276/ENSG00000143751	4
GO:0044819	mitotic G1/S transition checkpoint signaling	4/237	33/17536	0.121212121212121	8.96867408259813	5.36294504799057	0.000978278065379947	0.0259410422179812	0.0221565541200754	ENSG00000132819/ENSG00000173846/ENSG00000111276/ENSG00000143751	4
GO:0060211	regulation of nuclear-transcribed mRNA poly(A) tail shortening	3/237	15/17536	0.2	14.7983122362869	6.25761315621121	0.000983506785322037	0.0259410422179812	0.0221565541200754	ENSG00000159388/ENSG00000141232/ENSG00000128016	3
GO:0000381	regulation of alternative mRNA splicing, via spliceosome	5/237	57/17536	0.087719298245614	6.49048782293286	4.85966831014069	0.00102139479229133	0.0267120705848395	0.0228150986609947	ENSG00000161547/ENSG00000076053/ENSG00000265241/ENSG00000150459/ENSG00000104824	5
GO:0045580	regulation of T cell differentiation	9/237	189/17536	0.0476190476190476	3.52340767530641	4.08246707937294	0.0011020101335989	0.0284970565335007	0.0243396764880055	ENSG00000110848/ENSG00000126804/ENSG00000185338/ENSG00000125347/ENSG00000171223/ENSG00000163874/ENSG00000143772/ENSG00000168421/ENSG00000143507	9
GO:0042594	response to starvation	10/237	228/17536	0.043859649122807	3.24524391146643	3.99414720085547	0.00110811626183412	0.0284970565335007	0.0243396764880055	ENSG00000170345/ENSG00000128016/ENSG00000175197/ENSG00000139112/ENSG00000152409/ENSG00000163874/ENSG00000044574/ENSG00000164924/ENSG00000130766/ENSG00000128272	10
GO:0000302	response to reactive oxygen species	9/237	190/17536	0.0473684210526316	3.50486342438374	4.06328925315329	0.00114348799801173	0.0291636691063158	0.0249090382515997	ENSG00000109321/ENSG00000118503/ENSG00000132823/ENSG00000170345/ENSG00000127528/ENSG00000173846/ENSG00000132510/ENSG00000158615/ENSG00000130766	9
GO:0034612	response to tumor necrosis factor	10/237	230/17536	0.0434782608695652	3.21702439919281	3.96143559726765	0.00118346254451351	0.0294988906967037	0.0251953550174117	ENSG00000118503/ENSG00000100906/ENSG00000170345/ENSG00000128016/ENSG00000127528/ENSG00000167552/ENSG00000152518/ENSG00000163874/ENSG00000109320/ENSG00000060138	10
GO:0032608	interferon-beta production	5/237	59/17536	0.0847457627118644	6.27047128656225	4.746337025342	0.00119486757520673	0.0294988906967037	0.0251953550174117	ENSG00000125347/ENSG00000162924/ENSG00000215301/ENSG00000104856/ENSG00000164104	5
GO:0032648	regulation of interferon-beta production	5/237	59/17536	0.0847457627118644	6.27047128656225	4.746337025342	0.00119486757520673	0.0294988906967037	0.0251953550174117	ENSG00000125347/ENSG00000162924/ENSG00000215301/ENSG00000104856/ENSG00000164104	5
GO:0043124	negative regulation of canonical NF-kappaB signal transduction	5/237	59/17536	0.0847457627118644	6.27047128656225	4.746337025342	0.00119486757520673	0.0294988906967037	0.0251953550174117	ENSG00000179094/ENSG00000118503/ENSG00000100906/ENSG00000163874/ENSG00000168421	5
GO:1905897	regulation of response to endoplasmic reticulum stress	6/237	88/17536	0.0681818181818182	5.04487917146145	4.45236357872456	0.00123126988774604	0.0301563402665419	0.0257568905506774	ENSG00000087074/ENSG00000128590/ENSG00000158615/ENSG00000051108/ENSG00000044574/ENSG00000164463	6
GO:0031960	response to corticosteroid	8/237	156/17536	0.0512820512820513	3.79443903494536	4.10344494662936	0.00129131051107133	0.0313778286391033	0.0268001783648786	ENSG00000109321/ENSG00000170345/ENSG00000125740/ENSG00000128016/ENSG00000152518/ENSG00000075426/ENSG00000119138/ENSG00000118515	8
GO:0002696	positive regulation of leukocyte activation	13/237	361/17536	0.03601108033241	2.66451605362507	3.74032874577005	0.00131117797249747	0.0316116814306811	0.0269999148284018	ENSG00000119508/ENSG00000185950/ENSG00000126804/ENSG00000113811/ENSG00000185338/ENSG00000196352/ENSG00000197329/ENSG00000120694/ENSG00000223496/ENSG00000143772/ENSG00000168421/ENSG00000143507/ENSG00000176105	13
GO:0009895	negative regulation of catabolic process	13/237	362/17536	0.0359116022099447	2.65715551204047	3.72905149368843	0.00134404541369454	0.032152900361716	0.0274621763842606	ENSG00000132819/ENSG00000141232/ENSG00000183508/ENSG00000128016/ENSG00000177733/ENSG00000145414/ENSG00000055483/ENSG00000099622/ENSG00000196843/ENSG00000060138/ENSG00000143384/ENSG00000125691/ENSG00000168610	13
GO:0001975	response to amphetamine	4/237	36/17536	0.111111111111111	8.22128457571496	5.07648660743617	0.00136435567758207	0.0323877047770636	0.0276627256410162	ENSG00000153234/ENSG00000125740/ENSG00000116741/ENSG00000123358	4
GO:0072594	establishment of protein localization to organelle	15/237	455/17536	0.032967032967033	2.43928223675059	3.64092368640624	0.00138125707972925	0.0324783511283569	0.0277401477727618	ENSG00000118503/ENSG00000100906/ENSG00000175197/ENSG00000139722/ENSG00000120709/ENSG00000051108/ENSG00000163874/ENSG00000160789/ENSG00000182481/ENSG00000139496/ENSG00000044574/ENSG00000055483/ENSG00000125691/ENSG00000086061/ENSG00000168610	15
GO:2001244	positive regulation of intrinsic apoptotic signaling pathway	5/237	61/17536	0.0819672131147541	6.06488206405202	4.6381225692194	0.0013892230553931	0.0324783511283569	0.0277401477727618	ENSG00000175197/ENSG00000136603/ENSG00000116560/ENSG00000143384/ENSG00000029363	5
GO:2001236	regulation of extrinsic apoptotic signaling pathway	8/237	158/17536	0.0506329113924051	3.7464081610853	4.05891808554973	0.00140070784271124	0.0325006346060669	0.0277591803573325	ENSG00000118503/ENSG00000136603/ENSG00000148841/ENSG00000160789/ENSG00000215301/ENSG00000181788/ENSG00000143384/ENSG00000164104	8
GO:1903039	positive regulation of leukocyte cell-cell adhesion	11/237	277/17536	0.0397111913357401	2.93829304330607	3.80599370796067	0.00141759123544015	0.0326469145714054	0.0278841198235833	ENSG00000119508/ENSG00000126804/ENSG00000113811/ENSG00000185338/ENSG00000196352/ENSG00000120694/ENSG00000143772/ENSG00000168421/ENSG00000143507/ENSG00000026508/ENSG00000176105	11
GO:0097396	response to interleukin-17	3/237	17/17536	0.176470588235294	13.0573343261355	5.82153705773029	0.00144081031529839	0.0326936811250796	0.0279240636958759	ENSG00000184557/ENSG00000109320/ENSG00000168610	3
GO:0097398	cellular response to interleukin-17	3/237	17/17536	0.176470588235294	13.0573343261355	5.82153705773029	0.00144081031529839	0.0326936811250796	0.0279240636958759	ENSG00000184557/ENSG00000109320/ENSG00000168610	3
GO:0043409	negative regulation of MAPK cascade	8/237	159/17536	0.050314465408805	3.72284584560677	4.03692587199031	0.00145810137464384	0.0328445316945321	0.0280529069697133	ENSG00000179094/ENSG00000158050/ENSG00000120129/ENSG00000116741/ENSG00000184545/ENSG00000143507/ENSG00000138166/ENSG00000086061	8
GO:0042401	biogenic amine biosynthetic process	4/237	37/17536	0.108108108108108	7.99908769529023	4.98829627750395	0.00151368567719493	0.0336059999987307	0.0287032861468846	ENSG00000153234/ENSG00000115758/ENSG00000123505/ENSG00000130066	4
GO:2000316	regulation of T-helper 17 type immune response	4/237	37/17536	0.108108108108108	7.99908769529023	4.98829627750395	0.00151368567719493	0.0336059999987307	0.0287032861468846	ENSG00000110848/ENSG00000171223/ENSG00000163874/ENSG00000196843	4
GO:0034599	cellular response to oxidative stress	10/237	239/17536	0.0418410041841004	3.09588122098053	3.81853506450032	0.00157614718085717	0.0347427871437516	0.0296742296305741	ENSG00000153234/ENSG00000118503/ENSG00000132823/ENSG00000170345/ENSG00000127528/ENSG00000132510/ENSG00000163874/ENSG00000135241/ENSG00000130766/ENSG00000128272	10
GO:0009309	amine biosynthetic process	4/237	38/17536	0.105263157894737	7.78858538751943	4.90335611675093	0.00167402807594156	0.0363806383264483	0.0310731378959056	ENSG00000153234/ENSG00000115758/ENSG00000123505/ENSG00000130066	4
GO:0046677	response to antibiotic	4/237	38/17536	0.105263157894737	7.78858538751943	4.90335611675093	0.00167402807594156	0.0363806383264483	0.0310731378959056	ENSG00000136603/ENSG00000132510/ENSG00000111276/ENSG00000125691	4
GO:0006595	polyamine metabolic process	3/237	18/17536	0.166666666666667	12.3319268635724	5.63007672385525	0.00171182080287929	0.0366852708172604	0.0313333281462701	ENSG00000115758/ENSG00000123505/ENSG00000130066	3
GO:0055119	relaxation of cardiac muscle	3/237	18/17536	0.166666666666667	12.3319268635724	5.63007672385525	0.00171182080287929	0.0366852708172604	0.0313333281462701	ENSG00000116741/ENSG00000113448/ENSG00000184588	3
GO:0051251	positive regulation of lymphocyte activation	12/237	329/17536	0.0364741641337386	2.69878034704321	3.64081956617819	0.00179345103735628	0.0381695855260792	0.0326010990747014	ENSG00000185950/ENSG00000126804/ENSG00000113811/ENSG00000185338/ENSG00000196352/ENSG00000197329/ENSG00000120694/ENSG00000223496/ENSG00000143772/ENSG00000168421/ENSG00000143507/ENSG00000176105	12
GO:0050728	negative regulation of inflammatory response	8/237	165/17536	0.0484848484848485	3.58746963303925	3.90860139132836	0.00184284345735607	0.0389521569137044	0.0332695026475819	ENSG00000118503/ENSG00000171522/ENSG00000128016/ENSG00000184557/ENSG00000143507/ENSG00000109320/ENSG00000176105/ENSG00000168610	8
GO:0006606	protein import into nucleus	8/237	166/17536	0.0481927710843374	3.56585837018962	3.88779515457678	0.00191410107125466	0.0398600580361694	0.0340449518445162	ENSG00000100906/ENSG00000120709/ENSG00000163874/ENSG00000160789/ENSG00000182481/ENSG00000139496/ENSG00000125691/ENSG00000168610	8
GO:0006942	regulation of striated muscle contraction	6/237	96/17536	0.0625	4.62447257383966	4.1679620196136	0.0019265034839539	0.0398600580361694	0.0340449518445162	ENSG00000116741/ENSG00000123358/ENSG00000113448/ENSG00000163874/ENSG00000198668/ENSG00000184588	6
GO:0042542	response to hydrogen peroxide	6/237	96/17536	0.0625	4.62447257383966	4.1679620196136	0.0019265034839539	0.0398600580361694	0.0340449518445162	ENSG00000109321/ENSG00000118503/ENSG00000132823/ENSG00000127528/ENSG00000132510/ENSG00000158615	6
GO:0071900	regulation of protein serine/threonine kinase activity	10/237	246/17536	0.040650406504065	3.00778703989572	3.71196833032035	0.00194967498720118	0.0398600580361694	0.0340449518445162	ENSG00000118503/ENSG00000120129/ENSG00000116717/ENSG00000116741/ENSG00000215301/ENSG00000102760/ENSG00000143507/ENSG00000198668/ENSG00000111276/ENSG00000086061	10
GO:0051028	mRNA transport	7/237	130/17536	0.0538461538461538	3.98416098669263	3.99724707761628	0.00195037873086895	0.0398600580361694	0.0340449518445162	ENSG00000128016/ENSG00000138757/ENSG00000115875/ENSG00000141543/ENSG00000139496/ENSG00000132661/ENSG00000265241	7
GO:0061158	3'-UTR-mediated mRNA destabilization	3/237	19/17536	0.157894736842105	11.6828780812791	5.45320427232522	0.00201263501830154	0.0408508438530726	0.0348911938493344	ENSG00000128016/ENSG00000152518/ENSG00000163874	3
GO:0043407	negative regulation of MAP kinase activity	4/237	40/17536	0.1	7.39915611814346	4.7424184883394	0.00202939997151494	0.0408508438530726	0.0348911938493344	ENSG00000120129/ENSG00000116741/ENSG00000143507/ENSG00000086061	4
GO:0060537	muscle tissue development	14/237	426/17536	0.0328638497652582	2.43164755056358	3.50132534987273	0.00203857095054218	0.0408508438530726	0.0348911938493344	ENSG00000159388/ENSG00000170345/ENSG00000163659/ENSG00000136603/ENSG00000116741/ENSG00000075426/ENSG00000107372/ENSG00000123358/ENSG00000132510/ENSG00000142178/ENSG00000160789/ENSG00000006652/ENSG00000060138/ENSG00000185022	14
GO:0050867	positive regulation of cell activation	13/237	380/17536	0.0342105263157895	2.53129025094382	3.5323022330221	0.00206358350921144	0.0410852819963	0.0350914302686957	ENSG00000119508/ENSG00000185950/ENSG00000126804/ENSG00000113811/ENSG00000185338/ENSG00000196352/ENSG00000197329/ENSG00000120694/ENSG00000223496/ENSG00000143772/ENSG00000168421/ENSG00000143507/ENSG00000176105	13
GO:0032922	circadian regulation of gene expression	5/237	67/17536	0.0746268656716418	5.52175829712198	4.34037528518171	0.00211247200876135	0.041522857446099	0.0354651686888262	ENSG00000179094/ENSG00000173120/ENSG00000104856/ENSG00000128272/ENSG00000105835	5
GO:0070059	intrinsic apoptotic signaling pathway in response to endoplasmic reticulum stress	5/237	67/17536	0.0746268656716418	5.52175829712198	4.34037528518171	0.00211247200876135	0.041522857446099	0.0354651686888262	ENSG00000087074/ENSG00000175197/ENSG00000113811/ENSG00000051108/ENSG00000128272	5
GO:1990823	response to leukemia inhibitory factor	6/237	98/17536	0.0612244897959184	4.53009558253681	4.10173619104826	0.00213926693381364	0.0417834035300563	0.0356877042123208	ENSG00000184557/ENSG00000075426/ENSG00000101695/ENSG00000115875/ENSG00000101654/ENSG00000029363	6
GO:0071356	cellular response to tumor necrosis factor	9/237	209/17536	0.0430622009569378	3.18623947671249	3.72156617828583	0.00220310664498072	0.0427596673359151	0.0365215427939869	ENSG00000118503/ENSG00000100906/ENSG00000170345/ENSG00000128016/ENSG00000127528/ENSG00000152518/ENSG00000163874/ENSG00000109320/ENSG00000060138	9
GO:1903322	positive regulation of protein modification by small protein conjugation or removal	7/237	133/17536	0.0526315789473684	3.89429269375972	3.92168554539166	0.00222009644613547	0.0428201102048378	0.0365731677705474	ENSG00000197329/ENSG00000185115/ENSG00000108106/ENSG00000165355/ENSG00000163874/ENSG00000215301/ENSG00000044574	7
GO:0051170	import into nucleus	8/237	171/17536	0.0467836257309941	3.46159350556419	3.78611287665353	0.00230364570276036	0.0438499668206101	0.037452780611525	ENSG00000100906/ENSG00000120709/ENSG00000163874/ENSG00000160789/ENSG00000182481/ENSG00000139496/ENSG00000125691/ENSG00000168610	8
GO:0051384	response to glucocorticoid	7/237	134/17536	0.0522388059701493	3.86523080798539	3.89698727791501	0.0023161194399739	0.0438499668206101	0.037452780611525	ENSG00000109321/ENSG00000170345/ENSG00000125740/ENSG00000128016/ENSG00000152518/ENSG00000075426/ENSG00000119138	7
GO:1901875	positive regulation of post-translational protein modification	7/237	134/17536	0.0522388059701493	3.86523080798539	3.89698727791501	0.0023161194399739	0.0438499668206101	0.037452780611525	ENSG00000197329/ENSG00000185115/ENSG00000108106/ENSG00000165355/ENSG00000163874/ENSG00000215301/ENSG00000044574	7
GO:0002286	T cell activation involved in immune response	7/237	135/17536	0.0518518518518519	3.83659946866698	3.872526128809	0.00241531489789805	0.045449157164106	0.0388186681921484	ENSG00000110848/ENSG00000171522/ENSG00000184557/ENSG00000171223/ENSG00000163874/ENSG00000104856/ENSG00000168610	7
GO:0071222	cellular response to lipopolysaccharide	9/237	213/17536	0.0422535211267606	3.12640399358174	3.65460620324449	0.00250333027211838	0.0468059194567411	0.0399774950778319	ENSG00000118503/ENSG00000100906/ENSG00000128016/ENSG00000196352/ENSG00000163874/ENSG00000109320/ENSG00000196843/ENSG00000184588/ENSG00000164104	9
GO:0051592	response to calcium ion	7/237	136/17536	0.0514705882352941	3.80838917845619	3.84829786412376	0.0025177519863315	0.0468059194567411	0.0399774950778319	ENSG00000130522/ENSG00000170345/ENSG00000125740/ENSG00000167552/ENSG00000171223/ENSG00000143772/ENSG00000198668	7
GO:0048511	rhythmic process	11/237	299/17536	0.0367892976588629	2.72209756854776	3.51543494648121	0.00257823495667516	0.0476433118341291	0.0406927219131082	ENSG00000179094/ENSG00000142178/ENSG00000173120/ENSG00000116560/ENSG00000119138/ENSG00000165030/ENSG00000095794/ENSG00000104856/ENSG00000181788/ENSG00000128272/ENSG00000105835	11
GO:0034728	nucleosome organization	7/237	137/17536	0.0510948905109489	3.78059071729958	3.82429835679228	0.00262350039214172	0.0481912036318413	0.0411606828441282	ENSG00000189241/ENSG00000132475/ENSG00000153922/ENSG00000184205/ENSG00000197409/ENSG00000187189/ENSG00000164104	7
GO:0045646	regulation of erythrocyte differentiation	4/237	43/17536	0.0930232558139535	6.88293592385438	4.52077358425484	0.00265528451867879	0.0482012236743691	0.0411692410821776	ENSG00000128016/ENSG00000113013/ENSG00000164104/ENSG00000168610	4
GO:0051084	de novo' post-translational protein folding	4/237	43/17536	0.0930232558139535	6.88293592385438	4.52077358425484	0.00265528451867879	0.0482012236743691	0.0411692410821776	ENSG00000132002/ENSG00000120694/ENSG00000044574/ENSG00000113013	4
GO:0006977	DNA damage response, signal transduction by p53 class mediator resulting in cell cycle arrest	3/237	21/17536	0.142857142857143	10.5702230259192	5.13621499091911	0.00270799412155281	0.048870583971415	0.0417409497098691	ENSG00000132819/ENSG00000173846/ENSG00000111276	3

## Sheet: CD8+ T memory, corr > 0
ID	Description	GeneRatio	BgRatio	RichFactor	FoldEnrichment	zScore	pvalue	p.adjust	qvalue	geneID	Count
GO:1903311	regulation of mRNA metabolic process	12/91	306/17536	0.0392156862745098	7.55699202758026	8.3572005565995	5.92579420388805e-08	0.000122071360600094	0.000102048413869062	ENSG00000132819/ENSG00000128016/ENSG00000070495/ENSG00000183508/ENSG00000159388/ENSG00000115875/ENSG00000163874/ENSG00000173812/ENSG00000151014/ENSG00000152518/ENSG00000161547/ENSG00000099622	12
GO:0001818	negative regulation of cytokine production	11/91	293/17536	0.037542662116041	7.23459475677906	7.77273247824784	3.39743659372857e-07	0.000299100940793917	0.000250040439008098	ENSG00000118503/ENSG00000128016/ENSG00000127528/ENSG00000163874/ENSG00000101695/ENSG00000104856/ENSG00000109320/ENSG00000122862/ENSG00000162924/ENSG00000092820/ENSG00000102760	11
GO:0038066	p38MAPK cascade	6/91	56/17536	0.107142857142857	20.6467817896389	10.635375189631	4.35583894360073e-07	0.000299100940793917	0.000250040439008098	ENSG00000179094/ENSG00000128016/ENSG00000116717/ENSG00000120129/ENSG00000163874/ENSG00000092820	6
GO:1900744	regulation of p38MAPK cascade	5/91	40/17536	125	24.0879120879121	10.5580415092864	1.92003810395532e-06	0.000988819623536992	0.000826626931071292	ENSG00000179094/ENSG00000116717/ENSG00000120129/ENSG00000163874/ENSG00000092820	5
GO:0043488	regulation of mRNA stability	8/91	174/17536	0.0459770114942529	8.85992168750789	7.52542551467284	3.37361792711277e-06	0.00138993058597046	0.00116194503763295	ENSG00000132819/ENSG00000128016/ENSG00000183508/ENSG00000159388/ENSG00000163874/ENSG00000151014/ENSG00000152518/ENSG00000099622	8
GO:0043487	regulation of RNA stability	8/91	186/17536	0.043010752688172	8.28831383670093	7.2172523754008	5.52691101921274e-06	0.00153687706672297	0.00128478839098558	ENSG00000132819/ENSG00000128016/ENSG00000183508/ENSG00000159388/ENSG00000163874/ENSG00000151014/ENSG00000152518/ENSG00000099622	8
GO:0043484	regulation of RNA splicing	8/91	189/17536	0.0423280423280423	8.15675329961044	7.14451667396354	6.21798592348978e-06	0.00153687706672297	0.00128478839098558	ENSG00000132819/ENSG00000070495/ENSG00000115875/ENSG00000173812/ENSG00000161547/ENSG00000099622/ENSG00000145675/ENSG00000163660	8
GO:0061013	regulation of mRNA catabolic process	8/91	190/17536	0.0421052631578947	8.11382301908618	7.12062771370877	6.46401005472056e-06	0.00153687706672297	0.00128478839098558	ENSG00000132819/ENSG00000128016/ENSG00000183508/ENSG00000159388/ENSG00000163874/ENSG00000151014/ENSG00000152518/ENSG00000099622	8
GO:1903313	positive regulation of mRNA metabolic process	7/91	137/17536	0.0510948905109489	9.84615384615385	7.50742015465006	7.13876370324077e-06	0.00153687706672297	0.00128478839098558	ENSG00000128016/ENSG00000159388/ENSG00000163874/ENSG00000173812/ENSG00000151014/ENSG00000152518/ENSG00000099622	7
GO:0006402	mRNA catabolic process	9/91	257/17536	0.0350194552529183	6.74836447599094	6.70485902002842	7.46056828506296e-06	0.00153687706672297	0.00128478839098558	ENSG00000132819/ENSG00000128016/ENSG00000183508/ENSG00000159388/ENSG00000163874/ENSG00000151014/ENSG00000146278/ENSG00000152518/ENSG00000099622	9
GO:0032496	response to lipopolysaccharide	10/91	337/17536	0.029673590504451	5.71819871523136	6.31651707646022	9.73302345400632e-06	0.00182272984684118	0.00152375371968941	ENSG00000118503/ENSG00000128016/ENSG00000100906/ENSG00000163874/ENSG00000151014/ENSG00000103257/ENSG00000109320/ENSG00000197329/ENSG00000184588/ENSG00000170345	10
GO:0071356	cellular response to tumor necrosis factor	8/91	209/17536	0.0382775119617225	7.3762027446238	6.69748373579839	1.29672360015428e-05	0.00222604218026485	0.00186091211390562	ENSG00000118503/ENSG00000128016/ENSG00000127528/ENSG00000100906/ENSG00000163874/ENSG00000152518/ENSG00000109320/ENSG00000170345	8
GO:1903312	negative regulation of mRNA metabolic process	6/91	102/17536	0.0588235294117647	11.3354880413704	7.56085045418174	1.49235997459859e-05	0.00224862131253212	0.00187978766852455	ENSG00000132819/ENSG00000128016/ENSG00000183508/ENSG00000115875/ENSG00000151014/ENSG00000099622	6
GO:0002237	response to molecule of bacterial origin	10/91	355/17536	0.028169014084507	5.4282618789661	6.08781362525506	1.52818924152669e-05	0.00224862131253212	0.00187978766852455	ENSG00000118503/ENSG00000128016/ENSG00000100906/ENSG00000163874/ENSG00000151014/ENSG00000103257/ENSG00000109320/ENSG00000197329/ENSG00000184588/ENSG00000170345	10
GO:0034612	response to tumor necrosis factor	8/91	230/17536	0.0347826086956522	6.70272336359293	6.28761537676225	2.58536190347726e-05	0.00355056368077544	0.0029681768940974	ENSG00000118503/ENSG00000128016/ENSG00000127528/ENSG00000100906/ENSG00000163874/ENSG00000152518/ENSG00000109320/ENSG00000170345	8
GO:0048255	mRNA stabilization	5/91	70/17536	0.0714285714285714	13.7645211930926	7.72849473147102	3.12457190014617e-05	0.0040228863214382	0.00336302607147312	ENSG00000132819/ENSG00000128016/ENSG00000183508/ENSG00000151014/ENSG00000099622	5
GO:0006401	RNA catabolic process	9/91	311/17536	0.0289389067524116	5.576622734179	5.88144157522539	3.38790776351432e-05	0.00410534705461147	0.00343196105331853	ENSG00000132819/ENSG00000128016/ENSG00000183508/ENSG00000159388/ENSG00000163874/ENSG00000151014/ENSG00000146278/ENSG00000152518/ENSG00000099622	9
GO:0006979	response to oxidative stress	10/91	393/17536	0.0254452926208651	4.90339177362078	5.65240275645911	3.64290974525662e-05	0.00416910781957147	0.00348526335861979	ENSG00000153234/ENSG00000118503/ENSG00000132823/ENSG00000173846/ENSG00000127528/ENSG00000113811/ENSG00000163874/ENSG00000109321/ENSG00000132510/ENSG00000170345	10
GO:0002429	immune response-activating cell surface receptor signaling pathway	9/91	319/17536	0.0282131661442006	5.4367701264253	5.77592604959565	4.12869272185162e-05	0.00447637210895491	0.00374212814013809	ENSG00000118503/ENSG00000119508/ENSG00000100906/ENSG00000163874/ENSG00000109320/ENSG00000145675/ENSG00000197329/ENSG00000092820/ENSG00000184588	9
GO:0000956	nuclear-transcribed mRNA catabolic process	6/91	124/17536	0.0483870967741935	9.32435306628855	6.71854297811351	4.51756100992426e-05	0.00465308784022199	0.00388985779591373	ENSG00000128016/ENSG00000159388/ENSG00000163874/ENSG00000151014/ENSG00000146278/ENSG00000152518	6
GO:0043489	RNA stabilization	5/91	79/17536	0.0632911392405063	12.196411183753	7.20353504667721	5.60882826568055e-05	0.00525190283059179	0.00439045121658057	ENSG00000132819/ENSG00000128016/ENSG00000183508/ENSG00000151014/ENSG00000099622	5
GO:1902373	negative regulation of mRNA catabolic process	5/91	79/17536	0.0632911392405063	12.196411183753	7.20353504667721	5.60882826568055e-05	0.00525190283059179	0.00439045121658057	ENSG00000132819/ENSG00000128016/ENSG00000183508/ENSG00000151014/ENSG00000099622	5
GO:0000302	response to reactive oxygen species	7/91	190/17536	0.0368421052631579	7.09959514170041	6.10542968132127	5.89589209129645e-05	0.00528066856872639	0.00441449860931853	ENSG00000118503/ENSG00000132823/ENSG00000173846/ENSG00000127528/ENSG00000109321/ENSG00000132510/ENSG00000170345	7
GO:0141188	nucleic acid catabolic process	9/91	340/17536	0.0264705882352941	5.10096961861668	5.51506184071766	6.75406926353267e-05	0.00579724278453221	0.00484634092769274	ENSG00000132819/ENSG00000128016/ENSG00000183508/ENSG00000159388/ENSG00000163874/ENSG00000151014/ENSG00000146278/ENSG00000152518/ENSG00000099622	9
GO:0002768	immune response-regulating cell surface receptor signaling pathway	9/91	350/17536	0.0257142857142857	4.95522762951334	5.39828980415121	8.43064972061613e-05	0.00694685536978769	0.00580738650228547	ENSG00000118503/ENSG00000119508/ENSG00000100906/ENSG00000163874/ENSG00000109320/ENSG00000145675/ENSG00000197329/ENSG00000092820/ENSG00000184588	9
GO:1902369	negative regulation of RNA catabolic process	5/91	91/17536	0.0549450549450549	10.5880932254559	6.62301214887179	0.000110214058829764	0.00873234466112742	0.00730000810710498	ENSG00000132819/ENSG00000128016/ENSG00000183508/ENSG00000151014/ENSG00000099622	5
GO:0008380	RNA splicing	10/91	453/17536	0.022075055187638	4.25393590956505	5.06773759971239	0.000118844081112096	0.00876160906484841	0.00732447237102299	ENSG00000132819/ENSG00000070495/ENSG00000115875/ENSG00000173812/ENSG00000161547/ENSG00000099622/ENSG00000145675/ENSG00000116560/ENSG00000116752/ENSG00000163660	10
GO:0071222	cellular response to lipopolysaccharide	7/91	213/17536	0.0328638497652582	6.33297219212712	5.65569085521569	0.000120626147259233	0.00876160906484841	0.00732447237102299	ENSG00000118503/ENSG00000128016/ENSG00000100906/ENSG00000163874/ENSG00000103257/ENSG00000109320/ENSG00000184588	7
GO:0061158	3'-UTR-mediated mRNA destabilization	3/91	19/17536	0.157894736842105	30.4268363215732	9.26890868224651	0.000123343040233303	0.00876160906484841	0.00732447237102299	ENSG00000128016/ENSG00000163874/ENSG00000152518	3
GO:0042542	response to hydrogen peroxide	5/91	96/17536	0.0520833333333333	10.03663003663	6.41219871951705	0.000141944116357371	0.00943241547407043	0.00788524870494595	ENSG00000118503/ENSG00000132823/ENSG00000127528/ENSG00000109321/ENSG00000132510	5
GO:0061157	mRNA destabilization	5/91	96/17536	0.0520833333333333	10.03663003663	6.41219871951705	0.000141944116357371	0.00943241547407043	0.00788524870494595	ENSG00000128016/ENSG00000159388/ENSG00000163874/ENSG00000151014/ENSG00000152518	5
GO:0071219	cellular response to molecule of bacterial origin	7/91	224/17536	0.03125	6.02197802197802	5.46340366398226	0.000164698784399575	0.0106024842457226	0.00886339510781924	ENSG00000118503/ENSG00000128016/ENSG00000100906/ENSG00000163874/ENSG00000103257/ENSG00000109320/ENSG00000184588	7
GO:0050779	RNA destabilization	5/91	100/17536	0.05	9.63516483516484	6.25439486264412	0.000172012868007039	0.0106082514214794	0.00886821631351066	ENSG00000128016/ENSG00000159388/ENSG00000163874/ENSG00000151014/ENSG00000152518	5
GO:0043409	negative regulation of MAPK cascade	6/91	159/17536	0.0377358490566038	7.27182251710554	5.73776842138768	0.000178524328703736	0.0106082514214794	0.00886821631351066	ENSG00000179094/ENSG00000158050/ENSG00000184545/ENSG00000120129/ENSG00000092820/ENSG00000138166	6
GO:0061014	positive regulation of mRNA catabolic process	5/91	101/17536	0.0495049504950495	9.53976716352954	6.21632676344813	0.000180237281432903	0.0106082514214794	0.00886821631351066	ENSG00000128016/ENSG00000159388/ENSG00000163874/ENSG00000151014/ENSG00000152518	5
GO:0048008	platelet-derived growth factor receptor signaling pathway	4/91	56/17536	0.0714285714285714	13.7645211930926	6.90980708484935	0.000202786775989851	0.0113082813975523	0.00945342277281325	ENSG00000119508/ENSG00000144655/ENSG00000107372/ENSG00000163659	4
GO:0062197	cellular response to chemical stress	8/91	309/17536	0.0258899676375405	4.98908211529571	5.10958329848643	0.000203109908596813	0.0113082813975523	0.00945342277281325	ENSG00000153234/ENSG00000118503/ENSG00000132823/ENSG00000127528/ENSG00000163874/ENSG00000132510/ENSG00000104856/ENSG00000170345	8
GO:0034142	toll-like receptor 4 signaling pathway	4/91	57/17536	0.0701754385964912	13.5230383651436	6.83954076073188	0.000217231186178577	0.0117762169349439	0.00984460444842526	ENSG00000118503/ENSG00000100906/ENSG00000145675/ENSG00000197329	4
GO:0000288	nuclear-transcribed mRNA catabolic process, deadenylation-dependent decay	4/91	58/17536	0.0689655172413793	13.2898825312618	6.77101780009296	0.000232402173770177	0.0121795554910003	0.0101817847640657	ENSG00000128016/ENSG00000159388/ENSG00000151014/ENSG00000152518	4
GO:0034599	cellular response to oxidative stress	7/91	239/17536	0.0292887029288703	5.64402961055681	5.2209151158693	0.00024497167347191	0.0121795554910003	0.0101817847640657	ENSG00000153234/ENSG00000118503/ENSG00000132823/ENSG00000127528/ENSG00000163874/ENSG00000132510/ENSG00000170345	7
GO:0007249	canonical NF-kappaB signal transduction	8/91	318/17536	0.0251572327044025	4.84788167807036	5.00128969865693	0.000246701309661028	0.0121795554910003	0.0101817847640657	ENSG00000179094/ENSG00000118503/ENSG00000100906/ENSG00000163874/ENSG00000104856/ENSG00000109320/ENSG00000197329/ENSG00000162924	8
GO:0043124	negative regulation of canonical NF-kappaB signal transduction	4/91	59/17536	0.0677966101694915	13.0646302849693	6.70416469672907	0.00024832103428253	0.0121795554910003	0.0101817847640657	ENSG00000179094/ENSG00000118503/ENSG00000100906/ENSG00000163874	4
GO:0035994	response to muscle stretch	3/91	25/17536	0.12	23.1243956043956	7.99510257772948	0.00028623928715405	0.0137128588729614	0.0114635856495477	ENSG00000100906/ENSG00000109320/ENSG00000170345	3
GO:0045446	endothelial cell differentiation	5/91	113/17536	0.0442477876106195	8.52669454439366	5.79722477103141	0.000304188465895625	0.013925071994333	0.0116409901802396	ENSG00000121966/ENSG00000133639/ENSG00000132510/ENSG00000179820/ENSG00000092820	5
GO:0048024	regulation of mRNA splicing, via spliceosome	5/91	113/17536	0.0442477876106195	8.52669454439366	5.79722477103141	0.000304188465895625	0.013925071994333	0.0116409901802396	ENSG00000070495/ENSG00000115875/ENSG00000173812/ENSG00000161547/ENSG00000099622	5
GO:0071216	cellular response to biotic stimulus	7/91	251/17536	0.0278884462151394	5.37419552558995	5.04125255568332	0.000329709200736526	0.0147652381199401	0.0123433467369555	ENSG00000118503/ENSG00000128016/ENSG00000100906/ENSG00000163874/ENSG00000103257/ENSG00000109320/ENSG00000184588	7
GO:0032623	interleukin-2 production	4/91	65/17536	0.0615384615384615	11.8586644125106	6.33449944291352	0.000360748779413966	0.0148628497118554	0.0124249474341315	ENSG00000118503/ENSG00000128016/ENSG00000092820/ENSG00000184588	4
GO:0032663	regulation of interleukin-2 production	4/91	65/17536	0.0615384615384615	11.8586644125106	6.33449944291352	0.000360748779413966	0.0148628497118554	0.0124249474341315	ENSG00000118503/ENSG00000128016/ENSG00000092820/ENSG00000184588	4
GO:0070301	cellular response to hydrogen peroxide	4/91	65/17536	0.0615384615384615	11.8586644125106	6.33449944291352	0.000360748779413966	0.0148628497118554	0.0124249474341315	ENSG00000118503/ENSG00000132823/ENSG00000127528/ENSG00000132510	4
GO:0140895	cell surface toll-like receptor signaling pathway	4/91	65/17536	0.0615384615384615	11.8586644125106	6.33449944291352	0.000360748779413966	0.0148628497118554	0.0124249474341315	ENSG00000118503/ENSG00000100906/ENSG00000145675/ENSG00000197329	4
GO:0048545	response to steroid hormone	8/91	340/17536	0.0235294117647059	4.53419521654816	4.75285285897981	0.000386297248871562	0.015603379072067	0.0130440103024536	ENSG00000130522/ENSG00000179094/ENSG00000128016/ENSG00000119508/ENSG00000168209/ENSG00000109321/ENSG00000152518/ENSG00000170345	8
GO:0038061	non-canonical NF-kappaB signal transduction	5/91	121/17536	0.0413223140495868	7.96294614476433	5.55088303538153	0.000417035621805718	0.0162281179334269	0.0135662753904376	ENSG00000100906/ENSG00000163874/ENSG00000104856/ENSG00000109320/ENSG00000162924	5
GO:0070482	response to oxygen levels	8/91	344/17536	0.0232558139534884	4.48147201635574	4.70995787765972	0.000417519539063895	0.0162281179334269	0.0135662753904376	ENSG00000121966/ENSG00000153234/ENSG00000173846/ENSG00000103257/ENSG00000168209/ENSG00000160789/ENSG00000102760/ENSG00000170345	8
GO:0032703	negative regulation of interleukin-2 production	3/91	29/17536	0.103448275862069	19.9348237968928	7.37042439294515	0.000447971707867654	0.0167785766946794	0.0140264442884494	ENSG00000118503/ENSG00000128016/ENSG00000092820	3
GO:0034143	regulation of toll-like receptor 4 signaling pathway	3/91	29/17536	0.103448275862069	19.9348237968928	7.37042439294515	0.000447971707867654	0.0167785766946794	0.0140264442884494	ENSG00000118503/ENSG00000145675/ENSG00000197329	3
GO:0007369	gastrulation	6/91	195/17536	0.0307692307692308	5.92933220625528	4.99926799830147	0.000532882262050708	0.0192714017346705	0.0161103797843235	ENSG00000158050/ENSG00000119508/ENSG00000120129/ENSG00000132510/ENSG00000179820/ENSG00000138166	6
GO:0002752	cell surface pattern recognition receptor signaling pathway	4/91	72/17536	0.0555555555555556	10.7057387057387	5.96020333942408	0.000533237814988457	0.0192714017346705	0.0161103797843235	ENSG00000118503/ENSG00000100906/ENSG00000145675/ENSG00000197329	4
GO:0051384	response to glucocorticoid	5/91	134/17536	0.0373134328358209	7.19042151877973	5.19530601377477	0.000664391933912791	0.0235973686872474	0.0197267732101874	ENSG00000128016/ENSG00000168209/ENSG00000109321/ENSG00000152518/ENSG00000170345	5
GO:0050684	regulation of mRNA processing	5/91	135/17536	0.037037037037037	7.13715913715914	5.16993710666475	0.00068715281531552	0.0239921152466097	0.0200567708448919	ENSG00000070495/ENSG00000115875/ENSG00000173812/ENSG00000161547/ENSG00000099622	5
GO:0003158	endothelium development	5/91	136/17536	0.0367647058823529	7.0846800258565	5.1448257402061	0.000710492760813482	0.0243935847879295	0.0203923887138747	ENSG00000121966/ENSG00000133639/ENSG00000132510/ENSG00000179820/ENSG00000092820	5
GO:0034614	cellular response to reactive oxygen species	5/91	139/17536	0.0359712230215827	6.93177326270851	5.07099117657348	0.000784080757912276	0.0259870578993941	0.0217244898944347	ENSG00000118503/ENSG00000132823/ENSG00000127528/ENSG00000132510/ENSG00000170345	5
GO:0030522	intracellular receptor signaling pathway	8/91	379/17536	0.0211081794195251	4.06761576154716	4.36051700278374	0.000788418591888873	0.0259870578993941	0.0217244898944347	ENSG00000153234/ENSG00000179094/ENSG00000118503/ENSG00000119508/ENSG00000127528/ENSG00000100906/ENSG00000101695/ENSG00000197329	8
GO:0045765	regulation of angiogenesis	7/91	291/17536	0.0240549828178694	4.63547449114459	4.51662559436207	0.000794749828962052	0.0259870578993941	0.0217244898944347	ENSG00000121966/ENSG00000118503/ENSG00000127528/ENSG00000133639/ENSG00000116717/ENSG00000163874/ENSG00000102760	7
GO:0007162	negative regulation of cell adhesion	7/91	292/17536	0.023972602739726	4.61959957850369	4.5047536099166	0.000810880693981498	0.0261002223375295	0.0218190923577916	ENSG00000110848/ENSG00000120129/ENSG00000163874/ENSG00000145675/ENSG00000197329/ENSG00000179820/ENSG00000102760	7
GO:0014823	response to activity	4/91	81/17536	0.0493827160493827	9.51621218287885	5.54839217624516	0.000832285098961366	0.0263770354440064	0.022050500759527	ENSG00000121966/ENSG00000103257/ENSG00000132510/ENSG00000170345	4
GO:0010742	macrophage derived foam cell differentiation	3/91	36/17536	0.0833333333333333	16.0586080586081	6.53213497610864	0.00085267757858781	0.0266138759377407	0.0222484931191333	ENSG00000113811/ENSG00000100906/ENSG00000109320	3
GO:1901342	regulation of vasculature development	7/91	297/17536	0.0235690235690236	4.54182854182854	4.44618795272254	0.000895466741890181	0.0275322610193101	0.0230162386446557	ENSG00000121966/ENSG00000118503/ENSG00000127528/ENSG00000133639/ENSG00000116717/ENSG00000163874/ENSG00000102760	7
GO:0090077	foam cell differentiation	3/91	37/17536	0.0810810810810811	15.6245916245916	6.4315564908971	0.000924445134231616	0.0280052496546637	0.0234116445758967	ENSG00000113811/ENSG00000100906/ENSG00000109320	3
GO:0071347	cellular response to interleukin-1	4/91	84/17536	0.0476190476190476	9.17634746206175	5.42518402439878	0.000953893603928127	0.0284785626679992	0.0238073216785113	ENSG00000127528/ENSG00000100906/ENSG00000163874/ENSG00000109320	4
GO:0009612	response to mechanical stimulus	6/91	221/17536	0.0271493212669683	5.23176371140172	4.57240186605958	0.0010237407110261	0.0297522378175365	0.0248720802603422	ENSG00000121966/ENSG00000159388/ENSG00000100906/ENSG00000116717/ENSG00000109320/ENSG00000170345	6
GO:0001666	response to hypoxia	7/91	304/17536	0.0230263157894737	4.43724696356275	4.36634230910973	0.00102544120633257	0.0297522378175365	0.0248720802603422	ENSG00000121966/ENSG00000153234/ENSG00000173846/ENSG00000168209/ENSG00000160789/ENSG00000102760/ENSG00000170345	7
GO:0000377	RNA splicing, via transesterification reactions with bulged adenosine as nucleophile	7/91	307/17536	0.0228013029315961	4.39388624404911	4.33285871823146	0.00108550071409321	0.0306319379593425	0.025607486204131	ENSG00000070495/ENSG00000115875/ENSG00000173812/ENSG00000161547/ENSG00000099622/ENSG00000116560/ENSG00000116752	7
GO:0000398	mRNA splicing, via spliceosome	7/91	307/17536	0.0228013029315961	4.39388624404911	4.33285871823146	0.00108550071409321	0.0306319379593425	0.025607486204131	ENSG00000070495/ENSG00000115875/ENSG00000173812/ENSG00000161547/ENSG00000099622/ENSG00000116560/ENSG00000116752	7
GO:2000271	positive regulation of fibroblast apoptotic process	2/91	10/17536	0.2	38.5406593406593	8.57627279646093	0.00116653851933893	0.0321319104675388	0.0268614233647897	ENSG00000133639/ENSG00000081320	2
GO:0000375	RNA splicing, via transesterification reactions	7/91	311/17536	0.022508038585209	4.33737323769478	4.28887562997779	0.00116985110925505	0.0321319104675388	0.0268614233647897	ENSG00000070495/ENSG00000115875/ENSG00000173812/ENSG00000161547/ENSG00000099622/ENSG00000116560/ENSG00000116752	7
GO:0051591	response to cAMP	4/91	90/17536	0.0444444444444444	8.56459096459097	5.19633168644482	0.00123373217239024	0.0334406351989986	0.0279554824657955	ENSG00000179094/ENSG00000109321/ENSG00000092820/ENSG00000170345	4
GO:0097193	intrinsic apoptotic signaling pathway	7/91	315/17536	0.0222222222222222	4.28229548229548	4.24562725789209	0.00125927136262831	0.0336080561787108	0.0280954419562447	ENSG00000113811/ENSG00000051108/ENSG00000168209/ENSG00000145675/ENSG00000116560/ENSG00000136603/ENSG00000087074	7
GO:0002220	innate immune response activating cell surface receptor signaling pathway	4/91	91/17536	0.043956043956044	8.47047458036469	5.16025895245098	0.00128538817761141	0.0336080561787108	0.0280954419562447	ENSG00000118503/ENSG00000100906/ENSG00000145675/ENSG00000197329	4
GO:0031960	response to corticosteroid	5/91	156/17536	0.032051282051282	6.17638771484925	4.69031818111701	0.00131363634188715	0.0336080561787108	0.0280954419562447	ENSG00000128016/ENSG00000168209/ENSG00000109321/ENSG00000152518/ENSG00000170345	5
GO:0030217	T cell differentiation	7/91	318/17536	0.0220125786163522	4.24189646831156	4.21365955805838	0.00132978960759248	0.0336080561787108	0.0280954419562447	ENSG00000110848/ENSG00000070495/ENSG00000163874/ENSG00000152518/ENSG00000104856/ENSG00000145675/ENSG00000126804	7
GO:0036293	response to decreased oxygen levels	7/91	318/17536	0.0220125786163522	4.24189646831156	4.21365955805838	0.00132978960759248	0.0336080561787108	0.0280954419562447	ENSG00000121966/ENSG00000153234/ENSG00000173846/ENSG00000168209/ENSG00000160789/ENSG00000102760/ENSG00000170345	7
GO:0097011	cellular response to granulocyte macrophage colony-stimulating factor stimulus	2/91	11/17536	0.181818181818182	35.036963036963	8.15560581141162	0.00142095942149782	0.0336080561787108	0.0280954419562447	ENSG00000128016/ENSG00000152518	2
GO:0097012	response to granulocyte macrophage colony-stimulating factor	2/91	11/17536	0.181818181818182	35.036963036963	8.15560581141162	0.00142095942149782	0.0336080561787108	0.0280954419562447	ENSG00000128016/ENSG00000152518	2
GO:1904627	response to phorbol 13-acetate 12-myristate	2/91	11/17536	0.181818181818182	35.036963036963	8.15560581141162	0.00142095942149782	0.0336080561787108	0.0280954419562447	ENSG00000159388/ENSG00000170345	2
GO:1904628	cellular response to phorbol 13-acetate 12-myristate	2/91	11/17536	0.181818181818182	35.036963036963	8.15560581141162	0.00142095942149782	0.0336080561787108	0.0280954419562447	ENSG00000159388/ENSG00000170345	2
GO:0045444	fat cell differentiation	6/91	236/17536	0.0254237288135593	4.89923635686348	4.35562624059118	0.00143339649738346	0.0336080561787108	0.0280954419562447	ENSG00000153234/ENSG00000128016/ENSG00000119508/ENSG00000163874/ENSG00000151014/ENSG00000152518	6
GO:0045930	negative regulation of mitotic cell cycle	6/91	236/17536	0.0254237288135593	4.89923635686348	4.35562624059118	0.00143339649738346	0.0336080561787108	0.0280954419562447	ENSG00000132819/ENSG00000173846/ENSG00000120129/ENSG00000152518/ENSG00000154640/ENSG00000102760	6
GO:0071364	cellular response to epidermal growth factor stimulus	3/91	43/17536	0.0697674418604651	13.4444160490672	5.90085164922966	0.00143568395326532	0.0336080561787108	0.0280954419562447	ENSG00000128016/ENSG00000152518/ENSG00000170345	3
GO:0030098	lymphocyte differentiation	8/91	424/17536	0.0188679245283019	3.63591125855277	3.96827190234379	0.0016142263067884	0.0355955320952432	0.0297569190126816	ENSG00000110848/ENSG00000070495/ENSG00000163874/ENSG00000152518/ENSG00000104856/ENSG00000145675/ENSG00000168264/ENSG00000126804	8
GO:1903706	regulation of hemopoiesis	8/91	425/17536	0.0188235294117647	3.62735617323853	3.96016986752982	0.00163830547169109	0.0355955320952432	0.0297569190126816	ENSG00000110848/ENSG00000128016/ENSG00000100906/ENSG00000163874/ENSG00000152518/ENSG00000145675/ENSG00000126804/ENSG00000170345	8
GO:0032480	negative regulation of type I interferon production	3/91	45/17536	0.0666666666666667	12.8468864468864	5.74700079366095	0.00163848770534206	0.0355955320952432	0.0297569190126816	ENSG00000101695/ENSG00000104856/ENSG00000162924	3
GO:0050691	regulation of defense response to virus by host	3/91	45/17536	0.0666666666666667	12.8468864468864	5.74700079366095	0.00163848770534206	0.0355955320952432	0.0297569190126816	ENSG00000118503/ENSG00000113811/ENSG00000163874	3
GO:0060537	muscle tissue development	8/91	426/17536	0.0187793427230047	3.61884125264407	3.95209215183707	0.00166266911986674	0.0355955320952432	0.0297569190126816	ENSG00000159388/ENSG00000107372/ENSG00000163659/ENSG00000132510/ENSG00000160789/ENSG00000136603/ENSG00000006652/ENSG00000170345	8
GO:1903320	regulation of protein modification by small protein conjugation or removal	6/91	244/17536	0.0245901639344262	4.73860565663844	4.2473695857237	0.00169763455149457	0.0355955320952432	0.0297569190126816	ENSG00000118503/ENSG00000163874/ENSG00000108106/ENSG00000051108/ENSG00000197329/ENSG00000165355	6
GO:0034139	regulation of toll-like receptor 3 signaling pathway	2/91	12/17536	0.166666666666667	32.1172161172161	7.78776488050646	0.00169940114104398	0.0355955320952432	0.0297569190126816	ENSG00000118503/ENSG00000197329	2
GO:0061043	regulation of vascular wound healing	2/91	12/17536	0.166666666666667	32.1172161172161	7.78776488050646	0.00169940114104398	0.0355955320952432	0.0297569190126816	ENSG00000121966/ENSG00000118503	2
GO:0090084	negative regulation of inclusion body assembly	2/91	12/17536	0.166666666666667	32.1172161172161	7.78776488050646	0.00169940114104398	0.0355955320952432	0.0297569190126816	ENSG00000132002/ENSG00000105993	2
GO:1900153	positive regulation of nuclear-transcribed mRNA catabolic process, deadenylation-dependent decay	2/91	12/17536	0.166666666666667	32.1172161172161	7.78776488050646	0.00169940114104398	0.0355955320952432	0.0297569190126816	ENSG00000128016/ENSG00000152518	2
GO:0032640	tumor necrosis factor production	5/91	166/17536	0.0301204819277108	5.80431616576195	4.49183514884705	0.0017279384512254	0.0355955320952432	0.0297569190126816	ENSG00000118503/ENSG00000128016/ENSG00000113811/ENSG00000163874/ENSG00000145675	5
GO:0032680	regulation of tumor necrosis factor production	5/91	166/17536	0.0301204819277108	5.80431616576195	4.49183514884705	0.0017279384512254	0.0355955320952432	0.0297569190126816	ENSG00000118503/ENSG00000128016/ENSG00000113811/ENSG00000163874/ENSG00000145675	5
GO:0048872	homeostasis of number of cells	7/91	336/17536	0.0208333333333333	4.01465201465201	4.02977406780679	0.00182038327269311	0.0371286093242358	0.0310385308402911	ENSG00000118503/ENSG00000128016/ENSG00000127528/ENSG00000070495/ENSG00000157514/ENSG00000136603/ENSG00000184588	7
GO:0032715	negative regulation of interleukin-6 production	3/91	47/17536	0.0638297872340425	12.30021042787	5.60261868435335	0.00185836692772747	0.0375317242266529	0.0313755241874318	ENSG00000118503/ENSG00000127528/ENSG00000163874	3
GO:1901873	regulation of post-translational protein modification	6/91	249/17536	0.0240963855421687	4.64345293260956	4.18206824395491	0.00188064343641524	0.0375740820392122	0.03141093419323	ENSG00000118503/ENSG00000163874/ENSG00000108106/ENSG00000051108/ENSG00000197329/ENSG00000165355	6
GO:0043434	response to peptide hormone	8/91	436/17536	0.018348623853211	3.53584030648251	3.87262267816469	0.00192248172394439	0.0375740820392122	0.03141093419323	ENSG00000153234/ENSG00000119508/ENSG00000104660/ENSG00000159388/ENSG00000109321/ENSG00000109320/ENSG00000145675/ENSG00000170345	8
GO:0009266	response to temperature stimulus	5/91	171/17536	0.0292397660818713	5.63459931880985	4.39856434220863	0.00196773469087284	0.0375740820392122	0.03141093419323	ENSG00000132002/ENSG00000121966/ENSG00000100906/ENSG00000099622/ENSG00000105993	5
GO:0071706	tumor necrosis factor superfamily cytokine production	5/91	171/17536	0.0292397660818713	5.63459931880985	4.39856434220863	0.00196773469087284	0.0375740820392122	0.03141093419323	ENSG00000118503/ENSG00000128016/ENSG00000113811/ENSG00000163874/ENSG00000145675	5
GO:1903555	regulation of tumor necrosis factor superfamily cytokine production	5/91	171/17536	0.0292397660818713	5.63459931880985	4.39856434220863	0.00196773469087284	0.0375740820392122	0.03141093419323	ENSG00000118503/ENSG00000128016/ENSG00000113811/ENSG00000163874/ENSG00000145675	5
GO:0070849	response to epidermal growth factor	3/91	48/17536	0.0625	12.043956043956	5.53367068473769	0.00197486580108073	0.0375740820392122	0.03141093419323	ENSG00000128016/ENSG00000152518/ENSG00000170345	3
GO:0060213	positive regulation of nuclear-transcribed mRNA poly(A) tail shortening	2/91	13/17536	0.153846153846154	29.6466610312764	7.46241760961209	0.00200161305075455	0.0375740820392122	0.03141093419323	ENSG00000128016/ENSG00000159388	2
GO:0044772	mitotic cell cycle phase transition	8/91	439/17536	0.0182232346241458	3.51167738867055	3.8492334797266	0.00200638302151133	0.0375740820392122	0.03141093419323	ENSG00000132819/ENSG00000173846/ENSG00000120129/ENSG00000108106/ENSG00000152518/ENSG00000006634/ENSG00000102760/ENSG00000134480	8
GO:0033120	positive regulation of RNA splicing	3/91	49/17536	0.0612244897959184	11.7981610226508	5.46673823248593	0.00209581812991322	0.0388953634920832	0.0325154903796873	ENSG00000173812/ENSG00000099622/ENSG00000145675	3
GO:0032688	negative regulation of interferon-beta production	2/91	14/17536	0.142857142857143	27.5290423861852	7.17186073672824	0.00232734642803309	0.0420555582609488	0.0351573292360308	ENSG00000104856/ENSG00000162924	2
GO:0035970	peptidyl-threonine dephosphorylation	2/91	14/17536	0.142857142857143	27.5290423861852	7.17186073672824	0.00232734642803309	0.0420555582609488	0.0351573292360308	ENSG00000120129/ENSG00000138166	2
GO:2000320	negative regulation of T-helper 17 cell differentiation	2/91	14/17536	0.142857142857143	27.5290423861852	7.17186073672824	0.00232734642803309	0.0420555582609488	0.0351573292360308	ENSG00000110848/ENSG00000163874	2
GO:0010883	regulation of lipid storage	3/91	51/17536	0.0588235294117647	11.3354880413704	5.3385258860472	0.00235131743434317	0.0421192514325821	0.0352105750351069	ENSG00000100906/ENSG00000163874/ENSG00000109320	3
GO:0070555	response to interleukin-1	4/91	109/17536	0.036697247706422	7.07168061296502	4.5924976860663	0.00249287551221848	0.0438916543176929	0.0366922567520417	ENSG00000127528/ENSG00000100906/ENSG00000163874/ENSG00000109320	4
GO:1901655	cellular response to ketone	4/91	109/17536	0.036697247706422	7.07168061296502	4.5924976860663	0.00249287551221848	0.0438916543176929	0.0366922567520417	ENSG00000127528/ENSG00000159388/ENSG00000168209/ENSG00000170345	4
GO:0060324	face development	3/91	53/17536	0.0566037735849057	10.9077337756583	5.2172587826784	0.00262532101780795	0.0458318753956303	0.0383142300190348	ENSG00000144655/ENSG00000107372/ENSG00000163659	3
GO:0060211	regulation of nuclear-transcribed mRNA poly(A) tail shortening	2/91	15/17536	0.133333333333333	25.6937728937729	6.9102176860371	0.00267635444224536	0.0459440845918787	0.0384080339255562	ENSG00000128016/ENSG00000159388	2
GO:2000317	negative regulation of T-helper 17 type immune response	2/91	15/17536	0.133333333333333	25.6937728937729	6.9102176860371	0.00267635444224536	0.0459440845918787	0.0384080339255562	ENSG00000110848/ENSG00000163874	2
GO:0009895	negative regulation of catabolic process	7/91	362/17536	0.0193370165745856	3.72630684232894	3.78557089472405	0.00276522016138503	0.0470773019211004	0.0393553735017477	ENSG00000132819/ENSG00000128016/ENSG00000183508/ENSG00000151014/ENSG00000103257/ENSG00000168209/ENSG00000099622	7
GO:0001776	leukocyte homeostasis	4/91	113/17536	0.0353982300884956	6.82135563551493	4.48373544218395	0.00284025443351052	0.0479583945330465	0.0400919435135739	ENSG00000118503/ENSG00000157514/ENSG00000136603/ENSG00000184588	4
GO:1901991	negative regulation of mitotic cell cycle phase transition	5/91	187/17536	0.0267379679144385	5.15249456425927	4.12316530469319	0.00289956652625249	0.048480863091556	0.0405287133458281	ENSG00000132819/ENSG00000173846/ENSG00000120129/ENSG00000152518/ENSG00000102760	5
GO:0071385	cellular response to glucocorticoid stimulus	3/91	55/17536	0.0545454545454545	10.5110889110889	5.10230650889956	0.00291826554531696	0.048480863091556	0.0405287133458281	ENSG00000128016/ENSG00000168209/ENSG00000152518	3
GO:0110156	mRNA methylguanosine-cap decapping	2/91	16/17536	125	24.0879120879121	6.67291656811273	0.00304839214213294	0.0498387921650306	0.0416639059693357	ENSG00000128016/ENSG00000151014	2
GO:1900034	regulation of cellular response to heat	2/91	16/17536	125	24.0879120879121	6.67291656811273	0.00304839214213294	0.0498387921650306	0.0416639059693357	ENSG00000132002/ENSG00000105993	2

## Sheet: CD8+ T cytotoxic, corr > 0
ID	Description	GeneRatio	BgRatio	RichFactor	FoldEnrichment	zScore	pvalue	p.adjust	qvalue	geneID	Count
GO:1903312	negative regulation of mRNA metabolic process	4/33	102/17536	0.0392156862745098	20.8389780154486	8.72518150025133	3.87778906467158e-05	0.0372843555654738	0.028405277663743	ENSG00000132819/ENSG00000183508/ENSG00000128016/ENSG00000115875	4
GO:0045444	fat cell differentiation	5/33	236/17536	0.0211864406779661	11.2583461736004	6.88912252799453	7.38304070603442e-05	0.0372843555654738	0.028405277663743	ENSG00000128016/ENSG00000153234/ENSG00000119508/ENSG00000175197/ENSG00000176845	5
GO:0038066	p38MAPK cascade	3/33	56/17536	0.0535714285714286	28.4675324675325	8.9391567861498	0.000157244517822636	0.0418916233937519	0.0319153483072774	ENSG00000128016/ENSG00000179094/ENSG00000120129	3
GO:0043409	negative regulation of MAPK cascade	4/33	159/17536	0.0251572327044025	13.3684009910425	6.8026531373879	0.000216952522845739	0.0418916233937519	0.0319153483072774	ENSG00000179094/ENSG00000158050/ENSG00000184545/ENSG00000120129	4
GO:0061043	regulation of vascular wound healing	2/33	12/17536	0.166666666666667	88.5656565656566	13.1753274536575	0.000224002095693736	0.0418916233937519	0.0319153483072774	ENSG00000121966/ENSG00000118503	2
GO:1903311	regulation of mRNA metabolic process	5/33	306/17536	0.0163398692810458	8.68290750643692	5.8870440842405	0.000248861129071794	0.0418916233937519	0.0319153483072774	ENSG00000132819/ENSG00000183508/ENSG00000128016/ENSG00000173812/ENSG00000115875	5
GO:0048255	mRNA stabilization	3/33	70/17536	0.0428571428571429	22.774025974026	7.92582789071761	0.000304999161655082	0.0439918277798419	0.0335153997989207	ENSG00000132819/ENSG00000183508/ENSG00000128016	3
GO:0048545	response to steroid hormone	5/33	340/17536	0.0147058823529412	7.81461675579323	5.50960908008913	0.000404072377108534	0.0439918277798419	0.0335153997989207	ENSG00000130522/ENSG00000128016/ENSG00000179094/ENSG00000168209/ENSG00000119508	5
GO:0043489	RNA stabilization	3/33	79/17536	0.0379746835443038	20.1795166858458	7.41856672647427	0.000435562651285563	0.0439918277798419	0.0335153997989207	ENSG00000132819/ENSG00000183508/ENSG00000128016	3
GO:1902373	negative regulation of mRNA catabolic process	3/33	79/17536	0.0379746835443038	20.1795166858458	7.41856672647427	0.000435562651285563	0.0439918277798419	0.0335153997989207	ENSG00000132819/ENSG00000183508/ENSG00000128016	3

## Sheet: CD4+ T naive, corr < 0
ID	Description	GeneRatio	BgRatio	RichFactor	FoldEnrichment	zScore	pvalue	p.adjust	qvalue	geneID	Count

## Sheet: CD4+ Treg, corr < 0
ID	Description	GeneRatio	BgRatio	RichFactor	FoldEnrichment	zScore	pvalue	p.adjust	qvalue	geneID	Count

[truncated: 6 more sheets: CD4+ TCM, corr < 0, CD4+ TEM, corr < 0, CD4+ T cytotoxic, corr < 0, CD8+ T naive, corr < 0, CD8+ T memory, corr < 0, CD8+ T cytotoxic, corr < 0]
