# Supplementary material for: CHASERR-CHD2 dynamics in T cell quiescence and its modulation by cyclosporine
Source: Front Immunol. 2025 Nov 11;16:1652359. doi: 10.3389/fimmu.2025.1652359 (PMC12644095; doi:10.3389/fimmu.2025.1652359)
Supplement: Supplementary File 5 — XLSX. gene ontology biological process GSVA score correlation with CHASERR expression in the AIDA metacell dataset. [file Table4.xlsx]

## Sheet: Лист1
goid	name	spearman_rho	pvalue	adjusted_pvalue
GO:0097398	cellular response to interleukin-17	0.721	0	0
GO:0032782	bile acid secretion	-0.7158	0	0
GO:0015757	galactose transmembrane transport	0.6849	0	0
GO:0042110	T cell activation	-0.6577	0	0
GO:0043320	natural killer cell degranulation	-0.6563	0	0
GO:0021902	commitment of neuronal cell to specific neuron type in forebrain	0.653	0	0
GO:0016554	cytidine to uridine editing	-0.65	0	0
GO:0006446	regulation of translational initiation	0.6432	0	0
GO:0048752	semicircular canal morphogenesis	0.6418	0	0
GO:0043113	receptor clustering	-0.6393	0	0
GO:0048247	lymphocyte chemotaxis	-0.6373	0	0
GO:0007159	leukocyte cell-cell adhesion	-0.6338	0	0
GO:0070383	DNA cytosine deamination	-0.6325	0	0
GO:0046641	positive regulation of alpha-beta T cell proliferation	-0.6323	0	0
GO:0045727	positive regulation of translation	0.6306	0	0
GO:0033622	integrin activation	-0.6292	0	0
GO:0009629	response to gravity	0.6272	0	0
GO:1900153	positive regulation of nuclear-transcribed mRNA catabolic process, deadenylation-dependent decay	0.6255	0	0
GO:0048026	positive regulation of mRNA splicing, via spliceosome	0.6241	0	0
GO:0070527	platelet aggregation	-0.624	0	0
GO:0050776	regulation of immune response	-0.6218	0	0
GO:0038154	interleukin-11-mediated signaling pathway	0.621	0	0
GO:0032651	regulation of interleukin-1 beta production	0.6201	0	0
GO:0033625	positive regulation of integrin activation	-0.619	0	0
GO:1900152	negative regulation of nuclear-transcribed mRNA catabolic process, deadenylation-dependent decay	0.6158	0	0
GO:0070934	CRD-mediated mRNA stabilization	0.6158	0	0
GO:1903077	negative regulation of protein localization to plasma membrane	-0.6133	0	0
GO:1901741	positive regulation of myoblast fusion	-0.6126	0	0
GO:0051135	positive regulation of NK T cell activation	0.6125	0	0
GO:0070120	ciliary neurotrophic factor-mediated signaling pathway	0.6104	0	0
GO:0048255	mRNA stabilization	0.6102	0	0
GO:0061072	iris morphogenesis	0.6084	0	0
GO:0034113	heterotypic cell-cell adhesion	-0.6076	0	0
GO:0007229	integrin-mediated signaling pathway	-0.6073	0	0
GO:0006413	translational initiation	0.607	0	0
GO:2000767	positive regulation of cytoplasmic translation	0.6061	0	0
GO:1901379	regulation of potassium ion transmembrane transport	-0.6047	0	0
GO:0001732	formation of cytoplasmic translation initiation complex	0.6031	0	0
GO:0032956	regulation of actin cytoskeleton organization	-0.6026	0	0
GO:0002291	T cell activation via T cell receptor contact with antigen bound to MHC molecule on antigen presenting cell	-0.6023	0	0
GO:0046456	icosanoid biosynthetic process	-0.5997	0	0
GO:0050901	leukocyte tethering or rolling	-0.5992	0	0
GO:0098885	modification of postsynaptic actin cytoskeleton	-0.5988	0	0
GO:0051604	protein maturation	-0.5987	0	0
GO:1903140	regulation of establishment of endothelial barrier	-0.5986	0	0
GO:0070269	pyroptotic inflammatory response	-0.5982	0	0
GO:0070665	positive regulation of leukocyte proliferation	-0.5969	0	0
GO:0035722	interleukin-12-mediated signaling pathway	-0.5966	0	0
GO:0034446	substrate adhesion-dependent cell spreading	-0.5951	0	0
GO:0051712	positive regulation of killing of cells of another organism	-0.5948	0	0
GO:0007264	small GTPase-mediated signal transduction	-0.5938	0	0
GO:0060372	regulation of atrial cardiac muscle cell membrane repolarization	0.5935	0	0
GO:0042742	defense response to bacterium	-0.5934	0	0
GO:1903980	positive regulation of microglial cell activation	-0.5933	0	0
GO:0098914	membrane repolarization during atrial cardiac muscle cell action potential	0.5925	0	0
GO:0009306	protein secretion	-0.5923	0	0
GO:0032435	negative regulation of proteasomal ubiquitin-dependent protein catabolic process	0.5911	0	0
GO:0044355	clearance of foreign intracellular DNA	-0.5908	0	0
GO:1901796	regulation of signal transduction by p53 class mediator	0.5897	0	0
GO:0050859	negative regulation of B cell receptor signaling pathway	-0.5891	0	0
GO:0009972	cytidine deamination	-0.588	0	0
GO:0043297	apical junction assembly	-0.5874	0	0
GO:0008354	germ cell migration	-0.5869	0	0
GO:0009649	entrainment of circadian clock	0.5859	0	0
GO:2000491	positive regulation of hepatic stellate cell activation	-0.5846	0	0
GO:2000110	negative regulation of macrophage apoptotic process	-0.5845	0	0
GO:0060349	bone morphogenesis	0.5822	0	0
GO:0043484	regulation of RNA splicing	0.5818	0	0
GO:0010837	regulation of keratinocyte proliferation	0.5813	0	0
GO:0045199	maintenance of epithelial cell apical/basal polarity	-0.581	0	0
GO:0006977	DNA damage response, signal transduction by p53 class mediator resulting in cell cycle arrest	0.5809	0	0
GO:0048596	embryonic camera-type eye morphogenesis	0.5785	0	0
GO:0019882	antigen processing and presentation	-0.5779	0	0
GO:2000406	positive regulation of T cell migration	-0.5764	0	0
GO:0007369	gastrulation	0.5762	0	0
GO:0060070	canonical Wnt signaling pathway	0.5762	0	0
GO:0070292	N-acylphosphatidylethanolamine metabolic process	-0.574	0	0
GO:0033627	cell adhesion mediated by integrin	-0.5737	0	0
GO:0006886	intracellular protein transport	-0.5734	0	0
GO:0045580	regulation of T cell differentiation	-0.5734	0	0
GO:0030903	notochord development	0.5733	0	0
GO:0050852	T cell receptor signaling pathway	-0.5717	0	0
GO:0030866	cortical actin cytoskeleton organization	-0.5713	0	0
GO:0045087	innate immune response	-0.5712	0	0
GO:0007389	pattern specification process	0.571	0	0
GO:0097553	calcium ion transmembrane import into cytosol	-0.5709	0	0
GO:0010526	retrotransposon silencing	-0.5709	0	0
GO:0006629	lipid metabolic process	-0.5679	0	0
GO:1903598	positive regulation of gap junction assembly	-0.5678	0	0
GO:0045071	negative regulation of viral genome replication	-0.5666	0	0
GO:0046597	negative regulation of viral entry into host cell	-0.566	0	0
GO:0086011	membrane repolarization during action potential	0.5652	0	0
GO:0071313	cellular response to caffeine	0.5652	0	0
GO:0030193	regulation of blood coagulation	-0.5644	0	0
GO:0050708	regulation of protein secretion	-0.564	0	0
GO:0032874	positive regulation of stress-activated MAPK cascade	-0.5637	0	0
GO:0062009	secondary palate development	0.5634	0	0
GO:0032713	negative regulation of interleukin-4 production	0.5628	0	0
GO:1903428	positive regulation of reactive oxygen species biosynthetic process	-0.5627	0	0
GO:0060213	positive regulation of nuclear-transcribed mRNA poly(A) tail shortening	0.5622	0	0
GO:0042098	T cell proliferation	-0.5613	0	0
GO:0006396	RNA processing	0.5612	0	0
GO:0050766	positive regulation of phagocytosis	-0.561	0	0
GO:0003223	ventricular compact myocardium morphogenesis	-0.5606	0	0
GO:0086013	membrane repolarization during cardiac muscle cell action potential	0.5603	0	0
GO:0032696	negative regulation of interleukin-13 production	0.5588	0	0
GO:1900119	positive regulation of execution phase of apoptosis	-0.5586	0	0
GO:0034374	low-density lipoprotein particle remodeling	0.5572	0	0
GO:0075522	IRES-dependent viral translational initiation	0.5572	0	0
GO:0045198	establishment of epithelial cell apical/basal polarity	-0.5557	0	0
GO:0043586	tongue development	0.5554	0	0
GO:0007035	vacuolar acidification	-0.5546	0	0
GO:0033634	positive regulation of cell-cell adhesion mediated by integrin	-0.5543	0	0
GO:0016050	vesicle organization	-0.5541	0	0
GO:0032831	positive regulation of CD4-positive, CD25-positive, alpha-beta regulatory T cell differentiation	-0.554	0	0
GO:0043576	regulation of respiratory gaseous exchange	0.5534	0	0
GO:0032497	detection of lipopolysaccharide	0.553	0	0
GO:1901798	positive regulation of signal transduction by p53 class mediator	0.5528	0	0
GO:0045954	positive regulation of natural killer cell mediated cytotoxicity	-0.5523	0	0
GO:0032946	positive regulation of mononuclear cell proliferation	-0.5516	0	0
GO:0043129	surfactant homeostasis	-0.5512	0	0
GO:0051607	defense response to virus	-0.5511	0	0
GO:0160063	multi-pass transmembrane protein insertion into ER membrane	-0.5511	0	0
GO:0014856	skeletal muscle cell proliferation	0.551	0	0
GO:0007195	adenylate cyclase-inhibiting dopamine receptor signaling pathway	-0.5506	0	0
GO:0042403	thyroid hormone metabolic process	0.5505	0	0
GO:0014816	skeletal muscle satellite cell differentiation	0.5505	0	0
GO:0097623	potassium ion export across plasma membrane	0.5501	0	0
GO:0045602	negative regulation of endothelial cell differentiation	0.5497	0	0
GO:0075525	viral translational termination-reinitiation	0.5493	0	0
GO:0110053	regulation of actin filament organization	0.5488	0	0
GO:1903979	negative regulation of microglial cell activation	-0.5477	0	0
GO:0010572	positive regulation of platelet activation	-0.5476	0	0
GO:0043252	sodium-independent organic anion transport	-0.547	0	0
GO:0048706	embryonic skeletal system development	0.5469	0	0
GO:0001916	positive regulation of T cell mediated cytotoxicity	-0.5463	0	0
GO:0010642	negative regulation of platelet-derived growth factor receptor signaling pathway	-0.5458	0	0
GO:0007160	cell-matrix adhesion	-0.5457	0	0
GO:0000381	regulation of alternative mRNA splicing, via spliceosome	0.5455	0	0
GO:0036152	phosphatidylethanolamine acyl-chain remodeling	-0.5449	0	0
GO:0048386	positive regulation of retinoic acid receptor signaling pathway	0.5449	0	0
GO:0072678	T cell migration	-0.5446	0	0
GO:0003334	keratinocyte development	0.543	0	0
GO:0032729	positive regulation of type II interferon production	-0.5426	0	0
GO:0060317	cardiac epithelial to mesenchymal transition	-0.5415	0	0
GO:0032760	positive regulation of tumor necrosis factor production	-0.5414	0	0
GO:0002729	positive regulation of natural killer cell cytokine production	-0.5414	0	0
GO:0034063	stress granule assembly	0.5411	0	0
GO:0051928	positive regulation of calcium ion transport	-0.5395	0	0
GO:0034314	Arp2/3 complex-mediated actin nucleation	-0.5392	0	0
GO:0030879	mammary gland development	0.5391	0	0
GO:0034341	response to type II interferon	-0.5375	0	0
GO:0002638	negative regulation of immunoglobulin production	-0.5373	0	0
GO:0061180	mammary gland epithelium development	-0.5373	0	0
GO:0033628	regulation of cell adhesion mediated by integrin	-0.5362	0	0
GO:0002376	immune system process	-0.5357	0	0
GO:0071346	cellular response to type II interferon	-0.5356	0	0
GO:2000008	regulation of protein localization to cell surface	-0.535	0	0
GO:0032233	positive regulation of actin filament bundle assembly	-0.5341	0	0
GO:2001140	positive regulation of phospholipid transport	-0.534	0	0
GO:2000543	positive regulation of gastrulation	0.5339	0	0
GO:0008064	regulation of actin polymerization or depolymerization	-0.5337	0	0
GO:0051893	regulation of focal adhesion assembly	-0.5335	0	0
GO:0071420	cellular response to histamine	-0.5329	0	0
GO:0045089	positive regulation of innate immune response	-0.5322	0	0
GO:0032714	negative regulation of interleukin-5 production	0.5321	0	0
GO:0044546	NLRP3 inflammasome complex assembly	-0.5313	0	0
GO:0006888	endoplasmic reticulum to Golgi vesicle-mediated transport	-0.531	0	0
GO:0002009	morphogenesis of an epithelium	-0.5309	0	0
GO:0060136	embryonic process involved in female pregnancy	0.5306	0	0
GO:0002502	peptide antigen assembly with MHC class I protein complex	-0.5305	0	0
GO:0050803	regulation of synapse structure or activity	0.5301	0	0
GO:0003073	regulation of systemic arterial blood pressure	-0.5298	0	0
GO:0017038	protein import	-0.5297	0	0
GO:0045824	negative regulation of innate immune response	-0.5296	0	0
GO:0042267	natural killer cell mediated cytotoxicity	-0.5296	0	0
GO:0051939	gamma-aminobutyric acid import	-0.5295	0	0
GO:0006942	regulation of striated muscle contraction	-0.5295	0	0
GO:0033631	cell-cell adhesion mediated by integrin	-0.5294	0	0
GO:0072659	protein localization to plasma membrane	-0.5292	0	0
GO:0007015	actin filament organization	-0.5292	0	0
GO:1901029	negative regulation of mitochondrial outer membrane permeabilization involved in apoptotic signaling pathway	-0.529	0	0
GO:0030833	regulation of actin filament polymerization	-0.5289	0	0
GO:0010887	negative regulation of cholesterol storage	0.5288	0	0
GO:0006914	autophagy	-0.5286	0	0
GO:0016192	vesicle-mediated transport	-0.5284	0	0
GO:0030970	retrograde protein transport, ER to cytosol	-0.5283	0	0
GO:0002903	negative regulation of B cell apoptotic process	0.528	0	0
GO:0035458	cellular response to interferon-beta	-0.5279	0	0
GO:0032715	negative regulation of interleukin-6 production	-0.5277	0	0
GO:0000082	G1/S transition of mitotic cell cycle	0.5276	0	0
GO:0045059	positive thymic T cell selection	-0.5276	0	0
GO:0008206	bile acid metabolic process	-0.5274	0	0
GO:0060059	embryonic retina morphogenesis in camera-type eye	0.527	0	0
GO:0045785	positive regulation of cell adhesion	-0.5264	0	0
GO:0051603	proteolysis involved in protein catabolic process	-0.5261	0	0
GO:0030101	natural killer cell activation	-0.526	0	0
GO:0030041	actin filament polymerization	-0.5257	0	0
GO:0030031	cell projection assembly	-0.5252	0	0
GO:0038092	nodal signaling pathway	0.525	0	0
GO:0140507	granzyme-mediated programmed cell death signaling pathway	-0.5249	0	0
GO:1900748	positive regulation of vascular endothelial growth factor signaling pathway	-0.5247	0	0
GO:0071799	cellular response to prostaglandin D stimulus	-0.5245	0	0
GO:0070234	positive regulation of T cell apoptotic process	-0.5243	0	0
GO:0001678	intracellular glucose homeostasis	0.5241	0	0
GO:0001913	T cell mediated cytotoxicity	-0.5241	0	0
GO:0002693	positive regulation of cellular extravasation	-0.5237	0	0
GO:0002181	cytoplasmic translation	0.5236	0	0
GO:0060907	positive regulation of macrophage cytokine production	-0.5231	0	0
GO:0071218	cellular response to misfolded protein	-0.5229	0	0
GO:0006890	retrograde vesicle-mediated transport, Golgi to endoplasmic reticulum	-0.5228	0	0
GO:0042274	ribosomal small subunit biogenesis	0.5228	0	0
GO:1990266	neutrophil migration	-0.5224	0	0
GO:0010820	positive regulation of T cell chemotaxis	-0.5223	0	0
GO:0070885	negative regulation of calcineurin-NFAT signaling cascade	-0.5213	0	0
GO:0048633	positive regulation of skeletal muscle tissue growth	0.5211	0	0
GO:0051775	response to redox state	-0.5203	0	0
GO:0006887	exocytosis	-0.5203	0	0
GO:0032741	positive regulation of interleukin-18 production	-0.5199	0	0
GO:0002281	macrophage activation involved in immune response	-0.5197	0	0
GO:0009887	animal organ morphogenesis	0.5196	0	0
GO:0050870	positive regulation of T cell activation	-0.5191	0	0
GO:0050860	negative regulation of T cell receptor signaling pathway	-0.5188	0	0
GO:0141196	retrotransposon silencing by piRNA-directed DNA methylation	0.5184	0	0
GO:0061795	Golgi lumen acidification	-0.5182	0	0
GO:1902166	negative regulation of intrinsic apoptotic signaling pathway in response to DNA damage by p53 class mediator	0.5182	0	0
GO:1903721	positive regulation of I-kappaB phosphorylation	-0.518	0	0
GO:1990830	cellular response to leukemia inhibitory factor	0.5179	0	0
GO:0031334	positive regulation of protein-containing complex assembly	-0.5178	0	0
GO:0043067	regulation of programmed cell death	0.5174	0	0
GO:0043950	positive regulation of cAMP-mediated signaling	-0.5168	0	0
GO:0007171	activation of transmembrane receptor protein tyrosine kinase activity	-0.5156	0	0
GO:0097746	blood vessel diameter maintenance	-0.5148	0	0
GO:0006968	cellular defense response	-0.5146	0	0
GO:0008360	regulation of cell shape	-0.5144	0	0
GO:0048488	synaptic vesicle endocytosis	-0.5138	0	0
GO:0010950	positive regulation of endopeptidase activity	-0.5128	0	0
GO:0015031	protein transport	-0.5123	0	0
GO:0038060	nitric oxide-cGMP-mediated signaling	-0.512	0	0
GO:0042832	defense response to protozoan	-0.512	0	0
GO:0070973	protein localization to endoplasmic reticulum exit site	-0.5117	0	0
GO:1902236	negative regulation of endoplasmic reticulum stress-induced intrinsic apoptotic signaling pathway	-0.5117	0	0
GO:1902255	positive regulation of intrinsic apoptotic signaling pathway by p53 class mediator	0.5116	0	0
GO:0060429	epithelium development	0.5114	0	0
GO:0010764	negative regulation of fibroblast migration	-0.5112	0	0
GO:0071526	semaphorin-plexin signaling pathway	-0.5112	0	0
GO:0001714	endodermal cell fate specification	-0.5108	0	0
GO:1900426	positive regulation of defense response to bacterium	-0.5107	0	0
GO:0006486	protein glycosylation	-0.5106	0	0
GO:0060430	lung saccule development	0.5104	0	0
GO:0098884	postsynaptic neurotransmitter receptor internalization	-0.5103	0	0
GO:0036016	cellular response to interleukin-3	-0.5101	0	0
GO:0009948	anterior/posterior axis specification	0.51	0	0
GO:0019885	antigen processing and presentation of endogenous peptide antigen via MHC class I	-0.5099	0	0
GO:0043584	nose development	0.5098	0	0
GO:0046598	positive regulation of viral entry into host cell	-0.5097	0	0
GO:0042482	positive regulation of odontogenesis	-0.5095	0	0
GO:0036109	alpha-linolenic acid metabolic process	-0.5095	0	0
GO:0051650	establishment of vesicle localization	-0.5091	0	0
GO:0048205	COPI coating of Golgi vesicle	-0.5091	0	0
GO:0098609	cell-cell adhesion	-0.5089	0	0
GO:0046325	negative regulation of D-glucose import	-0.5087	0	0
GO:0072657	protein localization to membrane	-0.5079	0	0
GO:0030522	intracellular receptor signaling pathway	0.5071	0	0
GO:0030643	intracellular phosphate ion homeostasis	-0.5067	0	0
GO:0097009	energy homeostasis	0.5064	0	0
GO:0006641	triglyceride metabolic process	-0.5063	0	0
GO:0038134	ERBB2-EGFR signaling pathway	0.5062	0	0
GO:0007606	sensory perception of chemical stimulus	0.5059	0	0
GO:0002250	adaptive immune response	-0.5058	0	0
GO:0045453	bone resorption	-0.5057	0	0
GO:0070373	negative regulation of ERK1 and ERK2 cascade	-0.505	0	0
GO:0032757	positive regulation of interleukin-8 production	-0.5041	0	0
GO:0051452	intracellular pH reduction	-0.5038	0	0
GO:0050688	regulation of defense response to virus	-0.5036	0	0
GO:0010884	positive regulation of lipid storage	0.5035	0	0
GO:1900118	negative regulation of execution phase of apoptosis	-0.5031	0	0
GO:0070493	thrombin-activated receptor signaling pathway	-0.5025	0	0
GO:0008361	regulation of cell size	-0.5025	0	0
GO:0007603	phototransduction, visible light	0.5024	0	0
GO:0014033	neural crest cell differentiation	0.5024	0	0
GO:0051897	positive regulation of phosphatidylinositol 3-kinase/protein kinase B signal transduction	-0.5021	0	0
GO:0055119	relaxation of cardiac muscle	0.5017	0	0
GO:0021846	cell proliferation in forebrain	0.5015	0	0
GO:0030240	skeletal muscle thin filament assembly	0.5015	0	0
GO:0048268	clathrin coat assembly	-0.501	0	0
GO:0048245	eosinophil chemotaxis	-0.5007	0	0
GO:0019886	antigen processing and presentation of exogenous peptide antigen via MHC class II	-0.5002	0	0
GO:0060391	positive regulation of SMAD protein signal transduction	-0.4999	0	0
GO:2000503	positive regulation of natural killer cell chemotaxis	-0.4994	0	0
GO:2001241	positive regulation of extrinsic apoptotic signaling pathway in absence of ligand	-0.4988	0	0
GO:0045109	intermediate filament organization	0.4988	0	0
GO:0045953	negative regulation of natural killer cell mediated cytotoxicity	-0.4987	0	0
GO:0060544	regulation of necroptotic process	0.4986	0	0
GO:0010839	negative regulation of keratinocyte proliferation	0.4985	0	0
GO:0030299	intestinal cholesterol absorption	-0.4977	0	0
GO:0038063	collagen-activated tyrosine kinase receptor signaling pathway	0.4977	0	0
GO:0032400	melanosome localization	-0.4976	0	0
GO:0016339	calcium-dependent cell-cell adhesion via plasma membrane cell adhesion molecules	0.4965	0	0
GO:0043616	keratinocyte proliferation	0.4965	0	0
GO:0032060	bleb assembly	-0.4962	0	0
GO:1900244	positive regulation of synaptic vesicle endocytosis	-0.4961	0	0
GO:0006414	translational elongation	0.4961	0	0
GO:0001574	ganglioside biosynthetic process	-0.4958	0	0
GO:1903238	positive regulation of leukocyte tethering or rolling	-0.495	0	0
GO:0030593	neutrophil chemotaxis	-0.495	0	0
GO:0098655	monoatomic cation transmembrane transport	-0.4922	0	0
GO:0030865	cortical cytoskeleton organization	-0.492	0	0
GO:0006812	monoatomic cation transport	-0.4916	0	0
GO:0033173	calcineurin-NFAT signaling cascade	-0.4915	0	0
GO:2001056	positive regulation of cysteine-type endopeptidase activity	-0.4914	0	0
GO:0010636	positive regulation of mitochondrial fusion	0.4913	0	0
GO:0035995	detection of muscle stretch	0.4912	0	0
GO:0016051	carbohydrate biosynthetic process	-0.4911	0	0
GO:0045579	positive regulation of B cell differentiation	-0.4909	0	0
GO:0051294	establishment of spindle orientation	-0.4901	0	0
GO:0006334	nucleosome assembly	0.4897	0	0
GO:0015833	peptide transport	-0.4896	0	0
GO:0045987	positive regulation of smooth muscle contraction	-0.4892	0	0
GO:0007417	central nervous system development	0.4882	0	0
GO:0097527	necroptotic signaling pathway	-0.4879	0	0
GO:0006851	mitochondrial calcium ion transmembrane transport	0.4875	0	0
GO:0046599	regulation of centriole replication	0.4875	0	0
GO:0010766	negative regulation of sodium ion transport	-0.4873	0	0
GO:0048388	endosomal lumen acidification	-0.4872	0	0
GO:0036148	phosphatidylglycerol acyl-chain remodeling	-0.487	0	0
GO:1904659	D-glucose transmembrane transport	0.4869	0	0
GO:0035459	vesicle cargo loading	-0.4866	0	0
GO:0006658	phosphatidylserine metabolic process	0.4865	0	0
GO:0097490	sympathetic neuron projection extension	-0.4865	0	0
GO:0006470	protein dephosphorylation	-0.4859	0	0
GO:0097202	activation of cysteine-type endopeptidase activity	-0.4858	0	0
GO:0006621	protein retention in ER lumen	-0.4852	0	0
GO:0032930	positive regulation of superoxide anion generation	-0.4852	0	0
GO:0043123	positive regulation of canonical NF-kappaB signal transduction	-0.485	0	0
GO:0043923	positive regulation by host of viral transcription	0.4849	0	0
GO:0090136	epithelial cell-cell adhesion	-0.4844	0	0
GO:0007194	negative regulation of adenylate cyclase activity	-0.4844	0	0
GO:0045906	negative regulation of vasoconstriction	-0.4841	0	0
GO:0044319	wound healing, spreading of cells	-0.4837	0	0
GO:0070995	NADPH oxidation	-0.4835	0	0
GO:0006364	rRNA processing	0.4834	0	0
GO:0007200	phospholipase C-activating G protein-coupled receptor signaling pathway	-0.4831	0	0
GO:0016199	axon midline choice point recognition	0.4827	0	0
GO:0036446	myofibroblast differentiation	-0.4824	0	0
GO:0043304	regulation of mast cell degranulation	-0.4822	0	0
GO:0033674	positive regulation of kinase activity	-0.4815	0	0
GO:0030449	regulation of complement activation	0.4814	0	0
GO:0045744	negative regulation of G protein-coupled receptor signaling pathway	-0.4813	0	0
GO:0045060	negative thymic T cell selection	-0.4811	0	0
GO:0032354	response to follicle-stimulating hormone	-0.4811	0	0
GO:0051591	response to cAMP	0.4809	0	0
GO:0080154	regulation of fertilization	-0.4808	0	0
GO:0051293	establishment of spindle localization	-0.4797	0	0
GO:0008038	neuron recognition	0.4794	0	0
GO:0046464	acylglycerol catabolic process	-0.4791	0	0
GO:1900273	positive regulation of long-term synaptic potentiation	0.4781	0	0
GO:0035987	endodermal cell differentiation	-0.4781	0	0
GO:0000027	ribosomal large subunit assembly	0.478	0	0
GO:1902074	response to salt	-0.478	0	0
GO:0051279	regulation of release of sequestered calcium ion into cytosol	-0.4776	0	0
GO:0048713	regulation of oligodendrocyte differentiation	-0.4775	0	0
GO:0098815	modulation of excitatory postsynaptic potential	0.4774	0	0
GO:0030282	bone mineralization	0.477	0	0
GO:0007266	Rho protein signal transduction	-0.477	0	0
GO:0110076	negative regulation of ferroptosis	0.4769	0	0
GO:0002221	pattern recognition receptor signaling pathway	-0.4769	0	0
GO:0043153	entrainment of circadian clock by photoperiod	0.4757	0	0
GO:0050778	positive regulation of immune response	-0.4756	0	0
GO:0044782	cilium organization	-0.4755	0	0
GO:0099105	ion channel modulating, G protein-coupled receptor signaling pathway	-0.4754	0	0
GO:0034142	toll-like receptor 4 signaling pathway	-0.4754	0	0
GO:0016197	endosomal transport	-0.4749	0	0
GO:0070458	cellular detoxification of nitrogen compound	0.4748	0	0
GO:0032691	negative regulation of interleukin-1 beta production	-0.4747	0	0
GO:0031642	negative regulation of myelination	-0.4741	0	0
GO:1905920	positive regulation of CoA-transferase activity	-0.474	0	0
GO:0043410	positive regulation of MAPK cascade	-0.4738	0	0
GO:0000902	cell morphogenesis	-0.4737	0	0
GO:1900226	negative regulation of NLRP3 inflammasome complex assembly	-0.4737	0	0
GO:0046512	sphingosine biosynthetic process	-0.4735	0	0
GO:0035641	locomotory exploration behavior	0.4735	0	0
GO:0097191	extrinsic apoptotic signaling pathway	-0.4731	0	0
GO:0042531	positive regulation of tyrosine phosphorylation of STAT protein	-0.4728	0	0
GO:0006904	vesicle docking involved in exocytosis	-0.4725	0	0
GO:0016241	regulation of macroautophagy	-0.4719	0	0
GO:0051092	positive regulation of NF-kappaB transcription factor activity	-0.4718	0	0
GO:0021520	spinal cord motor neuron cell fate specification	-0.4718	0	0
GO:0071376	cellular response to corticotropin-releasing hormone stimulus	0.4717	0	0
GO:0051145	smooth muscle cell differentiation	0.4716	0	0
GO:0006898	receptor-mediated endocytosis	-0.4707	0	0
GO:0046931	pore complex assembly	-0.4704	0	0
GO:0006450	regulation of translational fidelity	0.4697	0	0
GO:0030238	male sex determination	0.4697	0	0
GO:1902275	regulation of chromatin organization	0.4695	0	0
GO:0018279	protein N-linked glycosylation via asparagine	-0.4694	0	0
GO:0060017	parathyroid gland development	-0.4694	0	0
GO:0001921	positive regulation of receptor recycling	-0.4693	0	0
GO:1990573	potassium ion import across plasma membrane	0.4692	0	0
GO:0070257	positive regulation of mucus secretion	-0.469	0	0
GO:0021517	ventral spinal cord development	-0.4683	0	0
GO:0030042	actin filament depolymerization	-0.4681	0	0
GO:0030836	positive regulation of actin filament depolymerization	-0.4678	0	0
GO:0002639	positive regulation of immunoglobulin production	-0.4677	0	0
GO:0043217	myelin maintenance	0.4676	0	0
GO:1905146	lysosomal protein catabolic process	-0.4674	0	0
GO:0019732	antifungal humoral response	0.4674	0	0
GO:0045921	positive regulation of exocytosis	-0.4673	0	0
GO:0046839	phospholipid dephosphorylation	0.4666	0	0
GO:0010459	negative regulation of heart rate	-0.4665	0	0
GO:0030578	PML body organization	0.4664	0	0
GO:0060087	relaxation of vascular associated smooth muscle	0.4663	0	0
GO:0071803	positive regulation of podosome assembly	-0.4663	0	0
GO:0003176	aortic valve development	-0.4662	0	0
GO:0006874	intracellular calcium ion homeostasis	-0.4659	0	0
GO:1990806	ligand-gated ion channel signaling pathway	-0.4659	0	0
GO:0006412	translation	0.4658	0	0
GO:0052548	regulation of endopeptidase activity	-0.4654	0	0
GO:0048024	regulation of mRNA splicing, via spliceosome	0.4653	0	0
GO:0038155	interleukin-23-mediated signaling pathway	-0.4651	0	0
GO:1903076	regulation of protein localization to plasma membrane	-0.465	0	0
GO:0060155	platelet dense granule organization	-0.4647	0	0
GO:0030036	actin cytoskeleton organization	-0.4646	0	0
GO:0043029	T cell homeostasis	-0.4643	0	0
GO:0032218	riboflavin transport	-0.4643	0	0
GO:0030277	maintenance of gastrointestinal epithelium	0.4642	0	0
GO:0071404	cellular response to low-density lipoprotein particle stimulus	-0.464	0	0
GO:0090090	negative regulation of canonical Wnt signaling pathway	0.4639	0	0
GO:0002092	positive regulation of receptor internalization	-0.4636	0	0
GO:0009101	glycoprotein biosynthetic process	-0.4635	0	0
GO:0031666	positive regulation of lipopolysaccharide-mediated signaling pathway	0.4633	0	0
GO:0050900	leukocyte migration	-0.4632	0	0
GO:0002503	peptide antigen assembly with MHC class II protein complex	-0.4632	0	0
GO:1900025	negative regulation of substrate adhesion-dependent cell spreading	-0.4632	0	0
GO:0006089	lactate metabolic process	0.463	0	0
GO:0048146	positive regulation of fibroblast proliferation	-0.4628	0	0
GO:0120009	intermembrane lipid transfer	-0.4628	0	0
GO:0044320	cellular response to leptin stimulus	0.4627	0	0
GO:0034224	cellular response to zinc ion starvation	0.4625	0	0
GO:0042255	ribosome assembly	0.4624	0	0
GO:0016264	gap junction assembly	-0.4618	0	0
GO:0044321	response to leptin	0.4616	0	0
GO:0001890	placenta development	0.4615	0	0
GO:0001676	long-chain fatty acid metabolic process	-0.4615	0	0
GO:0038084	vascular endothelial growth factor signaling pathway	0.4612	0	0
GO:0010324	membrane invagination	-0.4611	0	0
GO:0051146	striated muscle cell differentiation	-0.4606	0	0
GO:0035924	cellular response to vascular endothelial growth factor stimulus	-0.4604	0	0
GO:0060662	salivary gland cavitation	0.4602	0	0
GO:0086002	cardiac muscle cell action potential involved in contraction	0.4601	0	0
GO:0051496	positive regulation of stress fiber assembly	-0.46	0	0
GO:0140206	dipeptide import across plasma membrane	-0.4596	0	0
GO:0034625	fatty acid elongation, monounsaturated fatty acid	-0.4595	0	0
GO:0034626	fatty acid elongation, polyunsaturated fatty acid	-0.4595	0	0
GO:0016486	peptide hormone processing	0.4591	0	0
GO:0034058	endosomal vesicle fusion	-0.4591	0	0
GO:0002725	negative regulation of T cell cytokine production	-0.4586	0	0
GO:0051715	cytolysis in another organism	-0.4586	0	0
GO:0031295	T cell costimulation	-0.4586	0	0
GO:2000391	positive regulation of neutrophil extravasation	-0.4584	0	0
GO:0035385	Roundabout signaling pathway	-0.4582	0	0
GO:0007597	blood coagulation, intrinsic pathway	-0.458	0	0
GO:0051838	cytolysis by host of symbiont cells	-0.4578	0	0
GO:0099054	presynapse assembly	0.4577	0	0
GO:0032747	positive regulation of interleukin-23 production	-0.4575	0	0
GO:0060509	type I pneumocyte differentiation	0.4573	0	0
GO:0032488	Cdc42 protein signal transduction	-0.4572	0	0
GO:0030889	negative regulation of B cell proliferation	-0.4572	0	0
GO:0006900	vesicle budding from membrane	-0.4571	0	0
GO:1904706	negative regulation of vascular associated smooth muscle cell proliferation	0.4571	0	0
GO:0033700	phospholipid efflux	0.4571	0	0
GO:0006955	immune response	-0.457	0	0
GO:0042059	negative regulation of epidermal growth factor receptor signaling pathway	-0.4558	0	0
GO:0034109	homotypic cell-cell adhesion	-0.4557	0	0
GO:0070254	mucus secretion	-0.4554	0	0
GO:0098880	maintenance of postsynaptic specialization structure	0.455	0	0
GO:0006892	post-Golgi vesicle-mediated transport	-0.4547	0	0
GO:2000253	positive regulation of feeding behavior	0.4546	0	0
GO:0055075	potassium ion homeostasis	0.4542	0	0
GO:0034329	cell junction assembly	-0.454	0	0
GO:0017148	negative regulation of translation	0.454	0	0
GO:0002323	natural killer cell activation involved in immune response	-0.4533	0	0
GO:1904045	cellular response to aldosterone	0.4532	0	0
GO:0016236	macroautophagy	-0.4531	0	0
GO:0007098	centrosome cycle	0.4525	0	0
GO:0035020	regulation of Rac protein signal transduction	-0.4524	0	0
GO:0003382	epithelial cell morphogenesis	0.4523	0	0
GO:0098703	calcium ion import across plasma membrane	-0.4521	0	0
GO:0090383	phagosome acidification	-0.452	0	0
GO:0072583	clathrin-dependent endocytosis	-0.452	0	0
GO:0006636	unsaturated fatty acid biosynthetic process	-0.4519	0	0
GO:1902004	positive regulation of amyloid-beta formation	-0.4516	0	0
GO:0043382	positive regulation of memory T cell differentiation	-0.4516	0	0
GO:0007042	lysosomal lumen acidification	-0.4516	0	0
GO:0032494	response to peptidoglycan	-0.4516	0	0
GO:2000404	regulation of T cell migration	-0.4512	0	0
GO:1904778	positive regulation of protein localization to cell cortex	0.4511	0	0
GO:0006911	phagocytosis, engulfment	-0.4509	0	0
GO:0048254	snoRNA localization	0.4509	0	0
GO:0050673	epithelial cell proliferation	-0.4508	0	0
GO:0030048	actin filament-based movement	-0.4508	0	0
GO:0031133	regulation of axon diameter	0.4507	0	0
GO:0008306	associative learning	0.4506	0	0
GO:0070836	caveola assembly	-0.4506	0	0
GO:0010039	response to iron ion	0.4506	0	0
GO:0032438	melanosome organization	-0.4506	0	0
GO:0015908	fatty acid transport	-0.4501	0	0
GO:0019433	triglyceride catabolic process	0.4498	0	0
GO:0045670	regulation of osteoclast differentiation	0.4494	0	0
GO:0043615	astrocyte cell migration	-0.4492	0	0
GO:1904861	excitatory synapse assembly	-0.4491	0	0
GO:0072574	hepatocyte proliferation	-0.4487	0	0
GO:0038096	Fc-gamma receptor signaling pathway involved in phagocytosis	-0.4485	0	0
GO:0048311	mitochondrion distribution	0.4483	0	0
GO:0034975	protein folding in endoplasmic reticulum	-0.4483	0	0
GO:0098915	membrane repolarization during ventricular cardiac muscle cell action potential	0.4483	0	0
GO:0043407	negative regulation of MAP kinase activity	-0.4482	0	0
GO:0006935	chemotaxis	-0.4481	0	0
GO:0070534	protein K63-linked ubiquitination	-0.448	0	0
GO:2000009	negative regulation of protein localization to cell surface	-0.4472	0	0
GO:1903169	regulation of calcium ion transmembrane transport	-0.4471	0	0
GO:0038166	angiotensin-activated signaling pathway	-0.4468	0	0
GO:0050801	monoatomic ion homeostasis	0.4465	0	0
GO:0032402	melanosome transport	-0.4464	0	0
GO:0051209	release of sequestered calcium ion into cytosol	-0.4461	0	0
GO:0048663	neuron fate commitment	-0.4461	0	0
GO:0010573	vascular endothelial growth factor production	0.4451	0	0
GO:0097352	autophagosome maturation	-0.4451	0	0
GO:0061158	3'-UTR-mediated mRNA destabilization	0.4451	0	0
GO:0033687	osteoblast proliferation	0.4448	0	0
GO:0016202	regulation of striated muscle tissue development	-0.4444	0	0
GO:0045931	positive regulation of mitotic cell cycle	0.4444	0	0
GO:0048790	maintenance of presynaptic active zone structure	0.4443	0	0
GO:2000059	negative regulation of ubiquitin-dependent protein catabolic process	0.4442	0	0
GO:0021542	dentate gyrus development	0.444	0	0
GO:0090394	negative regulation of excitatory postsynaptic potential	0.4436	0	0
GO:0009966	regulation of signal transduction	0.4434	9.88131291682493e-324	4.88433297478656e-320
GO:0000288	nuclear-transcribed mRNA catabolic process, deadenylation-dependent decay	0.4431	1.97626258336499e-323	9.76866594957313e-320
GO:0001935	endothelial cell proliferation	-0.4431	1.97626258336499e-323	9.76866594957313e-320
GO:0060043	regulation of cardiac muscle cell proliferation	-0.443	1.97626258336499e-323	9.76866594957313e-320
GO:0003376	sphingosine-1-phosphate receptor signaling pathway	-0.4429	4.94065645841247e-323	2.44216648739328e-319
GO:0048743	positive regulation of skeletal muscle fiber development	0.4427	7.90505033345994e-323	3.90746637982925e-319
GO:0034620	cellular response to unfolded protein	-0.4427	8.89318162514244e-323	4.39589967730791e-319
GO:0032456	endocytic recycling	-0.4423	3.35964639172048e-322	1.66067321142743e-318
GO:0070723	response to cholesterol	-0.442	1.43279037293961e-321	7.08228281344052e-318
GO:0061061	muscle structure development	-0.4417	4.01181304423092e-321	1.98303918776334e-317
GO:0032793	positive regulation of CREB transcription factor activity	0.4415	6.75881803510825e-321	3.34088375475401e-317
GO:0035694	mitochondrial protein catabolic process	0.4412	2.5454262073741e-320	1.25820417430502e-316
GO:0035754	B cell chemotaxis	0.4408	9.61451746807066e-320	4.75245598446733e-316
GO:2000272	negative regulation of signaling receptor activity	-0.4407	1.34277161226734e-319	6.63732007943746e-316
GO:0046631	alpha-beta T cell activation	-0.4404	3.7999576952942e-319	1.87831908878392e-315
GO:0071786	endoplasmic reticulum tubular network organization	-0.4402	9.58487352932018e-319	4.73780298554297e-315
GO:0043328	protein transport to vacuole involved in ubiquitin-dependent protein catabolic process via the multivesicular body sorting pathway	-0.4402	1.07981011292479e-318	5.33750138818726e-315
GO:0070100	negative regulation of chemokine-mediated signaling pathway	-0.44	1.95389129092129e-318	9.65808465102396e-315
GO:0060272	embryonic skeletal joint morphogenesis	0.4399	2.95721016055695e-318	1.4617489823633e-314
GO:0043687	post-translational protein modification	-0.4399	3.27122840374073e-318	1.61696819996904e-314
GO:0065003	protein-containing complex assembly	-0.4388	1.46924609356243e-316	7.2624834404791e-313
GO:0043069	negative regulation of programmed cell death	-0.4382	1.70754876663973e-315	8.44041355350017e-312
GO:0006891	intra-Golgi vesicle-mediated transport	-0.4382	1.7813448027803e-315	8.80518736014303e-312
GO:0010976	positive regulation of neuron projection development	-0.438	2.88155118072954e-315	1.42435074863461e-311
GO:0040019	positive regulation of embryonic development	-0.4378	6.88511263698301e-315	3.4033111764607e-311
GO:0060710	chorio-allantoic fusion	0.4377	9.36762881350549e-315	4.63041892251576e-311
GO:0055010	ventricular cardiac muscle tissue morphogenesis	-0.4376	1.48731380941166e-314	7.35179215992184e-311
GO:0099151	regulation of postsynaptic density assembly	-0.4375	1.69212686520832e-314	8.36418309472473e-311
GO:0002764	immune response-regulating signaling pathway	-0.4373	3.76627162466707e-314	1.86166806407293e-310
GO:0090131	mesenchyme migration	-0.4373	3.83716152814168e-314	1.89670894336043e-310
GO:0061469	regulation of type B pancreatic cell proliferation	0.4373	4.15589380975344e-314	2.05425831016113e-310
GO:0014004	microglia differentiation	-0.4364	1.03923356394967e-312	5.13693150660321e-309
GO:0002282	microglial cell activation involved in immune response	-0.4363	1.3649427051513e-312	6.7469117915629e-309
GO:0031047	regulatory ncRNA-mediated gene silencing	0.4362	1.93836171338627e-312	9.58132194926832e-309
GO:0042058	regulation of epidermal growth factor receptor signaling pathway	-0.436	4.08872437709224e-312	2.0210564595967e-308
GO:0014834	skeletal muscle satellite cell maintenance involved in skeletal muscle regeneration	0.4359	7.6323558407944e-312	3.77267349210467e-308
GO:0001934	positive regulation of protein phosphorylation	-0.4358	9.43360148514233e-312	4.66302921410585e-308
GO:0072676	lymphocyte migration	-0.4355	3.4354189030962e-311	1.69812756380045e-307
GO:0006397	mRNA processing	0.4352	8.04328596226947e-311	3.9757962511498e-307
GO:0050807	regulation of synapse organization	-0.4343	2.45291016121748e-309	1.2124734926898e-305
GO:0051056	regulation of small GTPase mediated signal transduction	-0.4343	2.64233093014183e-309	1.30610417876911e-305
GO:0090314	positive regulation of protein targeting to membrane	-0.4342	3.29152803760246e-309	1.6270023089869e-305
GO:0070509	calcium ion import	-0.4341	5.23861950262941e-309	2.58944962014972e-305
GO:0006398	mRNA 3'-end processing by stem-loop binding and cleavage	-0.434	6.40758257769044e-309	3.16726806815238e-305
GO:0006998	nuclear envelope organization	-0.4339	1.06492308025857e-308	5.26391478571809e-305
GO:0019229	regulation of vasoconstriction	0.4338	1.2250771258972e-308	6.05555623330984e-305
GO:0061458	reproductive system development	-0.4338	1.39466352736505e-308	6.89382181576545e-305
GO:0034695	response to prostaglandin E	0.4338	1.52535992937651e-308	7.53985413090808e-305
GO:1903265	positive regulation of tumor necrosis factor-mediated signaling pathway	-0.4336	2.40559466648342e-308	1.18908544364275e-304
GO:0003091	renal water homeostasis	0.433	2.19556815629897e-307	1.08526933965858e-303
GO:0010761	fibroblast migration	-0.4329	3.19109949837882e-307	1.57736048204865e-303
GO:1903078	positive regulation of protein localization to plasma membrane	-0.4328	4.41088671713244e-307	2.18030130427857e-303
GO:0097190	apoptotic signaling pathway	-0.4328	5.51675916862439e-307	2.72693405705104e-303
GO:0045836	positive regulation of meiotic nuclear division	-0.4327	6.77204881023337e-307	3.34742372689836e-303
GO:0098887	neurotransmitter receptor transport, endosome to postsynaptic membrane	-0.4327	7.532865907861e-307	3.72349561825569e-303
GO:0060337	type I interferon-mediated signaling pathway	-0.4325	1.59992738838215e-306	7.90844108077297e-303
GO:1904667	negative regulation of ubiquitin protein ligase activity	0.4313	1.15480354884881e-304	5.70819394195968e-301
GO:0050995	negative regulation of lipid catabolic process	0.431	3.71488947019524e-304	1.83626986511751e-300
GO:0001580	detection of chemical stimulus involved in sensory perception of bitter taste	-0.4308	6.95821082670574e-304	3.43944361164065e-300
GO:0005975	carbohydrate metabolic process	-0.4307	1.08113940052722e-303	5.34407205680604e-300
GO:0070434	positive regulation of nucleotide-binding oligomerization domain containing 2 signaling pathway	-0.4306	1.56661607512649e-303	7.74378325935022e-300
GO:0043323	positive regulation of natural killer cell degranulation	-0.4304	2.55969668461662e-303	1.265258071206e-299
GO:0035825	homologous recombination	-0.4303	3.77428742746305e-303	1.86563027539498e-299
GO:0042730	fibrinolysis	-0.43	1.12122897035356e-302	5.54223480045764e-299
GO:0002476	antigen processing and presentation of endogenous peptide antigen via MHC class Ib	-0.4297	3.4188805289976e-302	1.68995264548351e-298
GO:0002486	antigen processing and presentation of endogenous peptide antigen via MHC class I via ER pathway, TAP-independent	-0.4297	3.4188805289976e-302	1.68995264548351e-298
GO:0051281	positive regulation of release of sequestered calcium ion into cytosol	-0.4295	6.73340873968929e-302	3.32832394002841e-298
GO:0051683	establishment of Golgi localization	-0.429	3.51525215123155e-301	1.73758913835375e-297
GO:0070098	chemokine-mediated signaling pathway	-0.4288	9.19249417877315e-301	4.54384987256757e-297
GO:0030220	platelet formation	-0.4286	1.43813665108546e-300	7.10870946631545e-297
GO:0035162	embryonic hemopoiesis	0.4286	1.70959552897114e-300	8.45053069970434e-297
GO:0031214	biomineral tissue development	-0.4285	2.69455493099486e-300	1.33191850239076e-296
GO:0060306	regulation of membrane repolarization	0.4284	3.10747405822202e-300	1.53602442697915e-296
GO:2000463	positive regulation of excitatory postsynaptic potential	0.4284	3.43684269324979e-300	1.69883134327337e-296
GO:2000343	positive regulation of chemokine (C-X-C motif) ligand 2 production	-0.4283	5.21041371566378e-300	2.5755074996526e-296
GO:0062197	cellular response to chemical stress	-0.4282	6.45605442228016e-300	3.19122770093308e-296
GO:0071372	cellular response to follicle-stimulating hormone stimulus	-0.428	1.35569247021136e-299	6.70118788025478e-296
GO:0060074	synapse maturation	-0.4268	9.28332356817896e-298	4.58874683975086e-294
GO:0032532	regulation of microvillus length	-0.4268	1.02562342299856e-297	5.06965657988189e-294
GO:2000179	positive regulation of neural precursor cell proliferation	-0.4267	1.33625034789742e-297	6.60508546965697e-294
GO:0030334	regulation of cell migration	-0.4267	1.4429643600471e-297	7.13257283171279e-294
GO:0001960	negative regulation of cytokine-mediated signaling pathway	-0.4266	2.29118548825955e-297	1.1325329868467e-293
GO:0032872	regulation of stress-activated MAPK cascade	-0.4264	4.35559710128365e-297	2.15297164716451e-293
GO:0046488	phosphatidylinositol metabolic process	-0.4262	8.50287408101111e-297	4.20297065824379e-293
GO:1900026	positive regulation of substrate adhesion-dependent cell spreading	-0.4261	1.0706349226364e-296	5.2921484225917e-293
GO:1990776	response to angiotensin	-0.426	1.82606840666973e-296	9.02625613416845e-293
GO:0031623	receptor internalization	-0.4254	1.22922854713201e-295	6.07607670847353e-292
GO:0061470	T follicular helper cell differentiation	0.4253	1.74409958959931e-295	8.62108427138939e-292
GO:0010826	negative regulation of centrosome duplication	0.425	6.21713803749806e-295	3.07313133193529e-291
GO:1901888	regulation of cell junction assembly	-0.425	6.5085199970347e-295	3.21716143453425e-291
GO:0046222	aflatoxin metabolic process	-0.4248	9.8604016189146e-295	4.87399652022948e-291
GO:0009812	flavonoid metabolic process	0.4248	1.21105196647548e-294	5.98622987028828e-291
GO:0021762	substantia nigra development	-0.4247	1.55347224687981e-294	7.6788133163269e-291
GO:0070507	regulation of microtubule cytoskeleton organization	-0.4246	2.17703940380463e-294	1.07611057730063e-290
GO:0002860	positive regulation of natural killer cell mediated cytotoxicity directed against tumor cell target	-0.4246	2.54441635463627e-294	1.25770500409671e-290
GO:0043525	positive regulation of neuron apoptotic process	-0.4244	4.96254076404318e-294	2.45298389966654e-290
GO:0001833	inner cell mass cell proliferation	0.4243	7.20907554333953e-294	3.56344604107273e-290
GO:0090110	COPII-coated vesicle cargo loading	-0.4242	1.04571033947522e-293	5.16894620802601e-290
GO:0051132	NK T cell activation	-0.4241	1.28619030515972e-293	6.35763867840449e-290
GO:0070588	calcium ion transmembrane transport	-0.4239	2.47512280291781e-293	1.22345320148227e-289
GO:0002053	positive regulation of mesenchymal cell proliferation	0.4239	2.94780609259426e-293	1.45710055156934e-289
GO:0007169	cell surface receptor protein tyrosine kinase signaling pathway	-0.4238	3.70624835571417e-293	1.83199856222952e-289
GO:1900182	positive regulation of protein localization to nucleus	-0.4237	4.92721972725421e-293	2.43552471118175e-289
GO:0021794	thalamus development	-0.4234	1.32029626603231e-292	6.52622444299773e-289
GO:0002456	T cell mediated immunity	-0.4234	1.38854270500954e-292	6.86356659086215e-289
GO:0045955	negative regulation of calcium ion-dependent exocytosis	-0.4234	1.48726563559076e-292	7.35155403672511e-289
GO:0021952	central nervous system projection neuron axonogenesis	0.4232	3.36493615155235e-292	1.66328793971232e-288
GO:1902531	regulation of intracellular signal transduction	-0.423	6.69490067081536e-292	3.30928940158403e-288
GO:0010756	positive regulation of plasminogen activation	-0.4227	1.60230417359965e-291	7.92018953010307e-288
GO:1901165	positive regulation of trophoblast cell migration	0.4226	2.19478432788973e-291	1.0848818932759e-287
GO:0038007	netrin-activated signaling pathway	0.4221	1.22131555417801e-290	6.03696278430192e-287
GO:0019563	glycerol catabolic process	-0.4221	1.5764778057679e-290	7.79252979391075e-287
GO:0033629	negative regulation of cell adhesion mediated by integrin	0.4219	3.14550736387673e-290	1.55482428996427e-286
GO:0060545	positive regulation of necroptotic process	-0.4218	4.52930713422498e-290	2.23883651644741e-286
GO:0003274	endocardial cushion fusion	0.4216	7.32854222757189e-290	3.62249842308878e-286
GO:0008356	asymmetric cell division	-0.4215	1.29826216511168e-289	6.41730988214704e-286
GO:0048844	artery morphogenesis	-0.4214	1.526680440687e-289	7.54638141831583e-286
GO:0007520	myoblast fusion	-0.4212	3.20293727251659e-289	1.58321189380495e-285
GO:0140639	positive regulation of pyroptotic inflammatory response	-0.4211	5.30687157476495e-289	2.62318661940632e-285
GO:0008637	apoptotic mitochondrial changes	-0.421	5.59187276279212e-289	2.76406270664814e-285
GO:0070212	protein poly-ADP-ribosylation	-0.4208	1.27959040684704e-288	6.3250153810449e-285
GO:0032687	negative regulation of interferon-alpha production	-0.4207	1.76029246975488e-288	8.70112567799838e-285
GO:0030168	platelet activation	-0.4207	1.89798712957607e-288	9.38175038149452e-285
GO:0018108	peptidyl-tyrosine phosphorylation	-0.4206	3.0018047388607e-288	1.48379208241885e-284
GO:0010830	regulation of myotube differentiation	0.4205	3.16768060148661e-288	1.56578452131483e-284
GO:0045184	establishment of protein localization	-0.4205	4.24548426887987e-288	2.09854287410732e-284
GO:0038001	paracrine signaling	-0.4204	4.78794257988493e-288	2.36668001723712e-284
GO:0000303	response to superoxide	0.4204	5.73325229433062e-288	2.83394660908763e-284
GO:2001237	negative regulation of extrinsic apoptotic signaling pathway	-0.4202	9.30576455629179e-288	4.59983942017503e-284
GO:0042129	regulation of T cell proliferation	-0.4202	1.07571370379791e-287	5.31725283787305e-284
GO:2001046	positive regulation of integrin-mediated signaling pathway	-0.4194	1.56423924057255e-286	7.73203456615009e-283
GO:0097720	calcineurin-mediated signaling	-0.4192	3.0531595251188e-286	1.50917675326622e-282
GO:0098708	D-glucose import across plasma membrane	0.4188	1.21984261372276e-285	6.0296820396316e-282
GO:0010918	positive regulation of mitochondrial membrane potential	-0.4187	1.90672125791185e-285	9.4249231778583e-282
GO:0051028	mRNA transport	0.4186	2.40405936788468e-285	1.1883265455454e-281
GO:0009312	oligosaccharide biosynthetic process	-0.4184	5.20173513218896e-285	2.571217675841e-281
GO:0035774	positive regulation of insulin secretion involved in cellular response to glucose stimulus	-0.4183	6.59227344178454e-285	3.2585607622741e-281
GO:0048511	rhythmic process	0.4176	8.11644302986352e-284	4.01195778966154e-280
GO:0009992	intracellular water homeostasis	-0.4173	2.53622234257367e-283	1.25365470393416e-279
GO:0007175	negative regulation of epidermal growth factor-activated receptor activity	-0.4172	3.30738159848695e-283	1.6348387241321e-279
GO:1900222	negative regulation of amyloid-beta clearance	-0.4172	3.6298090072247e-283	1.79421459227117e-279
GO:0006616	SRP-dependent cotranslational protein targeting to membrane, translocation	-0.4164	4.04866320314593e-282	2.00125422131503e-278
GO:0140009	L-aspartate import across plasma membrane	-0.4164	4.07303534418829e-282	2.01330137063227e-278
GO:0070294	renal sodium ion absorption	0.4163	6.89094288068222e-282	3.40619306592122e-278
GO:0015918	sterol transport	-0.4162	1.03105837264526e-281	5.09652153598553e-278
GO:0090370	negative regulation of cholesterol efflux	-0.416	1.68145290981633e-281	8.3114217332221e-278
GO:1904646	cellular response to amyloid-beta	-0.416	2.13614297265446e-281	1.0558954713831e-277
GO:0031953	negative regulation of protein autophosphorylation	-0.4158	3.47542590630795e-281	1.71790302548802e-277
GO:0019228	neuronal action potential	0.4155	9.79563900745047e-281	4.84198436138277e-277
GO:0097152	mesenchymal cell apoptotic process	0.4152	3.119480849277e-280	1.54195938379762e-276
GO:0051602	response to electrical stimulus	0.4151	3.7399226069411e-280	1.84864374461098e-276
GO:0046755	viral budding	-0.415	6.19825984606106e-280	3.06379984190798e-276
GO:0002071	glandular epithelial cell maturation	0.4148	1.14786070610126e-279	5.67387547025853e-276
GO:0006695	cholesterol biosynthetic process	-0.4146	2.41289216555856e-279	1.1926925974356e-275
GO:0036444	calcium import into the mitochondrion	0.4144	4.93176155461138e-279	2.4377697364444e-275
GO:0006617	SRP-dependent cotranslational protein targeting to membrane, signal sequence recognition	-0.4141	1.09931430658341e-278	5.43391061744179e-275
GO:0062176	R-loop processing	-0.4138	3.47136797202313e-278	1.71589718857103e-274
GO:0035767	endothelial cell chemotaxis	0.4137	3.94260000050947e-278	1.94882718025183e-274
GO:0006996	organelle organization	-0.4131	3.89197679788813e-277	1.9238041311961e-273
GO:0019348	dolichol metabolic process	-0.4131	3.93167876188748e-277	1.94342881200098e-273
GO:0090156	intracellular sphingolipid homeostasis	-0.413	4.1957378436978e-277	2.07395321613982e-273
GO:0060732	positive regulation of inositol phosphate biosynthetic process	-0.4129	6.66984257104729e-277	3.29690318286868e-273
GO:0015014	heparan sulfate proteoglycan biosynthetic process, polysaccharide chain biosynthetic process	0.4124	3.66356040176923e-276	1.81089790659453e-272
GO:0050871	positive regulation of B cell activation	-0.4121	9.03612043795134e-276	4.46655433247934e-272
GO:0045047	protein targeting to ER	-0.4119	1.66111493248708e-275	8.21089111128362e-272
GO:0071375	cellular response to peptide hormone stimulus	-0.4117	4.19308799487123e-275	2.07264339586485e-271
GO:0000338	protein deneddylation	-0.4115	6.48760508442315e-275	3.20682319323036e-271
GO:0016045	detection of bacterium	-0.4114	9.36747487470074e-275	4.63034283056457e-271
GO:0002286	T cell activation involved in immune response	-0.4114	1.06620689142463e-274	5.27026066431196e-271
GO:0007097	nuclear migration	-0.4112	1.82692546100122e-274	9.03049255372902e-271
GO:0030335	positive regulation of cell migration	-0.4112	1.99998826112063e-274	9.88594197471929e-271
GO:0006956	complement activation	0.4112	2.34044959450278e-274	1.15688423456272e-270
GO:0031340	positive regulation of vesicle fusion	-0.411	4.40556324183884e-274	2.17766991044094e-270
GO:0038061	non-canonical NF-kappaB signal transduction	0.4108	7.51022312417907e-274	3.71230329028171e-270
GO:0048546	digestive tract morphogenesis	0.4104	2.62034162357391e-273	1.29523486453258e-269
GO:2001235	positive regulation of apoptotic signaling pathway	-0.4102	5.07258620469289e-273	2.5073793609797e-269
GO:0048208	COPII vesicle coating	-0.4099	1.77895149426043e-272	8.79335723612931e-269
GO:0006693	prostaglandin metabolic process	-0.4095	6.14136447706379e-272	3.03567646101263e-268
GO:0035279	miRNA-mediated gene silencing by mRNA destabilization	0.4093	1.19151837143227e-271	5.88967530998973e-268
GO:0180010	co-transcriptional mRNA 3'-end processing, cleavage and polyadenylation pathway	0.4089	4.431497409292e-271	2.19048916941304e-267
GO:0002115	store-operated calcium entry	-0.4086	1.0382527933596e-270	5.13208355757648e-267
GO:0007601	visual perception	0.4086	1.2062588610757e-270	5.96253755029717e-267
GO:0045048	protein insertion into ER membrane	-0.4083	2.86884794928882e-270	1.41807154133346e-266
GO:0052651	monoacylglycerol catabolic process	-0.4083	3.32746523293575e-270	1.64476606464014e-266
GO:1901857	positive regulation of cellular respiration	-0.4083	3.72971133651475e-270	1.84359631363924e-266
GO:0010224	response to UV-B	0.4078	1.56610105245662e-269	7.74123750229308e-266
GO:2000786	positive regulation of autophagosome assembly	-0.4077	2.77615619648134e-269	1.37225400792073e-265
GO:0030859	polarized epithelial cell differentiation	-0.4076	3.86155806989306e-269	1.90876815394814e-265
GO:0090027	negative regulation of monocyte chemotaxis	0.4074	5.67445093873454e-269	2.80488109901648e-265
GO:0048762	mesenchymal cell differentiation	-0.4074	6.08937818072936e-269	3.00997963473452e-265
GO:0070168	negative regulation of biomineral tissue development	-0.4074	6.58343497717315e-269	3.25419190921669e-265
GO:0032814	regulation of natural killer cell activation	-0.4072	1.15389779548843e-268	5.70371680309931e-265
GO:0048261	negative regulation of receptor-mediated endocytosis	-0.407	2.03049709978056e-268	1.00367471642153e-264
GO:0060574	intestinal epithelial cell maturation	0.407	2.37496457007801e-268	1.17394498698956e-264
GO:1903214	regulation of protein targeting to mitochondrion	0.4065	1.32141738950569e-267	6.53176615632664e-264
GO:1904019	epithelial cell apoptotic process	0.4065	1.32630953073561e-267	6.55594801042611e-264
GO:0060137	maternal process involved in parturition	0.4065	1.44848579647007e-267	7.15986529195158e-264
GO:0021527	spinal cord association neuron differentiation	-0.4062	3.6051435490274e-267	1.78202245628424e-263
GO:0006936	muscle contraction	-0.406	7.19536277472212e-267	3.55666781954514e-263
GO:0050671	positive regulation of lymphocyte proliferation	-0.4059	9.30399220545671e-267	4.59896334715725e-263
GO:0045332	phospholipid translocation	0.4054	3.9744279084695e-266	1.96455971515647e-262
GO:0006699	bile acid biosynthetic process	-0.4052	9.25987597370356e-266	4.57715669380167e-262
GO:0035116	embryonic hindlimb morphogenesis	0.4051	1.2829570422849e-265	6.34165666001429e-262
GO:0071277	cellular response to calcium ion	0.4048	3.51689224249915e-265	1.73839983546733e-261
GO:0001525	angiogenesis	-0.4046	6.41086716007411e-265	3.16889163722463e-261
GO:0015866	ADP transport	-0.404	4.7780625429294e-264	2.36179631497e-260
GO:0003209	cardiac atrium morphogenesis	-0.404	5.33078449139476e-264	2.63500677409643e-260
GO:0003015	heart process	-0.4039	5.77135999703369e-264	2.85278324653375e-260
GO:1905278	positive regulation of epithelial tube formation	0.4039	7.14921793781741e-264	3.53385842666315e-260
GO:0055085	transmembrane transport	-0.4037	1.24562166423565e-263	6.15710788631679e-260
GO:0016477	cell migration	-0.4037	1.36460995513469e-263	6.74526700823079e-260
GO:0033673	negative regulation of kinase activity	0.4036	1.43436179227727e-263	7.09005033922654e-260
GO:0060603	mammary gland duct morphogenesis	-0.4034	2.9294335304139e-263	1.44801899408359e-259
GO:0000056	ribosomal small subunit export from nucleus	0.403	1.05345873204821e-262	5.20724651251431e-259
GO:0002230	positive regulation of defense response to virus by host	-0.403	1.08605595499068e-262	5.36837458551891e-259
GO:0021680	cerebellar Purkinje cell layer development	-0.4028	2.28185439260494e-262	1.12792062626462e-258
GO:0033540	fatty acid beta-oxidation using acyl-CoA oxidase	-0.4025	5.79999110231435e-262	2.86693560187399e-258
GO:0086014	atrial cardiac muscle cell action potential	0.4023	1.17981338083691e-261	5.83181754147682e-258
GO:0016540	protein autoprocessing	-0.4023	1.19503370458693e-261	5.90705160177322e-258
GO:0038196	type III interferon-mediated signaling pathway	-0.4022	1.76035100702891e-261	8.70141502774392e-258
GO:0014070	response to organic cyclic compound	-0.4021	2.152138349537e-261	1.06380198617614e-257
GO:0030259	lipid glycosylation	-0.4021	2.33929151172616e-261	1.15631179424624e-257
GO:0006816	calcium ion transport	-0.4019	3.81028003393048e-261	1.88342142077183e-257
GO:0051155	positive regulation of striated muscle cell differentiation	-0.4019	4.60578463651741e-261	2.27663934583056e-257
GO:0042088	T-helper 1 type immune response	-0.4015	1.73827846387889e-260	8.59231044695338e-257
GO:0045786	negative regulation of cell cycle	-0.4012	3.65975348180998e-260	1.80901614605867e-256
GO:0097401	synaptic vesicle lumen acidification	-0.401	7.03509272585507e-260	3.47744633439016e-256
GO:1900121	negative regulation of receptor binding	-0.401	7.39948965234544e-260	3.65756773515435e-256
GO:0000389	mRNA 3'-splice site recognition	0.4006	2.81312225602219e-259	1.39052633115177e-255
GO:0034138	toll-like receptor 3 signaling pathway	-0.4005	4.16179206735333e-259	2.05717381889275e-255
GO:0007018	microtubule-based movement	-0.4005	4.33000735131133e-259	2.14032263375319e-255
GO:0031629	synaptic vesicle fusion to presynaptic active zone membrane	-0.4003	6.90235980207665e-259	3.41183645016649e-255
GO:0009651	response to salt stress	-0.4003	7.73524628380117e-259	3.82353223808292e-255
GO:0042102	positive regulation of T cell proliferation	-0.4001	1.34017409850944e-258	6.62448056893216e-255
GO:0007163	establishment or maintenance of cell polarity	-0.4001	1.34718127820996e-258	6.65911705819184e-255
GO:0016266	O-glycan processing	-0.4001	1.61148863024536e-258	7.96558829930279e-255
GO:0048755	branching morphogenesis of a nerve	0.3999	3.03343362250433e-258	1.49942623960389e-254
GO:0095500	acetylcholine receptor signaling pathway	-0.3997	4.47592893397768e-258	2.21245167206517e-254
GO:1904417	positive regulation of xenophagy	-0.3995	1.08440010496468e-257	5.36018971884039e-254
GO:0032731	positive regulation of interleukin-1 beta production	-0.3992	2.55754338619464e-257	1.26419369579601e-253
GO:0007566	embryo implantation	0.3989	6.54490108123322e-257	3.23514460445358e-253
GO:0006826	iron ion transport	0.3987	1.2229109749316e-256	6.04484894908688e-253
GO:1902966	positive regulation of protein localization to early endosome	-0.3985	2.71175109605614e-256	1.34041856678055e-252
GO:1904996	positive regulation of leukocyte adhesion to vascular endothelial cell	-0.3982	5.84493778869736e-256	2.8891527489531e-252
GO:0000184	nuclear-transcribed mRNA catabolic process, nonsense-mediated decay	0.398	1.05447377204102e-255	5.21226385519876e-252
GO:0051142	positive regulation of NK T cell proliferation	-0.3979	1.46745651115425e-255	7.25363753463543e-252
GO:0045657	positive regulation of monocyte differentiation	-0.3977	3.66278714967988e-255	1.81051568808677e-251
GO:0043149	stress fiber assembly	-0.3975	5.34954186563377e-255	2.64427854418277e-251
GO:0070314	G1 to G0 transition	0.3972	1.62115285731e-254	8.01335857368334e-251
GO:0010631	epithelial cell migration	0.3972	1.74732468816299e-254	8.63702593358964e-251
GO:0006771	riboflavin metabolic process	-0.3971	1.90607767159304e-254	9.4217419306844e-251
GO:0045869	negative regulation of single stranded viral RNA replication via double stranded DNA intermediate	-0.3969	3.89852583051335e-254	1.92704131802275e-250
GO:0014075	response to amine	-0.3967	6.73243154657678e-254	3.3278409134729e-250
GO:0001944	vasculature development	0.3965	1.401671714928e-253	6.9284632868891e-250
GO:0030336	negative regulation of cell migration	-0.3965	1.62197337801207e-253	8.01741440751365e-250
GO:0006171	cAMP biosynthetic process	-0.3957	2.01510528742673e-252	9.96066543575031e-249
GO:0032088	negative regulation of NF-kappaB transcription factor activity	-0.3956	2.61558697868271e-252	1.29288464356286e-248
GO:0010591	regulation of lamellipodium assembly	-0.3955	3.2281885257031e-252	1.59569358825504e-248
GO:0006487	protein N-linked glycosylation	-0.3949	2.5895113674931e-251	1.27999546895184e-247
GO:0050832	defense response to fungus	-0.3947	4.42775102636783e-251	2.18863733233362e-247
GO:0060068	vagina development	-0.3945	7.77142601874907e-251	3.84141588106766e-247
GO:0086010	membrane depolarization during action potential	-0.3944	9.99068628422077e-251	4.93839623029033e-247
GO:0002532	production of molecular mediator involved in inflammatory response	0.3944	1.13242215916337e-250	5.59756273274452e-247
GO:0051963	regulation of synapse assembly	-0.3944	1.31682861702484e-250	6.5090838539538e-247
GO:0036258	multivesicular body assembly	-0.3942	2.01952316144911e-250	9.98250298704293e-247
GO:0002719	negative regulation of cytokine production involved in immune response	-0.394	3.86095555576439e-250	1.90847033121434e-246
GO:0045861	negative regulation of proteolysis	-0.3937	9.94988122992195e-250	4.91822629195042e-246
GO:0006325	chromatin organization	0.3936	1.27165209039849e-249	6.28577628283976e-246
GO:0060221	retinal rod cell differentiation	0.3936	1.4116812490226e-249	6.9779404139187e-246
GO:1990416	cellular response to brain-derived neurotrophic factor stimulus	0.3935	1.76038893267631e-249	8.70160249421898e-246
GO:0043406	positive regulation of MAP kinase activity	-0.3934	2.52526275876753e-249	1.24823738165879e-245
GO:0090611	ubiquitin-independent protein catabolic process via the multivesicular body sorting pathway	-0.3929	1.45291551574465e-248	7.18176139432582e-245
GO:0002576	platelet degranulation	-0.3927	2.33711168774412e-248	1.15523430725192e-244
GO:1904862	inhibitory synapse assembly	-0.3926	3.05352870335148e-248	1.50935923806664e-244
GO:2001171	positive regulation of ATP biosynthetic process	-0.3925	4.34398044062049e-248	2.14722953179871e-244
GO:0046470	phosphatidylcholine metabolic process	-0.3925	4.42070730751553e-248	2.18515562210493e-244
GO:0015886	heme transport	0.3925	5.24621412379272e-248	2.59320364139074e-244
GO:0050849	negative regulation of calcium-mediated signaling	-0.3922	1.06609037609964e-247	5.26968472906053e-244
GO:0010898	positive regulation of triglyceride catabolic process	0.3922	1.32266020168363e-247	6.5379093769222e-244
GO:0042273	ribosomal large subunit biogenesis	0.392	1.93388584657523e-247	9.55919773962136e-244
GO:0031630	regulation of synaptic vesicle fusion to presynaptic active zone membrane	0.3917	5.3428951164256e-247	2.64099305604918e-243
GO:0061640	cytoskeleton-dependent cytokinesis	-0.3914	1.37293762548466e-246	6.78643068277066e-243
GO:0007155	cell adhesion	-0.3914	1.51668378404338e-246	7.49696794452644e-243
GO:0035331	negative regulation of hippo signaling	-0.3911	4.1762516442386e-246	2.06432118774714e-242
GO:0032740	positive regulation of interleukin-17 production	-0.391	4.75460927097821e-246	2.35020336264453e-242
GO:0007212	G protein-coupled dopamine receptor signaling pathway	-0.391	5.34153196459202e-246	2.64031925009784e-242
GO:0075523	viral translational frameshifting	-0.3909	7.20215696318802e-246	3.56002618690384e-242
GO:0003333	amino acid transmembrane transport	0.3905	2.07368840114156e-245	1.02502417668427e-241
GO:1905665	positive regulation of calcium ion import across plasma membrane	-0.3905	2.56792328337479e-245	1.26932447897216e-241
GO:0006979	response to oxidative stress	-0.3904	3.2934398281603e-245	1.62794730705963e-241
GO:0002430	complement receptor mediated signaling pathway	-0.39	9.76972790011183e-245	4.82917650102528e-241
GO:0032147	activation of protein kinase activity	-0.39	1.05948083499122e-244	5.23701376736159e-241
GO:0070741	response to interleukin-6	-0.3899	1.62941144842286e-244	8.05418078955418e-241
GO:1903588	negative regulation of blood vessel endothelial cell proliferation involved in sprouting angiogenesis	-0.3898	1.83700989855428e-244	9.08033992855379e-241
GO:0036065	fucosylation	-0.3896	3.38915262183218e-244	1.67525814097165e-240
GO:0048341	paraxial mesoderm formation	0.3896	3.95039109959355e-244	1.95267832052909e-240
GO:0043542	endothelial cell migration	-0.3893	1.00931707904115e-243	4.98905432170038e-240
GO:1902115	regulation of organelle assembly	-0.3892	1.45741415204431e-243	7.203998153555e-240
GO:0006739	NADP metabolic process	-0.3891	1.66012609912579e-243	8.20600330797879e-240
GO:0090168	Golgi reassembly	-0.3891	1.73182587931809e-243	8.56041532146931e-240
GO:0090150	establishment of protein localization to membrane	-0.3885	1.26126446909751e-242	6.234430270749e-239
GO:0032200	telomere organization	0.3884	1.60088055905692e-242	7.91315260341837e-239
GO:0007254	JNK cascade	-0.3883	2.37646696714213e-242	1.17468762185836e-238
GO:0002768	immune response-regulating cell surface receptor signaling pathway	-0.3882	2.81371424393244e-242	1.3908189507758e-238
GO:0043605	amide catabolic process	-0.3882	3.49030856872267e-242	1.72525952551961e-238
GO:0099505	regulation of presynaptic membrane potential	0.3881	3.89742660910886e-242	1.92649797288251e-238
GO:1902177	positive regulation of oxidative stress-induced intrinsic apoptotic signaling pathway	0.388	5.47973140959952e-242	2.70863123576504e-238
GO:1901317	regulation of flagellated sperm motility	0.388	5.55963697286195e-242	2.74812855568566e-238
GO:0046826	negative regulation of protein export from nucleus	-0.3877	1.28967423471878e-241	6.37485974221494e-238
GO:0032436	positive regulation of proteasomal ubiquitin-dependent protein catabolic process	-0.3876	2.01888609509642e-241	9.97935396806159e-238
GO:0015793	glycerol transmembrane transport	0.3872	5.86849533003631e-241	2.90079724163695e-237
GO:0097084	vascular associated smooth muscle cell development	-0.3872	7.66393694772201e-241	3.78828403325899e-237
GO:0061156	pulmonary artery morphogenesis	0.387	1.19277109224696e-240	5.89586750897673e-237
GO:0032924	activin receptor signaling pathway	0.3868	2.51146457294355e-240	1.241416938406e-236
GO:2000147	positive regulation of cell motility	0.3866	4.74801943769141e-240	2.34694600805086e-236
GO:1903608	protein localization to cytoplasmic stress granule	0.3865	5.17292446317265e-240	2.55697656214624e-236
GO:0070293	renal absorption	-0.3864	7.11587253489091e-240	3.51737579399658e-236
GO:0070244	negative regulation of thymocyte apoptotic process	0.3861	1.92970253244842e-239	9.53851961789256e-236
GO:0010468	regulation of gene expression	0.3861	2.22251957839075e-239	1.09859142759855e-235
GO:0150103	reactive gliosis	-0.386	2.92049648813675e-239	1.443601414086e-235
GO:0099003	vesicle-mediated transport in synapse	-0.3859	3.22825704783297e-239	1.59572745874384e-235
GO:0010760	negative regulation of macrophage chemotaxis	0.3859	3.42096176670637e-239	1.69098140128296e-235
GO:0045880	positive regulation of smoothened signaling pathway	-0.3858	5.65220598493635e-239	2.79388541835404e-235
GO:0030239	myofibril assembly	-0.3857	7.82234527880664e-239	3.86658527131412e-235
GO:0150076	neuroinflammatory response	-0.3856	1.0661286473323e-238	5.26987390376358e-235
GO:0048599	oocyte development	0.3855	1.38392955298806e-238	6.84076378041999e-235
GO:0140059	dendrite arborization	-0.3854	1.55851714428973e-238	7.70375024422413e-235
GO:0090324	negative regulation of oxidative phosphorylation	-0.3852	3.44877948336021e-238	1.70473169862495e-234
GO:0043162	ubiquitin-dependent protein catabolic process via the multivesicular body sorting pathway	-0.3851	3.85925538355161e-238	1.90762993608956e-234
GO:2000649	regulation of sodium ion transmembrane transporter activity	-0.3847	1.29978432751038e-237	6.4248339308838e-234
GO:0098712	L-glutamate import across plasma membrane	-0.3846	1.83940128971739e-237	9.09216057507305e-234
GO:0006978	DNA damage response, signal transduction by p53 class mediator resulting in transcription of p21 class mediator	0.3841	9.11683990631353e-237	4.50645396569078e-233
GO:0034162	toll-like receptor 9 signaling pathway	-0.384	1.11539952929921e-236	5.51341987332601e-233
GO:0015867	ATP transport	-0.384	1.35430306588127e-236	6.69432005465109e-233
GO:0060307	regulation of ventricular cardiac muscle cell membrane repolarization	-0.3839	1.70624139994045e-236	8.43395123990565e-233
GO:1990090	cellular response to nerve growth factor stimulus	-0.3839	1.74986003949758e-236	8.64955817523652e-233
GO:0046415	urate metabolic process	0.3833	1.11863985549575e-235	5.52943680571548e-232
GO:0002260	lymphocyte homeostasis	0.3832	1.35166706249961e-235	6.68129028993559e-232
GO:0042754	negative regulation of circadian rhythm	0.3827	6.68253932931664e-235	3.30317919048121e-231
GO:0030177	positive regulation of Wnt signaling pathway	0.3827	7.05397409885559e-235	3.48677939706432e-231
GO:0032755	positive regulation of interleukin-6 production	-0.3827	7.3041689494135e-235	3.61045071169509e-231
GO:0008104	protein localization	-0.3825	1.30774676260625e-234	6.4641922475627e-231
GO:0007267	cell-cell signaling	-0.3824	1.53512294998871e-234	7.58811274179419e-231
GO:0007596	blood coagulation	-0.3824	1.64777281050748e-234	8.14494100233846e-231
GO:2001256	regulation of store-operated calcium entry	0.382	5.01633930700724e-234	2.47957651945368e-230
GO:0048499	synaptic vesicle membrane organization	-0.382	5.29906501971041e-234	2.61932783924285e-230
GO:0014912	negative regulation of smooth muscle cell migration	-0.3818	1.08390681088909e-233	5.35775136622476e-230
GO:0090148	membrane fission	-0.3817	1.33098380298341e-233	6.57905293814702e-230
GO:0003139	secondary heart field specification	0.3815	2.52634550733318e-233	1.24877258427479e-229
GO:0035855	megakaryocyte development	-0.3813	4.81823241937106e-233	2.38165228489512e-229
GO:2001243	negative regulation of intrinsic apoptotic signaling pathway	0.3812	5.53122003008174e-233	2.7340820608694e-229
GO:0048675	axon extension	-0.3812	6.42764565300551e-233	3.17718524628062e-229
GO:0042998	positive regulation of Golgi to plasma membrane protein transport	0.3809	1.37767259273024e-232	6.80983562586555e-229
GO:0061512	protein localization to cilium	-0.3808	1.93311576542058e-232	9.55539122847393e-229
GO:0097049	motor neuron apoptotic process	-0.3803	9.01739019696584e-232	4.45729597436021e-228
GO:0097242	amyloid-beta clearance	-0.3801	1.62801194373157e-231	8.04726303786514e-228
GO:0031640	killing of cells of another organism	-0.3798	3.62709796311007e-231	1.79287452316531e-227
GO:0046069	cGMP catabolic process	0.3797	5.78415593824143e-231	2.85910828027274e-227
GO:0061817	endoplasmic reticulum-plasma membrane tethering	0.3795	1.03330333606806e-230	5.10761839018442e-227
GO:0046596	regulation of viral entry into host cell	-0.3794	1.22959523339968e-230	6.07788923869461e-227
GO:2000035	regulation of stem cell division	0.3794	1.24586765615184e-230	6.15832382435855e-227
GO:0051900	regulation of mitochondrial depolarization	-0.3793	1.61089064373036e-230	7.96263245195915e-227
GO:2000145	regulation of cell motility	-0.379	4.30986027342648e-230	2.13036393315471e-226
GO:0048489	synaptic vesicle transport	-0.379	4.90758195352873e-230	2.42581775962925e-226
GO:0006121	mitochondrial electron transport, succinate to ubiquinone	-0.3784	2.6735316324978e-229	1.32152668594366e-225
GO:0071285	cellular response to lithium ion	-0.3783	3.51404009260631e-229	1.7369900177753e-225
GO:0006958	complement activation, classical pathway	0.3781	5.7267897450233e-229	2.83075217096502e-225
GO:0086009	membrane repolarization	0.3778	1.49864005074071e-228	7.40777777081133e-225
GO:0043433	negative regulation of DNA-binding transcription factor activity	-0.3774	6.02830728350954e-228	2.97979229023877e-224
GO:0034134	toll-like receptor 2 signaling pathway	-0.3773	7.66855408622858e-228	3.79056628482279e-224
GO:0010506	regulation of autophagy	-0.3772	8.6333818062878e-228	4.26748062684806e-224
GO:0007214	gamma-aminobutyric acid signaling pathway	0.3772	8.76044530897573e-228	4.3302881162267e-224
GO:0032479	regulation of type I interferon production	-0.3769	2.28118078311541e-227	1.12758766109395e-223
GO:0000463	maturation of LSU-rRNA from tricistronic rRNA transcript (SSU-rRNA, 5.8S rRNA, LSU-rRNA)	0.3768	2.92704945332398e-227	1.44684054477804e-223
GO:0042753	positive regulation of circadian rhythm	-0.376	3.12788641182896e-226	1.54611425336706e-222
GO:0044725	epigenetic programming in the zygotic pronuclei	-0.3759	4.71986739659305e-226	2.33303045413595e-222
GO:0071625	vocalization behavior	0.3755	1.73472545656734e-225	8.57474793181236e-222
GO:0032979	protein insertion into mitochondrial inner membrane from matrix	0.3754	2.03581606333292e-225	1.00630388010546e-221
GO:0060789	hair follicle placode formation	0.3753	2.97355701560002e-225	1.46982923281109e-221
GO:0051930	regulation of sensory perception of pain	-0.3751	5.38504172091987e-225	2.66182612265069e-221
GO:0044691	tooth eruption	-0.375	7.03805314042691e-225	3.47890966731302e-221
GO:0090304	nucleic acid metabolic process	0.3748	1.37420208785569e-224	6.79268092027065e-221
GO:0038172	interleukin-33-mediated signaling pathway	-0.3743	4.53300102948997e-224	2.24066240887689e-220
GO:2000096	positive regulation of Wnt signaling pathway, planar cell polarity pathway	0.3735	5.84239492286311e-223	2.88789581037124e-219
GO:1903543	positive regulation of exosomal secretion	-0.3735	6.19929002683726e-223	3.06430906026566e-219
GO:0019079	viral genome replication	-0.3734	6.57690627896554e-223	3.25096477369267e-219
GO:1903053	regulation of extracellular matrix organization	0.3733	8.77563883829658e-223	4.33779827777e-219
GO:0042438	melanin biosynthetic process	0.3731	1.67623171088322e-222	8.28561334689576e-219
GO:0048266	behavioral response to pain	-0.373	2.16388259958805e-222	1.06960716897638e-218
GO:0009615	response to virus	-0.373	2.4710302136528e-222	1.22143023460858e-218
GO:0086003	cardiac muscle cell contraction	0.3728	3.89570355817273e-222	1.92564626880478e-218
GO:0060340	positive regulation of type I interferon-mediated signaling pathway	-0.3727	5.17367447917718e-222	2.55734729505728e-218
GO:0044351	macropinocytosis	-0.3727	5.41160672486402e-222	2.67495720410028e-218
GO:0032700	negative regulation of interleukin-17 production	-0.3727	5.48814221232534e-222	2.71278869555242e-218
GO:0051205	protein insertion into membrane	-0.3727	6.20125696354444e-222	3.06528131708002e-218
GO:0046847	filopodium assembly	-0.3726	8.29516688340857e-222	4.10030099046885e-218
GO:0006869	lipid transport	-0.3725	9.67465682539973e-222	4.78218286879509e-218
GO:0048246	macrophage chemotaxis	-0.3721	3.0749822343946e-221	1.51996371846125e-217
GO:0030641	regulation of cellular pH	-0.3721	3.78614433789182e-221	1.87149114621993e-217
GO:0060048	cardiac muscle contraction	0.3715	1.85945495229877e-220	9.19128582921283e-217
GO:0060972	left/right pattern formation	0.3715	2.00007075934133e-220	9.88634976342422e-217
GO:0048490	anterograde synaptic vesicle transport	-0.3715	2.13583521689026e-220	1.05574334770886e-216
GO:0006939	smooth muscle contraction	-0.3714	2.27258739648534e-220	1.1233399500827e-216
GO:1902260	negative regulation of delayed rectifier potassium channel activity	0.3713	3.74206853532598e-220	1.84970447701163e-216
GO:0043068	positive regulation of programmed cell death	-0.3712	4.45735811735645e-220	2.20327211740929e-216
GO:0006689	ganglioside catabolic process	-0.3711	5.43070332950794e-220	2.68439665577577e-216
GO:0061041	regulation of wound healing	0.3711	5.51750017427241e-220	2.72730033614285e-216
GO:1901331	positive regulation of odontoblast differentiation	0.3707	1.77575441357235e-219	8.77755406628814e-216
GO:0072540	T-helper 17 cell lineage commitment	0.3705	3.86462256597099e-219	1.91028293435946e-215
GO:0045742	positive regulation of epidermal growth factor receptor signaling pathway	-0.3704	4.40151369943513e-219	2.17566822163079e-215
GO:0090280	positive regulation of calcium ion import	-0.3702	7.84726907237971e-219	3.87890510247729e-215
GO:0042953	lipoprotein transport	-0.3701	1.21330903719851e-218	5.99738657087221e-215
GO:0160049	negative regulation of cGAS/STING signaling pathway	-0.3698	2.33000010510368e-218	1.15171905195275e-214
GO:0003400	regulation of COPII vesicle coating	-0.3698	2.64344846273829e-218	1.30665657513153e-214
GO:1903232	melanosome assembly	-0.3696	4.66371032024309e-218	2.30527201129616e-214
GO:0036302	atrioventricular canal development	0.3695	6.41135025317876e-218	3.16913043014626e-214
GO:0071800	podosome assembly	-0.3695	6.82010004649071e-218	3.37117545298036e-214
GO:1903671	negative regulation of sprouting angiogenesis	0.3695	7.17800874159578e-218	3.54808972097079e-214
GO:0000028	ribosomal small subunit assembly	0.3694	7.72676182576568e-218	3.81933837047598e-214
GO:0031503	protein-containing complex localization	-0.3694	8.67082510779009e-218	4.28598885078064e-214
GO:0035542	regulation of SNARE complex assembly	-0.3693	1.11600649481299e-217	5.51642010386062e-214
GO:0030050	vesicle transport along actin filament	-0.3689	3.31613634104267e-217	1.63916619337739e-213
GO:0032873	negative regulation of stress-activated MAPK cascade	0.3689	3.85273839091183e-217	1.90440858662772e-213
GO:0019673	GDP-mannose metabolic process	-0.3688	4.22142250274749e-217	2.08664914310809e-213
GO:0042270	protection from natural killer cell mediated cytotoxicity	-0.3688	4.33688512862576e-217	2.14372231907971e-213
GO:0032471	negative regulation of endoplasmic reticulum calcium ion concentration	-0.3688	4.90940333813785e-217	2.42671807004154e-213
GO:1900242	regulation of synaptic vesicle endocytosis	-0.3688	5.2877423749236e-217	2.61373105592474e-213
GO:0051610	serotonin uptake	0.3686	9.76320861659156e-217	4.82595401918121e-213
GO:0051058	negative regulation of small GTPase mediated signal transduction	-0.3684	1.68264866936406e-216	8.31733237266653e-213
GO:0002637	regulation of immunoglobulin production	-0.3683	2.31527395087771e-216	1.14443991391885e-212
GO:0045762	positive regulation of adenylate cyclase activity	-0.3682	2.81744149749831e-216	1.39266133221341e-212
GO:0010632	regulation of epithelial cell migration	-0.368	4.39229013038624e-216	2.17110901144992e-212
GO:0003016	respiratory system process	0.3679	6.83042661293313e-216	3.37627987477285e-212
GO:0034260	negative regulation of GTPase activity	-0.3678	9.34850245162901e-216	4.62096476184022e-212
GO:0045667	regulation of osteoblast differentiation	0.3676	1.34622336719769e-215	6.65438210405819e-212
GO:0034394	protein localization to cell surface	-0.3675	2.09351894197085e-215	1.03482641301619e-211
GO:0060669	embryonic placenta morphogenesis	0.3674	2.87250909459428e-215	1.41988124545795e-211
GO:0035313	wound healing, spreading of epidermal cells	-0.3674	3.11419660959509e-215	1.53934738412285e-211
GO:0046626	regulation of insulin receptor signaling pathway	0.3673	3.17899447712808e-215	1.57137697004441e-211
GO:0044794	positive regulation by host of viral process	-0.3673	3.89217013495806e-215	1.92389969770977e-211
GO:0030183	B cell differentiation	-0.3672	4.4183461596879e-215	2.18398850673373e-211
GO:0033081	regulation of T cell differentiation in thymus	0.3672	5.12303758487214e-215	2.5323174782023e-211
GO:2000738	positive regulation of stem cell differentiation	-0.3672	5.2035459490765e-215	2.57211276262852e-211
GO:1904044	response to aldosterone	-0.3669	1.08510291253165e-214	5.36366369664392e-211
GO:0090201	negative regulation of release of cytochrome c from mitochondria	-0.3669	1.11847752476289e-214	5.52863440490295e-211
GO:0021987	cerebral cortex development	0.3663	7.28843233375626e-214	3.60267210257572e-210
GO:0036295	cellular response to increased oxygen levels	-0.3661	1.21403451967268e-213	6.00097263074206e-210
GO:0043247	telomere maintenance in response to DNA damage	-0.366	1.577558833586e-213	7.79787331441558e-210
GO:0008333	endosome to lysosome transport	-0.3659	1.86307817799429e-213	9.20919543382579e-210
GO:0043269	regulation of monoatomic ion transport	0.3659	2.30544422387533e-213	1.13958107986157e-209
GO:0030100	regulation of endocytosis	-0.3659	2.33718011321494e-213	1.15526812996215e-209
GO:1904385	cellular response to angiotensin	0.3658	2.40964015168284e-213	1.19108512697683e-209
GO:0060767	epithelial cell proliferation involved in prostate gland development	0.3656	4.87817755815989e-213	2.41128316699844e-209
GO:0098696	regulation of neurotransmitter receptor localization to postsynaptic specialization membrane	-0.3652	1.417256358537e-212	7.00549818024841e-209
GO:0007166	cell surface receptor signaling pathway	-0.365	2.45515199181238e-212	1.21358162955286e-208
GO:0018243	protein O-linked glycosylation via threonine	-0.3649	3.28343462656404e-212	1.62300173591061e-208
GO:0034379	very-low-density lipoprotein particle assembly	-0.3648	4.47373729385675e-212	2.21136834435339e-208
GO:0070555	response to interleukin-1	0.3648	4.79202040220763e-212	2.36869568481123e-208
GO:0032527	protein exit from endoplasmic reticulum	-0.3647	6.97455139523836e-212	3.44752075466632e-208
GO:0046007	negative regulation of activated T cell proliferation	-0.3646	7.85185837331366e-212	3.88117359392894e-208
GO:0050806	positive regulation of synaptic transmission	-0.3646	7.96054254394249e-212	3.93489617947077e-208
GO:0061523	cilium disassembly	-0.3646	9.18342957670811e-212	4.53936923976682e-208
GO:0036151	phosphatidylcholine acyl-chain remodeling	-0.3646	9.50395688750725e-212	4.69780588949483e-208
GO:0043534	blood vessel endothelial cell migration	-0.3644	1.67246556563024e-211	8.26699729091028e-208
GO:0036438	maintenance of lens transparency	-0.3643	1.962440048603e-211	9.70034116024463e-208
GO:0043312	neutrophil degranulation	-0.3642	2.68609378621313e-211	1.32773615852515e-207
GO:0051220	cytoplasmic sequestering of protein	-0.3642	2.72548750360246e-211	1.34720847303069e-207
GO:0097294	'de novo' XMP biosynthetic process	0.364	4.00919617645414e-211	1.98174567002128e-207
GO:0032148	activation of protein kinase B activity	-0.3639	5.4698670935569e-211	2.70375530434518e-207
GO:0010804	negative regulation of tumor necrosis factor-mediated signaling pathway	-0.3638	8.61058952560408e-211	4.2562144025061e-207
GO:0097178	ruffle assembly	-0.3638	8.97752696615424e-211	4.43759157937004e-207
GO:0006103	2-oxoglutarate metabolic process	-0.3637	1.09887962419501e-210	5.43176198239596e-207
GO:0006508	proteolysis	-0.3636	1.60781919516591e-210	7.94745028170508e-207
GO:0035470	positive regulation of vascular wound healing	0.3635	1.65215476024732e-210	8.1666009799025e-207
GO:0006814	sodium ion transport	0.3635	2.01908125019541e-210	9.98031861971589e-207
GO:0048935	peripheral nervous system neuron development	-0.3634	2.44745109185489e-210	1.20977507470387e-206
GO:0032364	intracellular oxygen homeostasis	0.3633	2.97393911457899e-210	1.47001810433639e-206
GO:0045933	positive regulation of muscle contraction	-0.3632	4.46522346265221e-210	2.20715995758899e-206
GO:1903298	negative regulation of hypoxia-induced intrinsic apoptotic signaling pathway	-0.363	7.86099469989667e-210	3.88568968015892e-206
GO:0043085	positive regulation of catalytic activity	-0.3629	1.08169049458647e-209	5.3467961147409e-206
GO:0043434	response to peptide hormone	0.3627	2.07961555595518e-209	1.02795396930865e-205
GO:0042159	lipoprotein catabolic process	-0.3626	2.67863590729167e-209	1.32404972897427e-205
GO:0006417	regulation of translation	0.3626	2.77461815656145e-209	1.37149375478833e-205
GO:0010828	positive regulation of D-glucose transmembrane transport	0.362	1.36364164473604e-208	6.74048064993025e-205
GO:0045446	endothelial cell differentiation	0.362	1.40482447761829e-208	6.9440473928672e-205
GO:0002690	positive regulation of leukocyte chemotaxis	0.3618	2.17319182700806e-208	1.07420872009008e-204
GO:0007084	mitotic nuclear membrane reassembly	-0.3618	2.19789245418715e-208	1.08641824010471e-204
GO:0050965	detection of temperature stimulus involved in sensory perception of pain	0.3616	4.41932544690564e-208	2.18447256840546e-204
GO:2001044	regulation of integrin-mediated signaling pathway	-0.3614	7.01447588039168e-208	3.46725542767761e-204
GO:0010001	glial cell differentiation	0.3613	9.67692092065167e-208	4.78330201107812e-204
GO:0090091	positive regulation of extracellular matrix disassembly	0.3611	1.61615433551275e-207	7.98865088043954e-204
GO:0006415	translational termination	0.3611	1.63699537844711e-207	8.09166815566405e-204
GO:1902732	positive regulation of chondrocyte proliferation	0.361	2.04324728575225e-207	1.00997713334734e-203
GO:2001238	positive regulation of extrinsic apoptotic signaling pathway	-0.3609	2.61732807974858e-207	1.29374526981972e-203
GO:0090656	t-circle formation	-0.3609	2.8065723619965e-207	1.38728871853487e-203
GO:0040014	regulation of multicellular organism growth	0.3608	3.76657050945813e-207	1.86181580282516e-203
GO:0001845	phagolysosome assembly	-0.3602	1.92457744381322e-206	9.51318630476876e-203
GO:0060065	uterus development	0.3602	2.27232048569561e-206	1.12320801607934e-202
GO:0050851	antigen receptor-mediated signaling pathway	-0.36	3.18503176167484e-206	1.57436119979588e-202
GO:1990748	cellular detoxification	-0.3596	1.06056391485178e-205	5.24236743111235e-202
GO:0060729	intestinal epithelial structure maintenance	-0.3591	4.10317866580557e-205	2.02820121450769e-201
GO:0070306	lens fiber cell differentiation	-0.3588	9.61612213257079e-205	4.75324917012974e-201
GO:0019371	cyclooxygenase pathway	-0.3586	1.77706005982076e-204	8.784007875694e-201
GO:0097186	amelogenesis	-0.3586	1.86573037697585e-204	9.22230525339163e-201
GO:0002067	glandular epithelial cell differentiation	0.3585	2.25068197201717e-204	1.11251209876809e-200
GO:0035332	positive regulation of hippo signaling	0.3583	3.70489211701621e-204	1.83132817344111e-200
GO:1904504	positive regulation of lipophagy	-0.3583	3.89308037173184e-204	1.92434962774705e-200
GO:1902396	protein localization to bicellular tight junction	-0.3582	6.25533682945481e-204	3.09201299479951e-200
GO:0061644	protein localization to CENP-A containing chromatin	0.3582	6.32388709632544e-204	3.12589739171367e-200
GO:0051653	spindle localization	-0.358	9.18288063282502e-204	4.53909789680541e-200
GO:0006493	protein O-linked glycosylation	-0.358	1.00547721280829e-203	4.97007386291136e-200
GO:0051168	nuclear export	0.358	1.0649782858524e-203	5.26418766696844e-200
GO:0001558	regulation of cell growth	-0.3578	1.77988170817614e-203	8.79795528351464e-200
GO:0034121	regulation of toll-like receptor signaling pathway	0.3577	2.12747757746747e-203	1.05161216654217e-199
GO:0022617	extracellular matrix disassembly	-0.3575	4.07979184877433e-203	2.01664111084915e-199
GO:0043086	negative regulation of catalytic activity	-0.357	1.52759975303118e-202	7.55092557923313e-199
GO:0048025	negative regulation of mRNA splicing, via spliceosome	0.3569	1.81355780997866e-202	8.96441625472454e-199
GO:0050765	negative regulation of phagocytosis	-0.3564	7.84219647866327e-202	3.87639771940326e-198
GO:0010737	protein kinase A signaling	-0.3562	1.61611409956336e-201	7.9884519941417e-198
GO:0042048	olfactory behavior	0.3561	1.98944170646205e-201	9.83381035504193e-198
GO:0060463	lung lobe morphogenesis	0.356	2.63033680296598e-201	1.30017548170608e-197
GO:0097035	regulation of membrane lipid distribution	-0.3559	3.59669093475414e-201	1.77784432904897e-197
GO:2000405	negative regulation of T cell migration	0.3558	4.05301729432784e-201	2.00340644858625e-197
GO:0034599	cellular response to oxidative stress	-0.3552	1.99682937365389e-200	9.87032759397119e-197
GO:0042743	hydrogen peroxide metabolic process	-0.3552	2.31587908545415e-200	1.14473903193999e-196
GO:0038093	Fc receptor signaling pathway	0.355	3.42406313748155e-200	1.69251440885713e-196
GO:1902037	negative regulation of hematopoietic stem cell differentiation	0.355	3.87355039620757e-200	1.9146959608454e-196
GO:0009725	response to hormone	-0.3549	4.96802953018526e-200	2.45569699677058e-196
GO:0050996	positive regulation of lipid catabolic process	-0.3549	5.0403274284558e-200	2.4914338478857e-196
GO:0000395	mRNA 5'-splice site recognition	0.3547	9.18706769155679e-200	4.54116755993652e-196
GO:0034393	positive regulation of smooth muscle cell apoptotic process	-0.3547	9.53627930482644e-200	4.71378286037571e-196
GO:1904781	positive regulation of protein localization to centrosome	-0.3543	2.94713082163181e-199	1.4567667651326e-195
GO:1903010	regulation of bone development	0.3542	3.03493422368533e-199	1.50016798676766e-195
GO:0010977	negative regulation of neuron projection development	-0.3542	3.86063810037311e-199	1.90831341301443e-195
GO:0098719	sodium ion import across plasma membrane	0.3539	7.72874351715941e-199	3.8203179205319e-195
GO:0001707	mesoderm formation	-0.3537	1.24996375540304e-198	6.17857084295725e-195
GO:2000020	positive regulation of male gonad development	0.3535	2.63822676725483e-198	1.30407549105406e-194
GO:0006085	acetyl-CoA biosynthetic process	-0.3534	3.50396691936252e-198	1.73201084824089e-194
GO:0071514	genomic imprinting	0.3533	4.02293727914572e-198	1.98853789708173e-194
GO:0022612	gland morphogenesis	-0.353	8.24867325512466e-198	4.07731919000812e-194
GO:0071425	hematopoietic stem cell proliferation	-0.3529	1.07424504266941e-197	5.30999324591489e-194
GO:0033210	leptin-mediated signaling pathway	0.3529	1.1471177685777e-197	5.6702031300796e-194
GO:0090051	negative regulation of cell migration involved in sprouting angiogenesis	-0.3528	1.80182353509879e-197	8.90641373399333e-194
GO:0038094	Fc-gamma receptor signaling pathway	-0.3527	1.98962870698252e-197	9.83473469861461e-194
GO:0006906	vesicle fusion	-0.3526	2.95520714372427e-197	1.46075889114291e-193
GO:0001788	antibody-dependent cellular cytotoxicity	-0.3526	3.15226479609762e-197	1.55816448871105e-193
GO:0001774	microglial cell activation	-0.3523	6.29986032766303e-197	3.11402095996383e-193
GO:0006376	mRNA splice site recognition	0.3521	1.08445694014462e-196	5.36047065513485e-193
GO:0061014	positive regulation of mRNA catabolic process	0.3521	1.08944637413543e-196	5.38513342735143e-193
GO:0043488	regulation of mRNA stability	0.352	1.33579455054809e-196	6.60283246335919e-193
GO:0050774	negative regulation of dendrite morphogenesis	-0.3519	2.11521661352262e-196	1.04555157206423e-192
GO:0014706	striated muscle tissue development	0.3518	2.54374584373695e-196	1.25737357055917e-192
GO:0030195	negative regulation of blood coagulation	0.3516	3.86851054172333e-196	1.91220476077384e-192
GO:0035655	interleukin-18-mediated signaling pathway	-0.3514	6.31412182750836e-196	3.12107041933738e-192
GO:0030091	protein repair	-0.3513	8.47288696167451e-196	4.18814802515571e-192
GO:0090158	endoplasmic reticulum membrane organization	-0.3512	1.23965344691531e-195	6.12760698810238e-192
GO:0002183	cytoplasmic translational initiation	0.3511	1.46950385644834e-195	7.26375756242413e-192
GO:0048806	genitalia development	0.351	2.36424531211341e-195	1.16864645777766e-191
GO:0045723	positive regulation of fatty acid biosynthetic process	-0.3509	3.17638132287267e-195	1.57008528789596e-191
GO:0045725	positive regulation of glycogen biosynthetic process	0.3508	3.32412314249876e-195	1.64311406933714e-191
GO:0051444	negative regulation of ubiquitin-protein transferase activity	-0.3507	4.3908901720249e-195	2.17041701203191e-191
GO:0010718	positive regulation of epithelial to mesenchymal transition	0.3504	1.07743594154291e-194	5.3257658590466e-191
GO:0042325	regulation of phosphorylation	-0.3504	1.18599241466411e-194	5.86236050568468e-191
GO:0060770	negative regulation of epithelial cell proliferation involved in prostate gland development	0.3503	1.37143120867498e-194	6.77898446448042e-191
GO:0007041	lysosomal transport	-0.3502	2.10044002759775e-194	1.03824750564157e-190
GO:1905949	negative regulation of calcium ion import across plasma membrane	-0.3497	7.49649381879824e-194	3.70551689463197e-190
GO:0048227	plasma membrane to endosome transport	-0.3497	7.90961272709369e-194	3.90972157100241e-190
GO:0046622	positive regulation of organ growth	-0.3496	1.04527890105303e-193	5.16681360790511e-190
GO:0010881	regulation of cardiac muscle contraction by regulation of the release of sequestered calcium ion	0.3494	1.7695358373301e-193	8.7468156439227e-190
GO:2000623	negative regulation of nuclear-transcribed mRNA catabolic process, nonsense-mediated decay	0.3492	2.77734475394369e-193	1.37284151187437e-189
GO:0044206	UMP salvage	-0.3491	3.30136240476995e-193	1.63186343667779e-189
GO:0007435	salivary gland morphogenesis	-0.3491	3.43916996528634e-193	1.69998171384104e-189
GO:0007231	osmosensory signaling pathway	-0.3491	3.76194171968787e-193	1.85952779204171e-189
GO:0035136	forelimb morphogenesis	0.3489	5.83199141771817e-193	2.88275335777809e-189
GO:0098761	cellular response to interleukin-7	-0.3489	6.23795775577232e-193	3.08342251867826e-189
GO:1903119	protein localization to actin cytoskeleton	-0.3489	6.37512682465857e-193	3.15122518942873e-189
GO:0030049	muscle filament sliding	-0.3489	7.03182311335735e-193	3.47583016493254e-189
GO:0090309	positive regulation of DNA methylation-dependent heterochromatin formation	0.3488	7.87133482467967e-193	3.89080080383916e-189
GO:2000210	positive regulation of anoikis	0.3488	8.92741184602516e-193	4.41281967549024e-189
GO:0007040	lysosome organization	-0.3487	1.07072427872215e-192	5.29259010972361e-189
GO:0072112	podocyte differentiation	0.3487	1.09117457406344e-192	5.39367591959561e-189
GO:0000289	nuclear-transcribed mRNA poly(A) tail shortening	0.3487	1.15627357954736e-192	5.71546030370258e-189
GO:0042574	retinal metabolic process	-0.3486	1.26860078508193e-192	6.27069368065999e-189
GO:0032510	endosome to lysosome transport via multivesicular body sorting pathway	-0.3486	1.42673633694562e-192	7.05235771352219e-189
GO:0022407	regulation of cell-cell adhesion	-0.3485	1.92146417525669e-192	9.49779741829384e-189
GO:0038128	ERBB2 signaling pathway	-0.3483	3.49089338945402e-192	1.72554860240712e-188
GO:0010801	negative regulation of peptidyl-threonine phosphorylation	-0.3481	5.02068651983364e-192	2.48172534675377e-188
GO:0042130	negative regulation of T cell proliferation	-0.3481	5.13085209830865e-192	2.53618019219397e-188
GO:0010835	regulation of protein ADP-ribosylation	-0.3481	5.94997458883363e-192	2.94107243926046e-188
GO:0017185	peptidyl-lysine hydroxylation	-0.3479	7.94652358787015e-192	3.92796660948422e-188
GO:0098970	postsynaptic neurotransmitter receptor diffusion trapping	0.3479	8.03667896544677e-192	3.97253041262034e-188
GO:0035336	long-chain fatty-acyl-CoA metabolic process	-0.3477	1.4352585085363e-191	7.09448280769494e-188
GO:0090103	cochlea morphogenesis	0.3476	2.25371025398816e-191	1.11400897854635e-187
GO:0002052	positive regulation of neuroblast proliferation	0.3475	2.543485015041e-191	1.25724464293477e-187
GO:0060052	neurofilament cytoskeleton organization	0.3474	3.03573123765212e-191	1.50056195077144e-187
GO:0001657	ureteric bud development	-0.3473	3.97420605197794e-191	1.9644500514927e-187
GO:0043622	cortical microtubule organization	-0.3472	6.19046748806611e-191	3.05994807935108e-187
GO:2000637	positive regulation of miRNA-mediated gene silencing	0.3468	1.57507977134329e-190	7.78561930974986e-187
GO:0045143	homologous chromosome segregation	-0.3468	1.64471918393598e-190	8.12984692619554e-187
GO:0061502	early endosome to recycling endosome transport	-0.3466	2.68158940373789e-190	1.32550964226764e-186
GO:0019367	fatty acid elongation, saturated fatty acid	-0.3466	2.83990652888426e-190	1.40376579722749e-186
GO:0097350	neutrophil clearance	-0.3466	3.03704325968131e-190	1.50121048326047e-186
GO:0006509	membrane protein ectodomain proteolysis	-0.3465	3.89198325974981e-190	1.92380732529433e-186
GO:0021895	cerebral cortex neuron differentiation	-0.3464	4.98573750845389e-190	2.46445005042876e-186
GO:0007207	phospholipase C-activating G protein-coupled acetylcholine receptor signaling pathway	-0.3464	5.4853511649049e-190	2.71140908081249e-186
GO:0072383	plus-end-directed vesicle transport along microtubule	-0.346	1.50015866571659e-189	7.41528428463709e-186
GO:0010996	response to auditory stimulus	0.3455	6.20160674285723e-189	3.06545421299433e-185
GO:0015742	alpha-ketoglutarate transport	-0.3454	6.56527417678162e-189	3.24521502558316e-185
GO:0032732	positive regulation of interleukin-1 production	-0.3454	7.24151473161472e-189	3.57948073183716e-185
GO:0098869	cellular oxidant detoxification	-0.3454	7.72904000911377e-189	3.82046447650494e-185
GO:0035456	response to interferon-beta	-0.3453	9.06474573404798e-189	4.48070381633992e-185
GO:0007220	Notch receptor processing	-0.345	1.91142300051816e-188	9.44816389156127e-185
GO:0060045	positive regulation of cardiac muscle cell proliferation	-0.345	2.19137425427768e-188	1.08319629388946e-184
GO:0042053	regulation of dopamine metabolic process	0.3448	3.10322535564651e-188	1.53392429329607e-184
GO:0051457	maintenance of protein location in nucleus	0.3448	3.9196098081346e-188	1.93746312816093e-184
GO:0016139	glycoside catabolic process	-0.3445	7.31646279223114e-188	3.61652755819985e-184
GO:0030214	hyaluronan catabolic process	-0.3444	8.96124971220269e-188	4.42954573274179e-184
GO:0045454	cell redox homeostasis	-0.3444	9.32787406961605e-188	4.61076815261121e-184
GO:0036503	ERAD pathway	-0.3443	1.16742021132165e-187	5.7705581045629e-184
GO:0090023	positive regulation of neutrophil chemotaxis	-0.3443	1.39369768580857e-187	6.88904766095176e-184
GO:0042119	neutrophil activation	-0.3439	3.38682236346689e-187	1.67410629426169e-183
GO:0008089	anterograde axonal transport	-0.3439	3.77340409250375e-187	1.86519364292461e-183
GO:0019722	calcium-mediated signaling	-0.3438	4.78933257264706e-187	2.36736709065944e-183
GO:0033005	positive regulation of mast cell activation	-0.3438	4.85410550619311e-187	2.39938435171125e-183
GO:0045116	protein neddylation	-0.3438	5.13318915466481e-187	2.53733539915082e-183
GO:0043490	malate-aspartate shuttle	-0.3436	7.83673498243002e-187	3.87369810181516e-183
GO:0010975	regulation of neuron projection development	-0.3436	8.66658348474679e-187	4.28389221651034e-183
GO:0050730	regulation of peptidyl-tyrosine phosphorylation	-0.3435	1.1403932877995e-186	5.63696402159292e-183
GO:1990961	xenobiotic detoxification by transmembrane export across the plasma membrane	-0.3435	1.230043338969e-186	6.08010422452375e-183
GO:0008209	androgen metabolic process	-0.3434	1.31360208639894e-186	6.49313511306997e-183
GO:0006949	syncytium formation	0.3434	1.33566588459836e-186	6.60219646756971e-183
GO:0097241	hematopoietic stem cell migration to bone marrow	0.3433	1.7934289739425e-186	8.86491941819776e-183
GO:0046929	negative regulation of neurotransmitter secretion	-0.3431	3.42899646324742e-186	1.6949529517832e-182
GO:0032695	negative regulation of interleukin-12 production	0.3431	3.53520378799215e-186	1.74745123240452e-182
GO:0032801	receptor catabolic process	-0.343	4.6102963300252e-186	2.27886947593146e-182
GO:0043280	positive regulation of cysteine-type endopeptidase activity involved in apoptotic process	-0.3428	6.37061746885594e-186	3.14899621485549e-182
GO:1903898	negative regulation of PERK-mediated unfolded protein response	0.3428	7.7958697381772e-186	3.85349841158099e-182
GO:0014032	neural crest cell development	-0.3421	4.77027467947874e-185	2.35794677406634e-181
GO:0006909	phagocytosis	-0.342	5.98550073605442e-185	2.9586330138317e-181
GO:0030225	macrophage differentiation	-0.342	6.03491359181448e-185	2.9830577884339e-181
GO:0035751	regulation of lysosomal lumen pH	-0.3417	1.21945786946314e-184	6.02778024875628e-181
GO:1903955	positive regulation of protein targeting to mitochondrion	-0.3414	2.4220679858262e-184	1.19722820539389e-180
GO:2001014	regulation of skeletal muscle cell differentiation	0.3413	3.38519447871712e-184	1.67330163082987e-180
GO:0002934	desmosome organization	-0.3413	3.86349096761699e-184	1.90972358529308e-180
GO:0042074	cell migration involved in gastrulation	-0.3412	4.60038966280787e-184	2.27397261032593e-180
GO:0000380	alternative mRNA splicing, via spliceosome	0.3412	5.03999300389619e-184	2.49126854182589e-180
GO:0034587	piRNA processing	-0.3411	5.99332825425766e-184	2.96250215607956e-180
GO:0038065	collagen-activated signaling pathway	-0.341	8.32714992077934e-184	4.11611020584123e-180
GO:0050804	modulation of chemical synaptic transmission	-0.3409	1.08483087360823e-183	5.36231900824548e-180
GO:0010592	positive regulation of lamellipodium assembly	-0.3408	1.23414341743116e-183	6.10037091236224e-180
GO:0061038	uterus morphogenesis	0.3408	1.48206272975764e-183	7.32583607319204e-180
GO:0032091	negative regulation of protein binding	-0.3407	1.69532435997587e-183	8.37998831136073e-180
GO:0061668	mitochondrial ribosome assembly	0.3407	1.84201124288301e-183	9.1050615735707e-180
GO:0062196	regulation of lysosome size	-0.3405	2.6468450904238e-183	1.30833552819649e-179
GO:0002669	positive regulation of T cell anergy	-0.3405	2.66566383649799e-183	1.31763763438096e-179
GO:0036335	intestinal stem cell homeostasis	-0.3404	3.30380182225229e-183	1.63306924073931e-179
GO:0090660	cerebrospinal fluid circulation	-0.3404	3.92088514991753e-183	1.93809352960423e-179
GO:0034765	regulation of monoatomic ion transmembrane transport	-0.3402	6.08819916468537e-183	3.00939684710398e-179
GO:0014044	Schwann cell development	-0.34	9.95698924287286e-183	4.92173978275206e-179
GO:0009100	glycoprotein metabolic process	-0.34	1.08071754411955e-182	5.34198682058294e-179
GO:0001765	membrane raft assembly	-0.3399	1.51285650386446e-182	7.47804969860201e-179
GO:0010888	negative regulation of lipid storage	-0.3398	1.94066362137392e-182	9.59270028045129e-179
GO:0007612	learning	-0.3397	2.29995692047542e-182	1.136868705791e-178
GO:0015705	iodide transport	0.3396	3.09361739453453e-182	1.52917507811842e-178
GO:0051492	regulation of stress fiber assembly	-0.3395	3.4461181035969e-182	1.70341617860795e-178
GO:0061028	establishment of endothelial barrier	-0.3393	6.34141933975545e-182	3.13456357964112e-178
GO:0001835	blastocyst hatching	-0.3393	6.48901947351769e-182	3.2075223257598e-178
GO:0097028	dendritic cell differentiation	-0.339	1.39647874688961e-181	6.90279444587536e-178
GO:0033499	galactose catabolic process via UDP-galactose	-0.3389	2.07633586370609e-181	1.02633281742992e-177
GO:0001775	cell activation	-0.3386	3.84750899311138e-181	1.90182369529496e-177
GO:0060100	positive regulation of phagocytosis, engulfment	-0.3385	4.55472806105421e-181	2.2514020805791e-177
GO:1902042	negative regulation of extrinsic apoptotic signaling pathway via death domain receptors	-0.3383	8.88356428370211e-181	4.39114582543395e-177
GO:0048812	neuron projection morphogenesis	-0.3383	9.3208741856918e-181	4.60730810998746e-177
GO:0070358	actin polymerization-dependent cell motility	-0.3382	1.01027023023322e-180	4.9937657480428e-177
GO:1905870	positive regulation of 3'-UTR-mediated mRNA stabilization	0.3379	2.68966647122477e-180	1.3295021367264e-176
GO:0050764	regulation of phagocytosis	-0.3376	5.30263766459779e-180	2.62109379761069e-176
GO:0010458	exit from mitosis	0.3376	5.99461876358256e-180	2.96314005483886e-176
GO:0071332	cellular response to fructose stimulus	-0.3375	6.20087582944458e-180	3.06509292249446e-176
GO:0006809	nitric oxide biosynthetic process	-0.3375	7.53464600275401e-180	3.72437551916131e-176
GO:0001836	release of cytochrome c from mitochondria	-0.3374	8.72117377914002e-180	4.31087619902891e-176
GO:0030509	BMP signaling pathway	0.3374	9.30896217838638e-180	4.60142000477639e-176
GO:0019530	taurine metabolic process	0.3371	1.70263579984695e-179	8.41612875864349e-176
GO:0033280	response to vitamin D	-0.3371	1.75170386845203e-179	8.6586722217584e-176
GO:0106072	negative regulation of adenylate cyclase-activating G protein-coupled receptor signaling pathway	0.3368	4.32469497237156e-179	2.13769672484326e-175
GO:0001654	eye development	0.3368	4.46630401327002e-179	2.20769407375937e-175
GO:1903896	positive regulation of IRE1-mediated unfolded protein response	-0.3368	4.64910376213984e-179	2.29805198962572e-175
GO:0099022	vesicle tethering	-0.3364	1.16738245608653e-178	5.77037148043571e-175
GO:0042491	inner ear auditory receptor cell differentiation	-0.3362	1.87173505679995e-178	9.25198638576217e-175
GO:0031647	regulation of protein stability	-0.3362	2.02106409663165e-178	9.99011982965024e-175
GO:0045743	positive regulation of fibroblast growth factor receptor signaling pathway	-0.336	2.86951928474841e-178	1.41840338245114e-174
GO:0030206	chondroitin sulfate biosynthetic process	-0.3358	5.82344771034276e-178	2.87853020322242e-174
GO:0042256	cytosolic ribosome assembly	0.3358	5.9995157500582e-178	2.96556063525377e-174
GO:0061001	regulation of dendritic spine morphogenesis	-0.3357	6.76645700834487e-178	3.34465969922487e-174
GO:0006893	Golgi to plasma membrane transport	-0.3357	7.6987411121685e-178	3.80548773174489e-174
GO:0032720	negative regulation of tumor necrosis factor production	-0.3355	1.02613611657013e-177	5.07219082420615e-174
GO:0099502	calcium-dependent activation of synaptic vesicle fusion	-0.3354	1.57402416879062e-177	7.78040146633205e-174
GO:0015813	L-glutamate transmembrane transport	-0.3353	1.80300946852162e-177	8.91227580290234e-174
GO:0035022	positive regulation of Rac protein signal transduction	-0.3353	1.97363789581726e-177	9.75569211902473e-174
GO:0036342	post-anal tail morphogenesis	-0.3351	2.96224246526868e-177	1.46423645058231e-173
GO:0002830	positive regulation of type 2 immune response	-0.335	3.84002716088053e-177	1.89812542562324e-173
GO:0038180	nerve growth factor signaling pathway	-0.335	4.32082389590662e-177	2.13578325174664e-173
GO:0106300	protein-DNA covalent cross-linking repair	-0.335	4.36791700596999e-177	2.15906137605097e-173
GO:0042755	eating behavior	0.3349	5.05527671366397e-177	2.4988232795641e-173
GO:0048541	Peyer's patch development	-0.3349	5.48752999929277e-177	2.71248607865042e-173
GO:0060079	excitatory postsynaptic potential	-0.3346	1.13599287517897e-176	5.61521278200964e-173
GO:0002755	MyD88-dependent toll-like receptor signaling pathway	-0.3345	1.42221309075134e-176	7.02999930758385e-173
GO:0051262	protein tetramerization	0.3344	1.99128405023787e-176	9.84291706032577e-173
GO:0030163	protein catabolic process	-0.3343	2.21986638061896e-176	1.09727995193995e-172
GO:1902305	regulation of sodium ion transmembrane transport	-0.3343	2.46133026976551e-176	1.21663555234509e-172
GO:0050872	white fat cell differentiation	0.3343	2.80893066098943e-176	1.38845442572708e-172
GO:0001504	neurotransmitter uptake	0.3342	3.03113674265732e-176	1.49829089189551e-172
GO:0035723	interleukin-15-mediated signaling pathway	-0.3341	4.70806313724455e-176	2.32719560873998e-172
GO:0032819	positive regulation of natural killer cell proliferation	-0.334	5.30404808917325e-176	2.62179097047834e-172
GO:0015711	organic anion transport	0.3336	1.38721794299157e-175	6.85701829220734e-172
GO:0019082	viral protein processing	-0.3336	1.47520684955065e-175	7.29194745732885e-172
GO:0050847	progesterone receptor signaling pathway	-0.3335	1.77800284582545e-175	8.7886680669152e-172
GO:0002682	regulation of immune system process	0.3335	1.84598520095915e-175	9.1247048483411e-172
GO:0071318	cellular response to ATP	-0.3335	1.95987171017023e-175	9.68764586337147e-172
GO:0099072	regulation of postsynaptic membrane neurotransmitter receptor levels	-0.3333	2.83448916425281e-175	1.40108799389017e-171
GO:0032675	regulation of interleukin-6 production	-0.3333	3.17947402764678e-175	1.5716140118658e-171
GO:0042987	amyloid precursor protein catabolic process	-0.3332	4.52965007058212e-175	2.23900602988874e-171
GO:0051014	actin filament severing	-0.3331	4.86118037625665e-175	2.40288145998366e-171
GO:0071360	cellular response to exogenous dsRNA	-0.333	6.38188184216973e-175	3.1545641945845e-171
GO:0006824	cobalt ion transport	0.333	7.23867103217021e-175	3.57807509120174e-171
GO:1905719	protein localization to perinuclear region of cytoplasm	0.3329	9.16556632564944e-175	4.53053943476852e-171
GO:0045348	positive regulation of MHC class II biosynthetic process	-0.3328	1.06537842629416e-174	5.26616556117201e-171
GO:0035904	aorta development	-0.3328	1.17163780157695e-174	5.79140565319487e-171
GO:0002385	mucosal immune response	-0.3327	1.49417230193296e-174	7.38569368845463e-171
GO:0046836	glycolipid transport	-0.3326	1.88361917363615e-174	9.31072957528348e-171
GO:0048023	positive regulation of melanin biosynthetic process	-0.3325	2.58910514790103e-174	1.27979467460748e-170
GO:0010569	regulation of double-strand break repair via homologous recombination	-0.3324	3.34293816489809e-174	1.65241433490913e-170
GO:0042985	negative regulation of amyloid precursor protein biosynthetic process	0.3323	4.33369095125203e-174	2.14214343720388e-170
GO:0006995	cellular response to nitrogen starvation	-0.332	7.99869834407532e-174	3.95375659147643e-170
GO:1900016	negative regulation of cytokine production involved in inflammatory response	-0.3319	1.08124101530639e-173	5.34457433865949e-170
GO:0010288	response to lead ion	-0.3317	1.8296389879594e-173	9.04390551748329e-170
GO:0030311	poly-N-acetyllactosamine biosynthetic process	-0.3315	3.38158062769609e-173	1.67151530427018e-169
GO:0022008	neurogenesis	0.3313	4.42154006117948e-173	2.18556725224102e-169
GO:1904672	regulation of somatic stem cell population maintenance	0.3313	4.80483058585072e-173	2.37502775858601e-169
GO:0010273	detoxification of copper ion	-0.3312	7.12353185017135e-173	3.5211617935397e-169
GO:0071816	tail-anchored membrane protein insertion into ER membrane	-0.3309	1.41370142250862e-172	6.98792613146012e-169
GO:1903715	regulation of aerobic respiration	0.3309	1.46626702659643e-172	7.24775791246613e-169
GO:0071985	multivesicular body sorting pathway	-0.3309	1.48285054603865e-172	7.32973024906904e-169
GO:0016525	negative regulation of angiogenesis	-0.3308	1.85561603226647e-172	9.17231004749315e-169
GO:0071222	cellular response to lipopolysaccharide	-0.3307	2.18588120037227e-172	1.08048107734401e-168
GO:2000727	positive regulation of cardiac muscle cell differentiation	-0.3307	2.2384174520847e-172	1.10644974656547e-168
GO:0016070	RNA metabolic process	0.3307	2.26796133563262e-172	1.1210532882032e-168
GO:0050918	positive chemotaxis	-0.3307	2.46134942400388e-172	1.21664502028512e-168
GO:0007611	learning or memory	-0.3306	2.7002989675812e-172	1.33475777967539e-168
GO:0140052	cellular response to oxidised low-density lipoprotein particle stimulus	-0.3305	3.38045975338726e-172	1.67096125609932e-168
GO:0150078	positive regulation of neuroinflammatory response	-0.3303	6.20541884477034e-172	3.06733853496998e-168
GO:0120186	negative regulation of protein localization to chromatin	-0.33	1.16219050299735e-171	5.74470765631588e-168
GO:1901381	positive regulation of potassium ion transmembrane transport	0.3296	3.52735969819285e-171	1.74357389881673e-167
GO:0001955	blood vessel maturation	0.3295	4.5694610222529e-171	2.25868458329961e-167
GO:1902817	negative regulation of protein localization to microtubule	-0.3293	6.89618260317826e-171	3.40878306075101e-167
GO:0010447	response to acidic pH	-0.3293	7.25392974523438e-171	3.58561747306935e-167
GO:0034165	positive regulation of toll-like receptor 9 signaling pathway	-0.3289	2.26390491728158e-170	1.11904820061228e-166
GO:0034375	high-density lipoprotein particle remodeling	0.3287	3.09505146715293e-170	1.5298839402137e-166
GO:0048143	astrocyte activation	-0.3287	3.14233469679949e-170	1.55325604062799e-166
GO:0035912	dorsal aorta morphogenesis	-0.3285	5.58868868199044e-170	2.76248881550788e-166
GO:0035335	peptidyl-tyrosine dephosphorylation	-0.3285	5.71959616463088e-170	2.82719638417704e-166
GO:0042462	eye photoreceptor cell development	-0.3284	7.26872154273899e-170	3.59292905857588e-166
GO:0042921	nuclear receptor-mediated glucocorticoid signaling pathway	-0.3283	8.70237431994379e-170	4.30158362634822e-166
GO:0003014	renal system process	0.3283	9.3918713888675e-170	4.64240202751721e-166
GO:0060816	random inactivation of X chromosome	0.328	1.75187497161196e-169	8.65951798467793e-166
GO:0006901	vesicle coating	-0.3279	2.28485373441495e-169	1.12940320092131e-165
GO:0016926	protein desumoylation	0.3274	9.28024139330411e-169	4.58722332071022e-165
GO:0009266	response to temperature stimulus	-0.3272	1.60599282129411e-168	7.9384225156568e-165
GO:0046479	glycosphingolipid catabolic process	-0.3271	1.99901029056348e-168	9.88110786625527e-165
GO:0044381	glucose import in response to insulin stimulus	-0.327	2.12646194358565e-168	1.05111013871438e-164
GO:0007191	adenylate cyclase-activating dopamine receptor signaling pathway	-0.3269	2.82000620759471e-168	1.39392906841406e-164
GO:0033157	regulation of intracellular protein transport	-0.3269	2.88922792420589e-168	1.42814536293497e-164
GO:0090063	positive regulation of microtubule nucleation	-0.3268	3.99637648110422e-168	1.97540889460982e-164
GO:0043116	negative regulation of vascular permeability	-0.3267	4.39738591564116e-168	2.17362785810143e-164
GO:0035696	monocyte extravasation	0.3265	7.58074762674848e-168	3.74716355190178e-164
GO:0000055	ribosomal large subunit export from nucleus	0.3265	7.60820982370569e-168	3.76073811585772e-164
GO:0006012	galactose metabolic process	-0.3264	1.11336967165878e-167	5.50338628700935e-164
GO:0061462	protein localization to lysosome	-0.3264	1.16674008521284e-167	5.76719624120708e-164
GO:0006027	glycosaminoglycan catabolic process	-0.3263	1.41531927669135e-167	6.99592318468537e-164
GO:0032418	lysosome localization	-0.3262	1.88270621130565e-167	9.30621680248382e-164
GO:0044818	mitotic G2/M transition checkpoint	-0.3261	2.08882193601313e-167	1.03250468297129e-163
GO:0006102	isocitrate metabolic process	-0.3259	3.67032763216525e-167	1.81424294857928e-163
GO:1902895	positive regulation of miRNA transcription	0.3258	5.01264558714323e-167	2.4777507137249e-163
GO:0035902	response to immobilization stress	-0.3253	1.40021447652328e-166	6.92126015745456e-163
GO:0051694	pointed-end actin filament capping	-0.3253	1.40539363765884e-166	6.94686075094766e-163
GO:0045055	regulated exocytosis	-0.3252	1.89692501672575e-166	9.37650035767537e-163
GO:0001961	positive regulation of cytokine-mediated signaling pathway	-0.3251	2.44483300285526e-166	1.20848095331136e-162
GO:0007000	nucleolus organization	0.3251	2.56868440202756e-166	1.26970069992222e-162
GO:0031123	RNA 3'-end processing	0.325	3.23549934949001e-166	1.59930732845291e-162
GO:0042758	long-chain fatty acid catabolic process	0.3249	3.94261406067028e-166	1.94883413018932e-162
GO:0071901	negative regulation of protein serine/threonine kinase activity	-0.3249	4.21697631725386e-166	2.08445139361858e-162
GO:0008063	Toll signaling pathway	-0.3249	4.63810738039363e-166	2.29261647812857e-162
GO:0006623	protein targeting to vacuole	-0.3248	5.48760373757944e-166	2.71252252748552e-162
GO:0002675	positive regulation of acute inflammatory response	-0.3247	7.21141738646509e-166	3.56460361412969e-162
GO:0000077	DNA damage checkpoint signaling	-0.3245	1.0489970286553e-165	5.18519231264314e-162
GO:0002223	stimulatory C-type lectin receptor signaling pathway	-0.3243	1.63982048098294e-165	8.10563263749866e-162
GO:0045540	regulation of cholesterol biosynthetic process	0.3243	1.99228148693228e-165	9.84784738990628e-162
GO:0048678	response to axon injury	0.3241	2.84734196488165e-165	1.407441133241e-161
GO:0060325	face morphogenesis	0.324	3.55461702260439e-165	1.75704719427335e-161
GO:1900407	regulation of cellular response to oxidative stress	0.3232	2.91833284232171e-164	1.44253192395962e-160
GO:0060119	inner ear receptor cell development	-0.3232	3.03110719680411e-164	1.49827628738027e-160
GO:0030490	maturation of SSU-rRNA	0.3231	3.20530970449084e-164	1.58438458692982e-160
GO:0061518	microglial cell proliferation	-0.3231	3.21693112151822e-164	1.59012905336645e-160
GO:0001915	negative regulation of T cell mediated cytotoxicity	-0.323	4.19049125103778e-164	2.07135982538798e-160
GO:0006999	nuclear pore organization	0.3222	3.0174432723632e-163	1.49152220952913e-159
GO:0002821	positive regulation of adaptive immune response	-0.3222	3.44893276484924e-163	1.70480746566498e-159
GO:1901203	positive regulation of extracellular matrix assembly	-0.3221	4.36185282562e-163	2.15606385170397e-159
GO:1905037	autophagosome organization	-0.3221	4.39678290779792e-163	2.17332979132451e-159
GO:0097192	extrinsic apoptotic signaling pathway in absence of ligand	-0.322	5.12523408165838e-163	2.53340320656374e-159
GO:1902414	protein localization to cell junction	-0.322	5.12718848239252e-163	2.53436926684662e-159
GO:0031643	positive regulation of myelination	-0.3218	9.13528586185244e-163	4.51557180151366e-159
GO:0045050	protein insertion into ER membrane by stop-transfer membrane-anchor sequence	-0.3217	9.32739441643487e-163	4.61053106004375e-159
GO:2000121	regulation of removal of superoxide radicals	0.3216	1.21157608513521e-162	5.98882058882332e-159
GO:0007217	tachykinin receptor signaling pathway	0.3214	2.1274572510852e-162	1.05160211921141e-158
GO:0051896	regulation of phosphatidylinositol 3-kinase/protein kinase B signal transduction	0.3214	2.19127681251381e-162	1.08314812842557e-158
GO:0010917	negative regulation of mitochondrial membrane potential	-0.3212	3.20921736988451e-162	1.58631614593391e-158
GO:0060971	embryonic heart tube left/right pattern formation	0.3211	4.94479265585142e-162	2.44421100978736e-158
GO:1902083	negative regulation of peptidyl-cysteine S-nitrosylation	-0.3209	8.13077368230304e-162	4.01904143116239e-158
GO:0140374	antiviral innate immune response	-0.3208	9.30057907417377e-162	4.59727623636409e-158
GO:0042982	amyloid precursor protein metabolic process	-0.3207	1.19532051553681e-161	5.90846930829843e-158
GO:0042592	homeostatic process	0.3206	1.49151723808602e-161	7.37256970785918e-158
GO:0016071	mRNA metabolic process	0.3206	1.49315110608171e-161	7.38064591736187e-158
GO:0006672	ceramide metabolic process	-0.3203	3.3449797913787e-161	1.65342351087849e-157
GO:0044255	cellular lipid metabolic process	-0.3203	3.37690116457349e-161	1.66920224564867e-157
GO:0031529	ruffle organization	-0.3201	5.23370859527726e-161	2.58702215864555e-157
GO:0070307	lens fiber cell development	0.3198	9.33686549392925e-161	4.61521261364923e-157
GO:0001932	regulation of protein phosphorylation	0.3196	1.68736817768407e-160	8.34066090229235e-157
GO:0033630	positive regulation of cell adhesion mediated by integrin	-0.3196	1.78684595801138e-160	8.83237957045026e-157
GO:0097067	cellular response to thyroid hormone stimulus	-0.3195	1.92107956315051e-160	9.49589628065296e-157
GO:2000669	negative regulation of dendritic cell apoptotic process	0.3187	1.52319017187945e-159	7.52912901960011e-156
GO:0030073	insulin secretion	0.3186	1.84062693090059e-159	9.09821891944162e-156
GO:0030890	positive regulation of B cell proliferation	-0.3182	4.41428434310128e-159	2.18198075079496e-155
GO:0060008	Sertoli cell differentiation	0.3182	5.01583977000841e-159	2.47932959831516e-155
GO:0007030	Golgi organization	-0.318	7.08306922211665e-159	3.50116111649226e-155
GO:0030148	sphingolipid biosynthetic process	-0.3178	1.1424613997802e-158	5.64718669911354e-155
GO:0014823	response to activity	0.3174	3.13001108142646e-158	1.5471644775491e-154
GO:1902603	carnitine transmembrane transport	-0.3174	3.4131262276511e-158	1.68710829432794e-154
GO:0070374	positive regulation of ERK1 and ERK2 cascade	-0.3174	3.58355805730896e-158	1.77135274772782e-154
GO:0035095	behavioral response to nicotine	-0.3172	5.47632136681254e-158	2.70694565161544e-154
GO:0034122	negative regulation of toll-like receptor signaling pathway	-0.317	7.96857417903656e-158	3.93886621669777e-154
GO:0031915	positive regulation of synaptic plasticity	-0.3166	2.01359223329444e-157	9.95318640917441e-154
GO:0035878	nail development	0.3165	2.93612658319359e-157	1.45132737007259e-153
GO:0048172	regulation of short-term neuronal synaptic plasticity	0.3164	3.91703857153651e-157	1.9361921659105e-153
GO:0006189	'de novo' IMP biosynthetic process	0.3161	8.08353747230849e-157	3.99569257256209e-153
GO:0003281	ventricular septum development	-0.316	9.72826570414778e-157	4.80868173756025e-153
GO:0046833	positive regulation of RNA export from nucleus	0.3158	1.52865703758093e-156	7.55615173676253e-153
GO:0034616	response to laminar fluid shear stress	-0.3155	2.73208593505302e-156	1.35047007769671e-152
GO:0098664	G protein-coupled serotonin receptor signaling pathway	0.3155	3.01380246683338e-156	1.48972255935574e-152
GO:0030514	negative regulation of BMP signaling pathway	0.3154	3.44938193960982e-156	1.70502949274913e-152
GO:0043535	regulation of blood vessel endothelial cell migration	-0.3154	3.78950927396998e-156	1.87315443412336e-152
GO:0071287	cellular response to manganese ion	-0.315	9.89050290240571e-156	4.88887558465914e-152
GO:0045830	positive regulation of isotype switching	0.3149	1.25788033673982e-155	6.21770250450491e-152
GO:0055093	response to hyperoxia	0.3149	1.31794788246654e-155	6.51461638303209e-152
GO:2000171	negative regulation of dendrite development	-0.3148	1.57832221833755e-155	7.80164672524252e-152
GO:0035994	response to muscle stretch	0.3147	1.9365175176139e-155	9.57220608956552e-152
GO:0072538	T-helper 17 type immune response	0.3146	2.31714124686373e-155	1.14536291832474e-151
GO:0008154	actin polymerization or depolymerization	-0.3146	2.45902229542906e-155	1.21549472063059e-151
GO:0010792	DNA double-strand break processing involved in repair via single-strand annealing	0.3145	2.9386162325545e-155	1.45255800375169e-151
GO:0070198	protein localization to chromosome, telomeric region	-0.3144	4.41492334916055e-155	2.18229661149006e-151
GO:0033211	adiponectin-activated signaling pathway	-0.3142	6.45906107697806e-155	3.19271389035025e-151
GO:0031124	mRNA 3'-end processing	0.3141	7.62666386844269e-155	3.76985995017122e-151
GO:0051150	regulation of smooth muscle cell differentiation	0.3141	7.76271690465219e-155	3.83711096596958e-151
GO:2000036	regulation of stem cell population maintenance	0.3141	8.85479888142387e-155	4.37692708708782e-151
GO:0061099	negative regulation of protein tyrosine kinase activity	-0.314	1.03134658501718e-154	5.09794616973991e-151
GO:0051057	positive regulation of small GTPase mediated signal transduction	-0.314	1.08387966655251e-154	5.35761719176908e-151
GO:0010637	negative regulation of mitochondrial fusion	0.3139	1.39055154445669e-154	6.8734962842494e-151
GO:0010812	negative regulation of cell-substrate adhesion	-0.3139	1.46698998241567e-154	7.25133148308067e-151
GO:0050796	regulation of insulin secretion	-0.3139	1.47088074431103e-154	7.2705635191294e-151
GO:0001508	action potential	0.3137	2.39132389846542e-154	1.18203140301146e-150
GO:0003179	heart valve morphogenesis	-0.3137	2.40632068879578e-154	1.18944431647175e-150
GO:0050770	regulation of axonogenesis	-0.3136	3.02586940024545e-154	1.49568724454133e-150
GO:0009792	embryo development ending in birth or egg hatching	0.3133	5.09467388910587e-154	2.51829730338503e-150
GO:0006957	complement activation, alternative pathway	0.3132	6.7044358798579e-154	3.31400265541376e-150
GO:1901797	negative regulation of signal transduction by p53 class mediator	0.313	1.09586988113468e-153	5.4168848224487e-150
GO:0060478	acrosomal vesicle exocytosis	0.3129	1.44376115370746e-153	7.13651138277595e-150
GO:1902533	positive regulation of intracellular signal transduction	-0.3128	1.91471562712302e-153	9.46443934486908e-150
GO:0009235	cobalamin metabolic process	0.3127	2.11269425854442e-153	1.04430477199851e-149
GO:0006605	protein targeting	-0.3127	2.13398458017955e-153	1.05482857798275e-149
GO:0048263	determination of dorsal identity	0.3127	2.31432034221952e-153	1.14396854515911e-149
GO:0008037	cell recognition	-0.3126	2.84981934472529e-153	1.40866570209771e-149
GO:0032922	circadian regulation of gene expression	0.3123	5.20827431708004e-153	2.57444999493266e-149
GO:0018216	peptidyl-arginine methylation	0.3123	5.46170620437576e-153	2.69972137682294e-149
GO:0010595	positive regulation of endothelial cell migration	-0.3123	6.35824036935045e-153	3.14287821456993e-149
GO:0001933	negative regulation of protein phosphorylation	-0.3123	6.37020776985501e-153	3.14879370063933e-149
GO:0141163	positive regulation of cAMP/PKA signal transduction	0.3121	1.01793191624808e-152	5.03163746201426e-149
GO:0001731	formation of translation preinitiation complex	0.3121	1.02395720502471e-152	5.06142046443715e-149
GO:0097194	execution phase of apoptosis	-0.312	1.05873633270666e-152	5.23333369256902e-149
GO:0045736	negative regulation of cyclin-dependent protein serine/threonine kinase activity	0.312	1.2354497473279e-152	6.10682810104182e-149
GO:0071638	negative regulation of monocyte chemotactic protein-1 production	-0.3118	1.97466393114897e-152	9.76076381166937e-149
GO:0071456	cellular response to hypoxia	0.3114	4.7275513274444e-152	2.33682862115577e-148
GO:0014829	vascular associated smooth muscle contraction	-0.3106	3.01792014946316e-151	1.49175792987964e-147
GO:0016311	dephosphorylation	-0.3103	5.62895547655986e-151	2.78239269206354e-147
GO:0019432	triglyceride biosynthetic process	-0.3101	9.3896633357433e-151	4.64131058685791e-147
GO:1905323	telomerase holoenzyme complex assembly	0.3101	9.69052403240596e-151	4.79002602921827e-147
GO:0006937	regulation of muscle contraction	-0.31	1.179736844702e-150	5.83143922336197e-147
GO:0010763	positive regulation of fibroblast migration	-0.31	1.20462192519558e-150	5.95444617624177e-147
GO:0007010	cytoskeleton organization	-0.3096	2.89264471688994e-150	1.4298342835587e-146
GO:0050727	regulation of inflammatory response	-0.3094	4.55202373086694e-150	2.25006533016753e-146
GO:0001771	immunological synapse formation	-0.3094	4.65082544032731e-150	2.29890301515379e-146
GO:0046716	muscle cell cellular homeostasis	0.3092	8.28995639348658e-150	4.09772544530042e-146
GO:0000255	allantoin metabolic process	-0.3091	9.86586001331282e-150	4.87669460458053e-146
GO:0060411	cardiac septum morphogenesis	0.3091	1.09573700521581e-149	5.41622801678174e-146
GO:1901800	positive regulation of proteasomal protein catabolic process	-0.309	1.17774730375883e-149	5.82160492247991e-146
GO:0006734	NADH metabolic process	-0.3088	1.94752279706797e-149	9.62660518590699e-146
GO:0019388	galactose catabolic process	-0.3088	2.21777290701536e-149	1.09624514793769e-145
GO:0050672	negative regulation of lymphocyte proliferation	0.3087	2.42278647394614e-149	1.19758335407157e-145
GO:0048672	positive regulation of collateral sprouting	0.3087	2.65306831085291e-149	1.3114116660546e-145
GO:0048845	venous blood vessel morphogenesis	-0.3084	5.44810992304283e-149	2.69300073496007e-145
GO:0006635	fatty acid beta-oxidation	-0.3083	6.01938013180171e-149	2.97537959914959e-145
GO:0008380	RNA splicing	0.3083	6.20339909852295e-149	3.06634017439989e-145
GO:0071539	protein localization to centrosome	-0.3083	6.61520300396468e-149	3.26989484485974e-145
GO:0006954	inflammatory response	-0.3081	9.91735919907969e-149	4.90215065210509e-145
GO:0021756	striatum development	0.3081	1.10076158940903e-148	5.44106453644883e-145
GO:0000447	endonucleolytic cleavage in ITS1 to separate SSU-rRNA from 5.8S rRNA and LSU-rRNA from tricistronic rRNA transcript (SSU-rRNA, 5.8S rRNA, LSU-rRNA)	0.3081	1.13161085350556e-148	5.593552448878e-145
GO:0060314	regulation of ryanodine-sensitive calcium-release channel activity	0.308	1.25370298281388e-148	6.197053844049e-145
GO:0060054	positive regulation of epithelial cell proliferation involved in wound healing	0.308	1.28960243028545e-148	6.374504812901e-145
GO:0120229	protein localization to motile cilium	0.308	1.40657680381008e-148	6.95270914123324e-145
GO:0006613	cotranslational protein targeting to membrane	-0.3079	1.71475817030268e-148	8.47604963580615e-145
GO:0031394	positive regulation of prostaglandin biosynthetic process	-0.3077	2.29829638096847e-148	1.13604790111271e-144
GO:0071294	cellular response to zinc ion	-0.3077	2.31669257563118e-148	1.14514114013449e-144
GO:2000643	positive regulation of early endosome to late endosome transport	-0.3077	2.80953107694852e-148	1.38875121133566e-144
GO:2001205	negative regulation of osteoclast development	-0.3076	2.93125651200953e-148	1.44892009388631e-144
GO:0048864	stem cell development	0.3076	3.04137516178826e-148	1.50335174247194e-144
GO:0000302	response to reactive oxygen species	0.3076	3.53173536980531e-148	1.74573679329476e-144
GO:0008217	regulation of blood pressure	0.3075	4.02035931929136e-148	1.98726361152572e-144
GO:0008343	adult feeding behavior	-0.3075	4.38179198530233e-148	2.16591977833494e-144
GO:0043248	proteasome assembly	-0.3074	4.50639933168213e-148	2.22751318965048e-144
GO:0030182	neuron differentiation	0.3073	6.11527037166115e-148	3.02277814471211e-144
GO:0090084	negative regulation of inclusion body assembly	0.3073	6.60109190968982e-148	3.26291973095968e-144
GO:0017158	regulation of calcium ion-dependent exocytosis	-0.3072	8.28011291892998e-148	4.09285981582709e-144
GO:1990834	response to odorant	0.3071	9.65909366549082e-148	4.77448999885211e-144
GO:0006813	potassium ion transport	0.3071	1.05628293452731e-147	5.22120654536851e-144
GO:1900227	positive regulation of NLRP3 inflammasome complex assembly	-0.307	1.15388065969854e-147	5.70363210088989e-144
GO:0032534	regulation of microvillus assembly	0.307	1.17778620703092e-147	5.82179722135381e-144
GO:0110095	cellular detoxification of aldehyde	-0.3069	1.64829751173333e-147	8.14753460049785e-144
GO:0010608	post-transcriptional regulation of gene expression	0.3067	2.70343657379919e-147	1.33630869842894e-143
GO:0035493	SNARE complex assembly	-0.3067	2.76183240906176e-147	1.36517375979923e-143
GO:0034982	mitochondrial protein processing	0.3066	3.13566223994782e-147	1.54995784520621e-143
GO:0021860	pyramidal neuron development	-0.3064	5.08126980771892e-147	2.51167166595546e-143
GO:0006805	xenobiotic metabolic process	-0.3064	5.31765168347365e-147	2.62851522714103e-143
GO:0048496	maintenance of animal organ identity	0.3062	8.37236550614257e-147	4.13846026968627e-143
GO:0051793	medium-chain fatty acid catabolic process	-0.3061	9.30695556141619e-147	4.60042813400803e-143
GO:1904951	positive regulation of establishment of protein localization	0.3061	1.09908737407319e-146	5.43278889004378e-143
GO:0051726	regulation of cell cycle	0.3058	1.79030896865602e-146	8.84949723206672e-143
GO:0051127	positive regulation of actin nucleation	0.3057	2.27040501654195e-146	1.12226119967669e-142
GO:0043378	positive regulation of CD8-positive, alpha-beta T cell differentiation	-0.3056	2.92624856497719e-146	1.44644466566823e-142
GO:0035196	miRNA processing	0.3056	3.08400056208912e-146	1.52442147784065e-142
GO:0038173	interleukin-17A-mediated signaling pathway	0.3056	3.38086730850021e-146	1.67116271059165e-142
GO:0009449	gamma-aminobutyric acid biosynthetic process	0.3056	3.46429442775121e-146	1.71240073563742e-142
GO:0035646	endosome to melanosome transport	-0.3055	4.35424733730019e-146	2.15230445882748e-142
GO:0010269	response to selenium ion	0.3053	6.78841300842621e-146	3.35551255006508e-142
GO:0042307	positive regulation of protein import into nucleus	-0.3052	7.1980602277312e-146	3.55800117056753e-142
GO:0002931	response to ischemia	-0.3052	8.43656964236587e-146	4.17019637422145e-142
GO:0050729	positive regulation of inflammatory response	-0.3049	1.46037412927817e-145	7.218629321022e-142
GO:0034316	negative regulation of Arp2/3 complex-mediated actin nucleation	0.3048	1.80667917595321e-145	8.93041516673672e-142
GO:0010951	negative regulation of endopeptidase activity	-0.3047	2.28979976733802e-145	1.13184802499518e-141
GO:0000165	MAPK cascade	-0.3047	2.41610418884444e-145	1.19428030054581e-141
GO:0018022	peptidyl-lysine methylation	0.3046	3.07293935480117e-145	1.51895392307822e-141
GO:0046627	negative regulation of insulin receptor signaling pathway	-0.3045	3.6837985190672e-145	1.82090160797492e-141
GO:1905653	positive regulation of artery morphogenesis	-0.3045	4.05771301410351e-145	2.00572754287136e-141
GO:0036035	osteoclast development	-0.3044	5.2298022658155e-145	2.5850912599926e-141
GO:0006596	polyamine biosynthetic process	-0.3043	6.45392069269603e-145	3.19017299839965e-141
GO:0045216	cell-cell junction organization	-0.3042	6.88548345306579e-145	3.40349447085042e-141
GO:0010759	positive regulation of macrophage chemotaxis	-0.3039	1.39335941959415e-144	6.8873756110539e-141
GO:0060442	branching involved in prostate gland morphogenesis	0.3034	4.1713530554216e-144	2.06189981529489e-140
GO:1905461	positive regulation of vascular associated smooth muscle cell apoptotic process	0.3033	5.69756937335026e-144	2.81630854124703e-140
GO:0061179	negative regulation of insulin secretion involved in cellular response to glucose stimulus	0.3031	1.01411877090912e-143	5.0127890846038e-140
GO:1903307	positive regulation of regulated secretory pathway	-0.303	1.2544031403216e-143	6.20051472260968e-140
GO:0090315	negative regulation of protein targeting to membrane	-0.303	1.2649448341368e-143	6.25262231513818e-140
GO:0022614	membrane to membrane docking	-0.3029	1.32137564473466e-143	6.53155981192342e-140
GO:1903052	positive regulation of proteolysis involved in protein catabolic process	-0.3029	1.51645434686605e-143	7.49583383655887e-140
GO:0006536	glutamate metabolic process	-0.3028	1.76846627755335e-143	8.7415288099462e-140
GO:0006821	chloride transport	-0.3028	1.92720588030885e-143	9.52617866636662e-140
GO:1900246	positive regulation of RIG-I signaling pathway	0.3028	2.01187613331503e-143	9.9447037269762e-140
GO:0150093	amyloid-beta clearance by transcytosis	-0.3027	2.16708482151529e-143	1.07119002727501e-139
GO:0008535	respiratory chain complex IV assembly	0.3027	2.24165627216337e-143	1.10805069533035e-139
GO:0051895	negative regulation of focal adhesion assembly	-0.3026	2.86370098027476e-143	1.41552739454981e-139
GO:0097503	sialylation	-0.3026	3.16467126650824e-143	1.56429700703502e-139
GO:0090188	negative regulation of pancreatic juice secretion	-0.3024	4.27085286559223e-143	2.11108257146224e-139
GO:0042554	superoxide anion generation	0.3023	5.54804889725516e-143	2.74240056991322e-139
GO:0061178	regulation of insulin secretion involved in cellular response to glucose stimulus	0.3023	5.73821608475027e-143	2.83640021069206e-139
GO:0009143	nucleoside triphosphate catabolic process	-0.3021	8.1691148646496e-143	4.0379934775963e-139
GO:0010842	retina layer formation	0.3021	8.46148324602141e-143	4.18251116850838e-139
GO:0042147	retrograde transport, endosome to Golgi	-0.302	1.02077483361848e-142	5.04569000257614e-139
GO:0019538	protein metabolic process	0.302	1.14751745865362e-142	5.67217879812482e-139
GO:0045589	regulation of regulatory T cell differentiation	0.3018	1.65263035836476e-142	8.16895186139703e-139
GO:1901750	leukotriene D4 biosynthetic process	0.3016	2.53205035000411e-142	1.25159248800703e-138
GO:0010738	regulation of protein kinase A signaling	0.3015	3.28174688524974e-142	1.62216748537895e-138
GO:0031100	animal organ regeneration	-0.3015	3.30830233079562e-142	1.63529384211228e-138
GO:0032703	negative regulation of interleukin-2 production	-0.3013	5.41291669331161e-142	2.67560472150393e-138
GO:0042551	neuron maturation	0.3011	8.99028947395266e-142	4.4439000869748e-138
GO:0035563	positive regulation of chromatin binding	-0.3011	9.24712232747325e-142	4.57085256647003e-138
GO:0044770	cell cycle phase transition	-0.301	1.04054973402028e-141	5.14343733526223e-138
GO:0007032	endosome organization	-0.301	1.06307020440452e-141	5.25475602037155e-138
GO:0051697	protein delipidation	-0.301	1.06889232333723e-141	5.28353475425592e-138
GO:0098976	excitatory chemical synaptic transmission	-0.301	1.13438935085955e-141	5.60728656129873e-138
GO:0001893	maternal placenta development	-0.3007	1.93610405383257e-141	9.57016233809442e-138
GO:1903441	protein localization to ciliary membrane	-0.3007	2.10319161247817e-141	1.03960761404796e-137
GO:0006627	protein processing involved in protein targeting to mitochondrion	0.3004	3.93162771130216e-141	1.94340357769666e-137
GO:1902742	apoptotic process involved in development	-0.3004	4.15865861786751e-141	2.05562495481191e-137
GO:0071468	cellular response to acidic pH	-0.3004	4.41383466353905e-141	2.18175847418735e-137
GO:0006531	aspartate metabolic process	-0.3002	6.39010828952521e-141	3.15863052751231e-137
GO:0060124	positive regulation of growth hormone secretion	0.2997	2.05876105717235e-140	1.01764559056029e-136
GO:0050890	cognition	0.2996	2.56509131789048e-140	1.26792463843327e-136
GO:0045732	positive regulation of protein catabolic process	-0.2994	4.06890306149406e-140	2.01125878329651e-136
GO:0006930	substrate-dependent cell migration, cell extension	0.2993	4.25803012891664e-140	2.10474429272349e-136
GO:2000288	positive regulation of myoblast proliferation	0.2993	4.81420722996688e-140	2.37966263377263e-136
GO:0072498	embryonic skeletal joint development	0.2992	5.71043499753779e-140	2.82266801928293e-136
GO:0018345	protein palmitoylation	-0.2991	7.50541648953747e-140	3.70992737077837e-136
GO:0050777	negative regulation of immune response	-0.2991	7.97277504386973e-140	3.94094270418481e-136
GO:0060326	cell chemotaxis	-0.2988	1.38772412557731e-139	6.85952035272866e-136
GO:0046425	regulation of receptor signaling pathway via JAK-STAT	0.2988	1.46451979819357e-139	7.2391213624708e-136
GO:0055062	phosphate ion homeostasis	0.2987	1.65122133313661e-139	8.16198704969425e-136
GO:0044027	negative regulation of gene expression via chromosomal CpG island methylation	0.2983	4.01093502976837e-139	1.98260518521451e-135
GO:0012501	programmed cell death	-0.2983	4.68555647060448e-139	2.3160705634198e-135
GO:0007270	neuron-neuron synaptic transmission	-0.2982	5.89251475771609e-139	2.91267004473906e-135
GO:1904036	negative regulation of epithelial cell apoptotic process	0.2981	7.13726572360746e-139	3.52795044717917e-135
GO:0007168	receptor guanylyl cyclase signaling pathway	0.2981	7.32321958990747e-139	3.61986744329126e-135
GO:0042596	fear response	0.298	7.82154586111387e-139	3.86619011914859e-135
GO:0006473	protein acetylation	0.298	9.22840106740322e-139	4.56159864761741e-135
GO:0032024	positive regulation of insulin secretion	-0.2979	1.06572172965941e-138	5.26786250970646e-135
GO:0002309	T cell proliferation involved in immune response	0.2978	1.36248963545219e-138	6.73478626804016e-135
GO:1903672	positive regulation of sprouting angiogenesis	-0.2976	1.99446422553231e-138	9.85863666680621e-135
GO:0045124	regulation of bone resorption	-0.2976	2.04476380260366e-138	1.01072674762699e-134
GO:0070245	positive regulation of thymocyte apoptotic process	-0.2976	2.06771554488767e-138	1.02207179383798e-134
GO:0048630	skeletal muscle tissue growth	0.2973	4.09643670538974e-138	2.02486866347415e-134
GO:0031663	lipopolysaccharide-mediated signaling pathway	-0.2972	5.30357612986404e-138	2.62155768099179e-134
GO:0021904	dorsal/ventral neural tube patterning	-0.2972	5.36574386745633e-138	2.65228719368366e-134
GO:0032481	positive regulation of type I interferon production	-0.2966	1.98281782527635e-137	9.80106851034102e-134
GO:0016239	positive regulation of macroautophagy	0.2964	3.069354946352e-137	1.51718214998179e-133
GO:0007565	female pregnancy	0.2961	5.57583716808599e-137	2.7561363121849e-133
GO:0006897	endocytosis	-0.2961	5.88876720520714e-137	2.91081762953389e-133
GO:0051013	microtubule severing	-0.2959	7.80418169675661e-137	3.85760701270679e-133
GO:0010886	positive regulation of cholesterol storage	-0.2959	8.68163728454126e-137	4.29133330974875e-133
GO:0007187	G protein-coupled receptor signaling pathway, coupled to cyclic nucleotide second messenger	0.2956	1.73880265778351e-136	8.5949015374239e-133
GO:0002312	B cell activation involved in immune response	0.2955	2.01322338999449e-136	9.95136321674276e-133
GO:0033089	positive regulation of T cell differentiation in thymus	-0.2955	2.01702868342881e-136	9.9701727821886e-133
GO:0006207	'de novo' pyrimidine nucleobase biosynthetic process	0.2955	2.26912375442809e-136	1.1216278718138e-132
GO:1902358	sulfate transmembrane transport	-0.2955	2.28603749512404e-136	1.12998833383981e-132
GO:0071168	protein localization to chromatin	0.2954	2.63187148147344e-136	1.30093407329232e-132
GO:0060333	type II interferon-mediated signaling pathway	-0.2954	2.77637256136534e-136	1.37236095708289e-132
GO:0007154	cell communication	-0.2953	3.42399516834735e-136	1.6924808117141e-132
GO:0050908	detection of light stimulus involved in visual perception	0.2952	3.65993531894942e-136	1.8091060281567e-132
GO:0048754	branching morphogenesis of an epithelial tube	-0.2949	7.40647314174655e-136	3.66101967396532e-132
GO:0010742	macrophage derived foam cell differentiation	-0.2948	9.41614285100946e-136	4.65439941125398e-132
GO:0003184	pulmonary valve morphogenesis	0.2948	9.46059514465665e-136	4.67637218000378e-132
GO:0071276	cellular response to cadmium ion	-0.2948	9.66550441125053e-136	4.77765883048114e-132
GO:1903861	positive regulation of dendrite extension	0.2946	1.60054965598948e-135	7.91151694955598e-132
GO:0051560	mitochondrial calcium ion homeostasis	0.2945	1.93682401917322e-135	9.57372112677323e-132
GO:0050691	regulation of defense response to virus by host	0.2943	2.76866661557113e-135	1.36855190807681e-131
GO:0031048	regulatory ncRNA-mediated heterochromatin formation	0.2943	2.82897430033663e-135	1.39836199665639e-131
GO:0010042	response to manganese ion	0.2943	2.86405636382907e-135	1.41570306064071e-131
GO:0097113	AMPA glutamate receptor clustering	0.2942	3.49759904348596e-135	1.72886320719511e-131
GO:0030488	tRNA methylation	0.2938	8.952154514442e-135	4.42504997648868e-131
GO:0070778	L-aspartate transmembrane transport	-0.2938	9.37063413000552e-135	4.63190445046173e-131
GO:0043536	positive regulation of blood vessel endothelial cell migration	0.2936	1.38838309241374e-134	6.8627776258011e-131
GO:1901731	positive regulation of platelet aggregation	0.2935	1.77381018309337e-134	8.76794373503055e-131
GO:1990962	xenobiotic transport across blood-brain barrier	0.2933	2.31515549024038e-134	1.14438135882582e-130
GO:1905198	manchette assembly	0.2926	1.03847637963285e-133	5.13318874452517e-130
GO:0099525	presynaptic dense core vesicle exocytosis	-0.2925	1.49085070989212e-133	7.36927505899676e-130
GO:0045779	negative regulation of bone resorption	-0.2925	1.5354274957391e-133	7.58961811143838e-130
GO:0006707	cholesterol catabolic process	-0.2924	1.79461383050351e-133	8.87077616417887e-130
GO:2000320	negative regulation of T-helper 17 cell differentiation	-0.2922	2.64707477512505e-133	1.30844906134431e-129
GO:0015936	coenzyme A metabolic process	-0.2915	1.11206082454524e-132	5.49691665572711e-129
GO:0044849	estrous cycle	0.2915	1.13422829161968e-132	5.60649044547607e-129
GO:1990403	embryonic brain development	0.2915	1.14010880474355e-132	5.63555782184737e-129
GO:0045653	negative regulation of megakaryocyte differentiation	0.2914	1.63894834096383e-132	8.1013216493842e-129
GO:0043691	reverse cholesterol transport	0.2914	1.64519214453533e-132	8.13218477043812e-129
GO:0110025	DNA strand resection involved in replication fork processing	-0.2913	1.7698740570984e-132	8.74848746423738e-129
GO:0001553	luteinization	-0.2913	1.95961837619644e-132	9.686393633539e-129
GO:0032410	negative regulation of transporter activity	0.2911	2.8390408211649e-132	1.40333787790181e-128
GO:0016485	protein processing	-0.2911	3.26166421770408e-132	1.61224062281113e-128
GO:1903427	negative regulation of reactive oxygen species biosynthetic process	-0.291	3.93018885394294e-132	1.94269235050399e-128
GO:0010803	regulation of tumor necrosis factor-mediated signaling pathway	-0.2909	4.40240717504618e-132	2.17610986662533e-128
GO:0007595	lactation	0.2908	5.77371584305883e-132	2.85394774122398e-128
GO:0031589	cell-substrate adhesion	-0.2908	5.93762448440658e-132	2.93496778264217e-128
GO:0071398	cellular response to fatty acid	-0.2907	6.73870022896807e-132	3.33093952317892e-128
GO:0090209	negative regulation of triglyceride metabolic process	0.2907	6.84029964479552e-132	3.38116011442243e-128
GO:0051983	regulation of chromosome segregation	0.2906	7.74972482472335e-132	3.83068898086075e-128
GO:0038202	TORC1 signaling	-0.2906	8.21688841988602e-132	4.06160794594966e-128
GO:0035019	somatic stem cell population maintenance	0.2906	8.62382907253125e-132	4.2627587105522e-128
GO:0060744	mammary gland branching involved in thelarche	0.2906	8.64880367901174e-132	4.2751036585355e-128
GO:1902389	ceramide 1-phosphate transport	-0.2906	8.9067176425977e-132	4.40259053073604e-128
GO:0021795	cerebral cortex cell migration	-0.2905	1.05228171899882e-131	5.20142853701119e-128
GO:0007286	spermatid development	0.2904	1.37751598049883e-131	6.80906149160574e-128
GO:1902108	regulation of mitochondrial membrane permeability involved in apoptotic process	0.2902	1.8427882471298e-131	9.10890230556263e-128
GO:0070102	interleukin-6-mediated signaling pathway	0.2902	2.0391324843593e-131	1.0079431870188e-127
GO:0046827	positive regulation of protein export from nucleus	0.2902	2.04128654287496e-131	1.00900793814309e-127
GO:0071805	potassium ion transmembrane transport	0.2901	2.68886306211265e-131	1.32910501160228e-127
GO:0090205	positive regulation of cholesterol metabolic process	0.29	2.85189935472479e-131	1.40969385104046e-127
GO:0006000	fructose metabolic process	0.29	3.41165995825115e-131	1.68638351736354e-127
GO:1903146	regulation of autophagy of mitochondrion	-0.2896	7.00699108796944e-131	3.46355569478329e-127
GO:0050768	negative regulation of neurogenesis	-0.2895	9.7528645956884e-131	4.82084096964878e-127
GO:0036120	cellular response to platelet-derived growth factor stimulus	-0.2894	1.16313036130671e-130	5.74935337593907e-127
GO:0006198	cAMP catabolic process	0.2894	1.23099631486052e-130	6.08481478435557e-127
GO:0009968	negative regulation of signal transduction	-0.2891	1.98233204839564e-130	9.79866731521966e-127
GO:0014883	transition between fast and slow fiber	-0.289	2.624399243581e-130	1.29724054610209e-126
GO:0006614	SRP-dependent cotranslational protein targeting to membrane	-0.289	2.72425249787119e-130	1.34659800969773e-126
GO:0035810	positive regulation of urine volume	-0.2887	5.33275589861297e-130	2.63598124068439e-126
GO:0060976	coronary vasculature development	-0.2886	6.18900978111645e-130	3.05922753480586e-126
GO:0045292	mRNA cis splicing, via spliceosome	0.2885	8.10749504609926e-130	4.00753480128687e-126
GO:0051792	medium-chain fatty acid biosynthetic process	-0.2885	8.35782581341532e-130	4.13127329957119e-126
GO:1904037	positive regulation of epithelial cell apoptotic process	-0.2884	9.73135504676329e-130	4.81020879961509e-126
GO:0071359	cellular response to dsRNA	0.2884	9.73725100941806e-130	4.81312317395535e-126
GO:0048733	sebaceous gland development	0.2883	1.06546263241568e-129	5.26658179203071e-126
GO:0009048	dosage compensation by inactivation of X chromosome	0.2882	1.50868480147386e-129	7.4574289736853e-126
GO:0002084	protein depalmitoylation	-0.2878	3.79781667518463e-129	1.87726078254376e-125
GO:0042713	sperm ejaculation	0.2877	3.97964640849158e-129	1.96713921971739e-125
GO:0061909	autophagosome-lysosome fusion	-0.2876	5.3800608929337e-129	2.65936409937713e-125
GO:0034498	early endosome to Golgi transport	-0.2875	6.96223776038639e-129	3.44143412495899e-125
GO:0006390	mitochondrial transcription	0.2874	7.55088007499e-129	3.73240002106756e-125
GO:0021675	nerve development	-0.2874	8.03645763450536e-129	3.972421008736e-125
GO:0030149	sphingolipid catabolic process	0.2873	1.05766533236331e-128	5.22803973787184e-125
GO:0071542	dopaminergic neuron differentiation	0.2869	2.44201401115271e-128	1.20708752571278e-124
GO:0045947	negative regulation of translational initiation	0.2868	3.12502664755882e-128	1.54470067188832e-124
GO:0043504	mitochondrial DNA repair	-0.2867	3.51830140204318e-128	1.73909638302994e-124
GO:0097284	hepatocyte apoptotic process	-0.2867	3.57654642820829e-128	1.76788689946336e-124
GO:0032206	positive regulation of telomere maintenance	-0.2864	6.40842538764608e-128	3.16768466911346e-124
GO:0009308	amine metabolic process	0.286	1.709042348808e-127	8.44779633015795e-124
GO:0042420	dopamine catabolic process	-0.2857	2.97403059559567e-127	1.47006332340294e-123
GO:1903292	protein localization to Golgi membrane	-0.2856	3.76289584744297e-127	1.85999941739106e-123
GO:0007275	multicellular organism development	0.2856	3.95928130383301e-127	1.95707274848466e-123
GO:0007548	sex differentiation	0.2854	5.29192159396746e-127	2.61579684389812e-123
GO:0070291	N-acylethanolamine metabolic process	-0.2853	6.99266909775076e-127	3.4564763350182e-123
GO:0001889	liver development	-0.2848	1.77912139866064e-126	8.79419707357952e-123
GO:0032886	regulation of microtubule-based process	-0.2847	2.27904648139549e-126	1.12653267575379e-122
GO:0030837	negative regulation of actin filament polymerization	-0.2847	2.53808853248534e-126	1.2545771616075e-122
GO:0030326	embryonic limb morphogenesis	0.2845	3.33230382487896e-126	1.64715778063767e-122
GO:0032927	positive regulation of activin receptor signaling pathway	0.2844	4.08370502542845e-126	2.01857539406928e-122
GO:0035973	aggrephagy	-0.2843	5.06302074436971e-126	2.50265115394195e-122
GO:0051382	kinetochore assembly	0.2843	6.07180573894233e-126	3.00129357675919e-122
GO:2000563	positive regulation of CD4-positive, alpha-beta T cell proliferation	0.2841	9.2639811991332e-126	4.57918590673154e-122
GO:0001702	gastrulation with mouth forming second	0.2839	1.17428784745945e-125	5.80450482999205e-122
GO:0072594	establishment of protein localization to organelle	-0.2837	2.06564657874098e-125	1.02104910387167e-121
GO:0090162	establishment of epithelial cell polarity	-0.2836	2.41481498532813e-125	1.19364304724769e-121
GO:0000278	mitotic cell cycle	-0.2835	2.65921220650537e-125	1.31444859367561e-121
GO:0051443	positive regulation of ubiquitin-protein transferase activity	-0.2835	2.89710465410324e-125	1.43203883052323e-121
GO:0010827	regulation of D-glucose transmembrane transport	-0.2835	3.0674291406713e-125	1.51623022423382e-121
GO:0033299	secretion of lysosomal enzymes	-0.2834	3.51118516743935e-125	1.73557882826527e-121
GO:0030210	heparin biosynthetic process	0.2834	3.63960351967998e-125	1.79905601977782e-121
GO:1904141	positive regulation of microglial cell migration	-0.2834	3.82559285379346e-125	1.89099054763011e-121
GO:0097494	regulation of vesicle size	-0.2834	3.93941902291997e-125	1.94725482302934e-121
GO:0045766	positive regulation of angiogenesis	0.2833	4.72364046633513e-125	2.33489548250945e-121
GO:1902164	positive regulation of DNA damage response, signal transduction by p53 class mediator resulting in transcription of p21 class mediator	-0.2828	1.22455629851875e-124	6.0529817835782e-121
GO:0018230	peptidyl-L-cysteine S-palmitoylation	-0.2828	1.26176174284443e-124	6.23688829488002e-121
GO:0006119	oxidative phosphorylation	0.2825	2.19476920700122e-124	1.0848744190207e-120
GO:0009612	response to mechanical stimulus	0.2817	1.25198320808325e-123	6.1885529975555e-120
GO:0006401	RNA catabolic process	0.2815	1.89876306765683e-123	9.3855858434277e-120
GO:2001244	positive regulation of intrinsic apoptotic signaling pathway	-0.2812	3.80618760395095e-123	1.88139853263296e-119
GO:0090303	positive regulation of wound healing	-0.2812	3.89011817292912e-123	1.92288541287886e-119
GO:0032012	regulation of ARF protein signal transduction	-0.2811	4.04204776815905e-123	1.99798421180102e-119
GO:0003161	cardiac conduction system development	-0.2811	4.12581530966764e-123	2.03939050756872e-119
GO:0030030	cell projection organization	-0.2811	4.1386847916894e-123	2.04575189253207e-119
GO:0044597	daunorubicin metabolic process	-0.2811	4.64726424997111e-123	2.29714271876072e-119
GO:0010564	regulation of cell cycle process	0.281	5.82424119898987e-123	2.87892242466069e-119
GO:0015732	prostaglandin transport	-0.2809	6.97256710755302e-123	3.44653992126346e-119
GO:0071543	diphosphoinositol polyphosphate metabolic process	0.2809	7.03761825942805e-123	3.47869470563529e-119
GO:1901907	diadenosine pentaphosphate catabolic process	0.2809	7.03761825942805e-123	3.47869470563529e-119
GO:1901909	diadenosine hexaphosphate catabolic process	0.2809	7.03761825942805e-123	3.47869470563529e-119
GO:1901911	adenosine 5'-(hexahydrogen pentaphosphate) catabolic process	0.2809	7.03761825942805e-123	3.47869470563529e-119
GO:0072201	negative regulation of mesenchymal cell proliferation	-0.2807	1.06792843405588e-122	5.2787702495382e-119
GO:0042113	B cell activation	-0.2804	2.02794293710075e-122	1.0024121938089e-118
GO:0045717	negative regulation of fatty acid biosynthetic process	-0.2803	2.10270392335434e-122	1.03936654931405e-118
GO:0060081	membrane hyperpolarization	-0.2801	3.19774663065863e-122	1.58064615953456e-118
GO:0015939	pantothenate metabolic process	-0.2801	3.27501347108744e-122	1.61883915875852e-118
GO:0046513	ceramide biosynthetic process	-0.2801	3.55330474784438e-122	1.75639853685948e-118
GO:0010543	regulation of platelet activation	0.2801	3.593821070504e-122	1.77642575515013e-118
GO:0009437	carnitine metabolic process	-0.28	4.00069175367808e-122	1.97754193384307e-118
GO:0002523	leukocyte migration involved in inflammatory response	-0.28	4.00629767827467e-122	1.98031294237117e-118
GO:2000987	positive regulation of behavioral fear response	0.2799	5.01710338455429e-122	2.47995420298519e-118
GO:0070166	enamel mineralization	-0.2797	7.35401763861027e-122	3.63509091876505e-118
GO:0042118	endothelial cell activation	0.2793	1.78336630591179e-121	8.81517965012197e-118
GO:0032933	SREBP signaling pathway	0.2793	1.86112114309115e-121	9.19952181029953e-118
GO:0030208	dermatan sulfate biosynthetic process	-0.2791	2.47157318053584e-121	1.22169862313886e-117
GO:0048821	erythrocyte development	-0.2789	3.71212522707875e-121	1.83490349974502e-117
GO:0051639	actin filament network formation	0.2789	4.19473731709857e-121	2.07345865584182e-117
GO:0006302	double-strand break repair	-0.2788	5.16865866170284e-121	2.55486797647971e-117
GO:0042761	very long-chain fatty acid biosynthetic process	-0.2787	5.95022657852101e-121	2.94119699776294e-117
GO:0055064	chloride ion homeostasis	0.2786	7.94183013710543e-121	3.92564663677121e-117
GO:0090385	phagosome-lysosome fusion	-0.2785	8.28188133535205e-121	4.09373394406452e-117
GO:0048009	insulin-like growth factor receptor signaling pathway	-0.2785	8.50055228161204e-121	4.20182299280083e-117
GO:0006362	transcription elongation by RNA polymerase I	0.2782	1.76020417261842e-120	8.70068922525287e-117
GO:0001787	natural killer cell proliferation	-0.2781	2.12806146963737e-120	1.05190078444175e-116
GO:0001952	regulation of cell-matrix adhesion	0.278	2.57187201879806e-120	1.27127633889188e-116
GO:0010878	cholesterol storage	-0.2778	3.71337772331955e-120	1.83552260863685e-116
GO:0099576	regulation of protein catabolic process at postsynapse, modulating synaptic transmission	-0.2777	4.7945930254723e-120	2.36996733249096e-116
GO:0046985	positive regulation of hemoglobin biosynthetic process	0.2773	1.11797015648545e-119	5.5261264835076e-116
GO:0044572	[4Fe-4S] cluster assembly	0.2772	1.24891576476703e-119	6.17339062524345e-116
GO:0006820	monoatomic anion transport	-0.2772	1.34569665591066e-119	6.65177857016637e-116
GO:0039702	viral budding via host ESCRT complex	-0.2772	1.40017334424294e-119	6.92105684059288e-116
GO:0015808	L-alanine transport	0.2769	2.20619807088023e-119	1.0905237064361e-115
GO:0044598	doxorubicin metabolic process	-0.2769	2.50991223099238e-119	1.24064961577953e-115
GO:1900024	regulation of substrate adhesion-dependent cell spreading	-0.2769	2.57522217110124e-119	1.27293231917534e-115
GO:0051016	barbed-end actin filament capping	-0.2767	3.46455429878585e-119	1.71252918988985e-115
GO:0006139	nucleobase-containing compound metabolic process	-0.2766	4.59329300180125e-119	2.27046473079036e-115
GO:0071280	cellular response to copper ion	-0.2765	5.07555696450087e-119	2.50884780755278e-115
GO:0070782	phosphatidylserine exposure on apoptotic cell surface	-0.2765	5.16580513084602e-119	2.55345747617719e-115
GO:0048705	skeletal system morphogenesis	0.2765	5.62853943169928e-119	2.78218704108895e-115
GO:1900744	regulation of p38MAPK cascade	0.2765	5.67554772402635e-119	2.80542323998622e-115
GO:0022604	regulation of cell morphogenesis	-0.2763	7.94270902561099e-119	3.92608107135951e-115
GO:0140105	interleukin-10-mediated signaling pathway	-0.276	1.33204916077255e-118	6.58431900169869e-115
GO:0006953	acute-phase response	-0.2757	2.96591553344806e-118	1.46605204818337e-114
GO:1904358	positive regulation of telomere maintenance via telomere lengthening	0.2756	3.30500023735423e-118	1.6336616173242e-114
GO:0071286	cellular response to magnesium ion	0.2755	3.72350099203848e-118	1.84052654036462e-114
GO:0060296	regulation of cilium beat frequency involved in ciliary motility	0.2755	3.75582946038293e-118	1.85650650226728e-114
GO:0046629	gamma-delta T cell activation	-0.2751	8.80811914572257e-118	4.35385329373066e-114
GO:0045746	negative regulation of Notch signaling pathway	-0.2751	8.86483280874703e-118	4.38188685736366e-114
GO:1904507	positive regulation of telomere maintenance in response to DNA damage	-0.2751	9.62964934708365e-118	4.75993567226345e-114
GO:0050810	regulation of steroid biosynthetic process	0.2751	9.95799585641483e-118	4.92223735182585e-114
GO:0008544	epidermis development	-0.275	1.07854413932396e-117	5.33124368067834e-114
GO:0030948	negative regulation of vascular endothelial growth factor receptor signaling pathway	-0.2749	1.4046817503063e-117	6.94334189176402e-114
GO:0002544	chronic inflammatory response	0.2747	2.04297361127707e-117	1.00984185605426e-113
GO:0045765	regulation of angiogenesis	-0.2746	2.51731972651898e-117	1.24431114081833e-113
GO:0044029	positive regulation of gene expression via chromosomal CpG island demethylation	-0.2744	3.4975463504106e-117	1.72883716100796e-113
GO:0048709	oligodendrocyte differentiation	-0.2743	4.48441285691259e-117	2.21664527517189e-113
GO:0061036	positive regulation of cartilage development	0.2738	1.18974415512407e-116	5.8809053587783e-113
GO:1903438	positive regulation of mitotic cytokinetic process	-0.2738	1.2500241610621e-116	6.17886942812994e-113
GO:0031293	membrane protein intracellular domain proteolysis	-0.2737	1.66853184018668e-116	8.24755288604278e-113
GO:0002326	B cell lineage commitment	0.2736	1.7256515030415e-116	8.52989537953415e-113
GO:1902430	negative regulation of amyloid-beta formation	-0.2736	1.74357511589251e-116	8.61849179785668e-113
GO:0050680	negative regulation of epithelial cell proliferation	-0.2736	1.77077302968972e-116	8.75293108575628e-113
GO:0140042	lipid droplet formation	-0.2732	3.81424035035129e-116	1.88537900517864e-112
GO:0043353	enucleate erythrocyte differentiation	-0.2732	3.83296331794184e-116	1.89463376805865e-112
GO:0060351	cartilage development involved in endochondral bone morphogenesis	0.2732	4.36197087729037e-116	2.15612220464463e-112
GO:0015827	tryptophan transport	0.273	6.04949536693527e-116	2.99026555987611e-112
GO:0051493	regulation of cytoskeleton organization	-0.273	6.34134285764751e-116	3.13452577453517e-112
GO:0060179	male mating behavior	-0.2727	1.22045520967835e-115	6.03271010144006e-112
GO:2000347	positive regulation of hepatocyte proliferation	-0.2726	1.39926148241603e-115	6.91654950758243e-112
GO:0001895	retina homeostasis	0.2723	2.36740267398976e-115	1.17020714175314e-111
GO:0044387	negative regulation of protein kinase activity by regulation of protein phosphorylation	0.2723	2.42430189890754e-115	1.19833242862999e-111
GO:0031344	regulation of cell projection organization	0.2722	2.98830113025565e-115	1.47711724868537e-111
GO:0086100	endothelin receptor signaling pathway	-0.2722	3.0439562230216e-115	1.50462756103958e-111
GO:1903278	positive regulation of sodium ion export across plasma membrane	0.2722	3.18972242707792e-115	1.57667979570462e-111
GO:1902476	chloride transmembrane transport	-0.2722	3.19117829428797e-115	1.57739943086654e-111
GO:0000398	mRNA splicing, via spliceosome	0.2718	6.11220603087212e-115	3.02126344106009e-111
GO:1900158	negative regulation of bone mineralization involved in bone maturation	0.2718	6.53700649046705e-115	3.23124230823786e-111
GO:0002283	neutrophil activation involved in immune response	-0.2717	7.78967804548101e-115	3.85043785788126e-111
GO:0043518	negative regulation of DNA damage response, signal transduction by p53 class mediator	0.2716	1.05461642461667e-114	5.21296898688019e-111
GO:1902570	protein localization to nucleolus	0.2714	1.45348727266438e-114	7.18458758878005e-111
GO:0007028	cytoplasm organization	-0.271	3.26384164264301e-114	1.61331692395844e-110
GO:0050863	regulation of T cell activation	-0.271	3.42325605618798e-114	1.69211546857372e-110
GO:0007221	positive regulation of transcription of Notch receptor target	0.2709	3.8306397447127e-114	1.89348522581149e-110
GO:0006099	tricarboxylic acid cycle	-0.2708	5.23850793704315e-114	2.58939447328043e-110
GO:0042981	regulation of apoptotic process	0.2706	6.92736988087944e-114	3.42419893211871e-110
GO:0085029	extracellular matrix assembly	-0.2705	8.62516759633644e-114	4.2634203428691e-110
GO:0008585	female gonad development	-0.2704	1.05521378713368e-113	5.21592174980177e-110
GO:0140588	chromatin looping	0.2702	1.56660920915475e-113	7.74374932085195e-110
GO:0002070	epithelial cell maturation	-0.2698	3.87899689260478e-113	1.91738816401454e-109
GO:0071407	cellular response to organic cyclic compound	-0.2695	6.48818238228977e-113	3.20710855156583e-109
GO:0045663	positive regulation of myoblast differentiation	-0.2694	7.26532498123267e-113	3.59125013822331e-109
GO:0010807	regulation of synaptic vesicle priming	-0.2693	1.02002234323662e-112	5.04197044261861e-109
GO:0010952	positive regulation of peptidase activity	-0.2692	1.10913937844328e-112	5.48247594764514e-109
GO:0002925	positive regulation of humoral immune response mediated by circulating immunoglobulin	-0.2692	1.25536309456282e-112	6.20525977642401e-109
GO:0061762	CAMKK-AMPK signaling cascade	-0.269	1.61726993589025e-112	7.99416529310549e-109
GO:0044070	regulation of monoatomic anion transport	-0.269	1.69117568808962e-112	8.359481426227e-109
GO:0046085	adenosine metabolic process	-0.2689	2.01608204584953e-112	9.96549355263421e-109
GO:0032229	negative regulation of synaptic transmission, GABAergic	0.2688	2.41115325602298e-112	1.19183305445216e-108
GO:0031648	protein destabilization	-0.2687	3.04491131524502e-112	1.50509966312561e-108
GO:0015695	organic cation transport	-0.2683	6.42448829021889e-112	3.1756245618552e-108
GO:0097105	presynaptic membrane assembly	0.2682	8.21335071836497e-112	4.0598592600878e-108
GO:0007043	cell-cell junction assembly	0.2681	9.79969733970717e-112	4.84399039501725e-108
GO:0046881	positive regulation of follicle-stimulating hormone secretion	0.2681	1.05689033485966e-111	5.2242089252113e-108
GO:0051302	regulation of cell division	0.268	1.32025092635488e-111	6.52600032897218e-108
GO:0030511	positive regulation of transforming growth factor beta receptor signaling pathway	0.2678	1.73425573101085e-111	8.57242607838663e-108
GO:0060384	innervation	0.2677	2.03148190656582e-111	1.00416150641549e-107
GO:0023052	signaling	-0.2677	2.19308670979606e-111	1.08404276065219e-107
GO:0060510	type II pneumocyte differentiation	-0.2676	2.84595031866572e-111	1.40675324251647e-107
GO:0071422	succinate transmembrane transport	-0.2675	3.12914043992694e-111	1.54673411945589e-107
GO:0046632	alpha-beta T cell differentiation	0.2674	4.17690330711508e-111	2.06464330470698e-107
GO:1903358	regulation of Golgi organization	0.2673	4.49280499756718e-111	2.22079351029746e-107
GO:0019953	sexual reproduction	0.2672	6.34805029195486e-111	3.13784125931329e-107
GO:0043200	response to amino acid	-0.2671	6.77315365040501e-111	3.34796984939519e-107
GO:0071467	cellular response to pH	-0.2669	1.02034732048484e-110	5.04357680515657e-107
GO:0008542	visual learning	0.2668	1.21141607265663e-110	5.98802964714172e-107
GO:0045671	negative regulation of osteoclast differentiation	-0.2668	1.23035079149401e-110	6.08162396235488e-107
GO:0032815	negative regulation of natural killer cell activation	-0.2667	1.62597727236988e-110	8.0372056573243e-107
GO:0043462	regulation of ATP-dependent activity	0.2666	1.75223555511734e-110	8.66130034894503e-107
GO:0051894	positive regulation of focal adhesion assembly	-0.2664	2.59047412973905e-110	1.28047136233001e-106
GO:0050650	chondroitin sulfate proteoglycan biosynthetic process	0.2663	3.16267404169895e-110	1.56330977881179e-106
GO:2000369	regulation of clathrin-dependent endocytosis	0.2663	3.57356273114801e-110	1.76641205800646e-106
GO:0014910	regulation of smooth muscle cell migration	0.2662	3.92419652079269e-110	1.93973034022783e-106
GO:0032469	endoplasmic reticulum calcium ion homeostasis	-0.2661	5.23085092717961e-110	2.58560961330488e-106
GO:0045647	negative regulation of erythrocyte differentiation	0.2655	1.49251537217103e-109	7.37750348464141e-106
GO:0071787	endoplasmic reticulum tubular network formation	-0.2655	1.62657044560501e-109	8.04013771262556e-106
GO:0070317	negative regulation of G0 to G1 transition	-0.2654	1.97790221593612e-109	9.77677065337224e-106
GO:0000462	maturation of SSU-rRNA from tricistronic rRNA transcript (SSU-rRNA, 5.8S rRNA, LSU-rRNA)	0.2652	2.73900449684179e-109	1.3538899227889e-105
GO:0045807	positive regulation of endocytosis	-0.2652	2.98830933604868e-109	1.47712130480886e-105
GO:0002318	myeloid progenitor cell differentiation	0.2652	3.06768737946307e-109	1.5163578716686e-105
GO:2000042	negative regulation of double-strand break repair via homologous recombination	0.2651	3.12092420300057e-109	1.54267283354318e-105
GO:0043266	regulation of potassium ion transport	0.2651	3.72554855470663e-109	1.84153865059149e-105
GO:0070498	interleukin-1-mediated signaling pathway	-0.2649	4.92556296173783e-109	2.43470577198701e-105
GO:0003149	membranous septum morphogenesis	0.2649	5.32704726569688e-109	2.63315946343397e-105
GO:0018206	peptidyl-methionine modification	0.2648	5.79617973448464e-109	2.86505164275576e-105
GO:0046655	folic acid metabolic process	0.2646	8.65044369239211e-109	4.27591431714942e-105
GO:0002227	innate immune response in mucosa	0.2646	8.82406317634128e-109	4.3617344280655e-105
GO:0042026	protein refolding	0.2645	1.01362765973003e-108	5.01036152204554e-105
GO:0046638	positive regulation of alpha-beta T cell differentiation	-0.2645	1.02519621114311e-108	5.06754487168038e-105
GO:0120192	tight junction assembly	0.2643	1.59577797894601e-108	7.88793054993015e-105
GO:0014029	neural crest formation	-0.2643	1.61349864113139e-108	7.97552378311244e-105
GO:1904293	negative regulation of ERAD pathway	0.2642	2.05580493600943e-108	1.01618437986946e-104
GO:0045719	negative regulation of glycogen biosynthetic process	-0.264	2.86428698743614e-108	1.41581705788968e-104
GO:0030278	regulation of ossification	0.264	3.05234649433047e-108	1.50877487214755e-104
GO:0044804	nucleophagy	-0.2639	3.73991984868617e-108	1.84864238120557e-104
GO:0006144	purine nucleobase metabolic process	0.2638	4.00335761002921e-108	1.97885966663744e-104
GO:0031571	mitotic G1 DNA damage checkpoint signaling	-0.2638	4.32139523625496e-108	2.13606566528083e-104
GO:0006687	glycosphingolipid metabolic process	-0.2636	6.19979367194598e-108	3.0645580120429e-104
GO:0031547	brain-derived neurotrophic factor receptor signaling pathway	-0.2635	7.2313813988114e-108	3.57447182543248e-104
GO:0141162	negative regulation of cAMP/PKA signal transduction	0.2634	9.49508177128258e-108	4.69341891954498e-104
GO:0032717	negative regulation of interleukin-8 production	-0.2633	9.96311155195339e-108	4.92476604013056e-104
GO:0033234	negative regulation of protein sumoylation	-0.2633	1.07193059519647e-107	5.29855293205614e-104
GO:0046039	GTP metabolic process	-0.2633	1.14901486583114e-107	5.67958048180331e-104
GO:0060341	regulation of cellular localization	0.2632	1.29228459578186e-107	6.38776275694972e-104
GO:0060628	regulation of ER to Golgi vesicle-mediated transport	0.2632	1.43583857310347e-107	7.09735006685048e-104
GO:0048260	positive regulation of receptor-mediated endocytosis	0.263	2.00825906760882e-107	9.92682457119039e-104
GO:0051290	protein heterotetramerization	0.2629	2.37004855384896e-107	1.17151500016754e-103
GO:0015937	coenzyme A biosynthetic process	-0.2627	3.23780289719815e-107	1.60044597208505e-103
GO:0008210	estrogen metabolic process	-0.2626	4.17904621723466e-107	2.06570254517909e-103
GO:1902883	negative regulation of response to oxidative stress	-0.2624	6.58553045016653e-107	3.25522770151732e-103
GO:0007288	sperm axoneme assembly	0.2623	6.97279997727188e-107	3.44665502876549e-103
GO:1903589	positive regulation of blood vessel endothelial cell proliferation involved in sprouting angiogenesis	-0.2622	8.16548256795964e-107	4.03619803334245e-103
GO:0007056	spindle assembly involved in female meiosis	-0.2622	8.41822453795422e-107	4.16112838911077e-103
GO:0021884	forebrain neuron development	0.2619	1.5600488072938e-106	7.71132125445324e-103
GO:0061760	antifungal innate immune response	-0.2619	1.60406176900815e-106	7.92887732420727e-103
GO:0042092	type 2 immune response	0.2618	1.75503698740967e-106	8.675147828766e-103
GO:1900180	regulation of protein localization to nucleus	-0.2617	2.34900953338142e-106	1.16111541235044e-102
GO:0002003	angiotensin maturation	-0.2617	2.43635839539064e-106	1.20429195484159e-102
GO:0035633	maintenance of blood-brain barrier	-0.2614	3.75010856071651e-106	1.85367866156217e-102
GO:0006941	striated muscle contraction	0.2613	4.79842837629218e-106	2.37186314640122e-102
GO:0033085	negative regulation of T cell differentiation in thymus	0.2611	7.67729494293259e-106	3.79488689029158e-102
GO:0031591	wybutosine biosynthetic process	0.261	8.28652018449238e-106	4.09602692719458e-102
GO:0016064	immunoglobulin mediated immune response	-0.261	9.4281570059895e-106	4.66033800806061e-102
GO:1904395	positive regulation of skeletal muscle acetylcholine-gated channel clustering	-0.2609	1.07948028496446e-105	5.33587104857935e-102
GO:0042297	vocal learning	-0.2607	1.49952747644111e-105	7.4121643160484e-102
GO:0002732	positive regulation of dendritic cell cytokine production	-0.2607	1.66523195415266e-105	8.2312415493766e-102
GO:0050921	positive regulation of chemotaxis	-0.2605	2.24573529902375e-105	1.11006695830744e-101
GO:0051388	positive regulation of neurotrophin TRK receptor signaling pathway	-0.2604	2.59459923902591e-105	1.28251040385051e-101
GO:0098974	postsynaptic actin cytoskeleton organization	-0.2604	2.59599531500679e-105	1.28320048420786e-101
GO:0098883	synapse pruning	-0.2602	3.77355644258783e-105	1.86526894957116e-101
GO:0045747	positive regulation of Notch signaling pathway	0.2602	3.9272031196168e-105	1.94121650202658e-101
GO:0071363	cellular response to growth factor stimulus	-0.2602	4.18871242193422e-105	2.07048055016208e-101
GO:0006959	humoral immune response	-0.2599	7.2517178239662e-105	3.58452412038649e-101
GO:0097345	mitochondrial outer membrane permeabilization	0.2598	8.69039319598393e-105	4.29566135677486e-101
GO:0045862	positive regulation of proteolysis	-0.2596	1.15034477887147e-104	5.68615424196167e-101
GO:0120197	mucociliary clearance	-0.2596	1.25616205477189e-104	6.20920903673744e-101
GO:0035627	ceramide transport	-0.2595	1.52080501684475e-104	7.51733919826359e-101
GO:0006177	GMP biosynthetic process	0.2595	1.54304930475831e-104	7.62729271342035e-101
GO:0043161	proteasome-mediated ubiquitin-dependent protein catabolic process	-0.2594	1.73662166315118e-104	8.58412088095627e-101
GO:0019065	receptor-mediated endocytosis of virus by host cell	-0.2593	1.99548764412261e-104	9.86369542489805e-101
GO:0032212	positive regulation of telomere maintenance via telomerase	0.2593	2.00347558663436e-104	9.90317982473364e-101
GO:0051770	positive regulation of nitric-oxide synthase biosynthetic process	-0.2593	2.02095908520148e-104	9.98960075815089e-101
GO:0061154	endothelial tube morphogenesis	-0.2593	2.12386209224415e-104	1.04982503219628e-100
GO:1905606	regulation of presynapse assembly	-0.2593	2.12805090359235e-104	1.0518955616457e-100
GO:0031848	protection from non-homologous end joining at telomere	-0.2593	2.21491345446033e-104	1.09483172053974e-100
GO:0150011	regulation of neuron projection arborization	-0.2591	3.10966137650155e-104	1.53710561840472e-100
GO:0001569	branching involved in blood vessel morphogenesis	0.259	3.89956402665111e-104	1.92755449837364e-100
GO:0098534	centriole assembly	-0.2589	4.60171204823545e-104	2.27462626544278e-100
GO:0000045	autophagosome assembly	-0.2588	5.4177230033839e-104	2.67798048057266e-100
GO:1904383	response to sodium phosphate	0.2588	5.66988074613016e-104	2.80262205281214e-100
GO:0048565	digestive tract development	-0.2587	6.43782349865485e-104	3.18221615538509e-100
GO:0034380	high-density lipoprotein particle assembly	0.2585	9.02121793151106e-104	4.45918802354592e-100
GO:0006068	ethanol catabolic process	0.2585	9.52808505637476e-104	4.70973244336605e-100
GO:0048712	negative regulation of astrocyte differentiation	-0.2585	9.54436184203751e-104	4.71777805851914e-100
GO:0042756	drinking behavior	0.2584	1.1710081690349e-103	5.78829337953949e-100
GO:0060487	lung epithelial cell differentiation	0.2584	1.21976193268892e-103	6.02928323328134e-100
GO:0018394	peptidyl-lysine acetylation	-0.2582	1.59538264023375e-103	7.88597639067545e-100
GO:0032728	positive regulation of interferon-beta production	-0.2582	1.68219449534518e-103	8.31508739049121e-100
GO:0032688	negative regulation of interferon-beta production	-0.2582	1.73397949458766e-103	8.5710606417468e-100
GO:0060218	hematopoietic stem cell differentiation	0.258	2.47691870017876e-103	1.22434091349836e-99
GO:0006564	L-serine biosynthetic process	0.2578	3.38045137834243e-103	1.67095711631466e-99
GO:0051873	killing by host of symbiont cells	-0.2578	3.52852796103854e-103	1.74415137114135e-99
GO:0031069	hair follicle morphogenesis	0.2578	3.67460751826043e-103	1.81635849627613e-99
GO:0048022	negative regulation of melanin biosynthetic process	0.2576	5.40454711091688e-103	2.67146763692621e-99
GO:0061037	negative regulation of cartilage development	0.2575	6.24572902901145e-103	3.08726385904036e-99
GO:0035050	embryonic heart tube development	0.2573	9.8999224118592e-103	4.893531648182e-99
GO:0033108	mitochondrial respiratory chain complex assembly	0.2572	1.22918511952192e-102	6.07586204579683e-99
GO:0032489	regulation of Cdc42 protein signal transduction	-0.2571	1.31340689166759e-102	6.49217026551289e-99
GO:0006684	sphingomyelin metabolic process	-0.2571	1.32817741369531e-102	6.56518095589591e-99
GO:0021670	lateral ventricle development	-0.257	1.6828027053118e-102	8.31809377235621e-99
GO:0032693	negative regulation of interleukin-10 production	0.257	1.69217317412475e-102	8.36441199969862e-99
GO:0090200	positive regulation of release of cytochrome c from mitochondria	-0.2569	1.79981283473039e-102	8.8964748420723e-99
GO:0001822	kidney development	-0.2569	2.03064458585591e-102	1.00374761878857e-98
GO:0000723	telomere maintenance	-0.2568	2.3286011982949e-102	1.15102757231717e-98
GO:0001655	urogenital system development	-0.2568	2.49737273398699e-102	1.23445134240977e-98
GO:0008045	motor neuron axon guidance	-0.2567	2.91625824092491e-102	1.44150644848918e-98
GO:0042327	positive regulation of phosphorylation	0.2567	3.12550353191075e-102	1.54493639582348e-98
GO:0042908	xenobiotic transport	-0.2565	3.81995956154612e-102	1.88820601127225e-98
GO:0098943	neurotransmitter receptor transport, postsynaptic endosome to lysosome	-0.2565	4.16330626337079e-102	2.05792228598418e-98
GO:0055007	cardiac muscle cell differentiation	-0.2564	4.98405352518083e-102	2.46361765749688e-98
GO:0060078	regulation of postsynaptic membrane potential	0.2563	5.576775536438e-102	2.7566001476613e-98
GO:0045814	negative regulation of gene expression, epigenetic	0.2563	5.95675203288233e-102	2.94442252985373e-98
GO:0044528	regulation of mitochondrial mRNA stability	0.2563	6.02561797302668e-102	2.97846296406709e-98
GO:0070365	hepatocyte differentiation	-0.2563	6.45347312664149e-102	3.18995176649889e-98
GO:0035520	monoubiquitinated protein deubiquitination	0.2562	7.65608278032594e-102	3.78440171831511e-98
GO:1900747	negative regulation of vascular endothelial growth factor signaling pathway	0.2561	9.23076990079725e-102	4.56276956196408e-98
GO:0097400	interleukin-17-mediated signaling pathway	0.256	1.03954721284814e-101	5.13848187310837e-98
GO:0060749	mammary gland alveolus development	0.2559	1.31366605739786e-101	6.49345132171763e-98
GO:0015671	oxygen transport	0.2559	1.34466060844257e-101	6.64665738753162e-98
GO:0032926	negative regulation of activin receptor signaling pathway	0.2558	1.6395119990642e-101	8.10410781137433e-98
GO:0021554	optic nerve development	0.2557	1.7920477139905e-101	8.85809185025506e-98
GO:1902230	negative regulation of intrinsic apoptotic signaling pathway in response to DNA damage	-0.2556	2.09420350176215e-101	1.03516479092103e-97
GO:0099509	regulation of presynaptic cytosolic calcium ion concentration	-0.2556	2.25779158234699e-101	1.11602637915412e-97
GO:0061739	protein lipidation involved in autophagosome assembly	-0.2552	4.26128810693303e-101	2.10635471125699e-97
GO:1904888	cranial skeletal system development	0.2552	4.75947061589506e-101	2.35260632543693e-97
GO:0045214	sarcomere organization	-0.2551	5.62744235637659e-101	2.78164475675695e-97
GO:1902600	proton transmembrane transport	-0.2549	8.11825340432692e-101	4.0128526577588e-97
GO:1990000	amyloid fibril formation	0.2548	1.03645372113692e-100	5.12319074357979e-97
GO:0071377	cellular response to glucagon stimulus	0.2547	1.10681689485691e-100	5.4709959112777e-97
GO:0042474	middle ear morphogenesis	0.2542	2.83085128316232e-100	1.39928978926713e-96
GO:0002087	regulation of respiratory gaseous exchange by nervous system process	-0.2542	3.00861884437251e-100	1.48716029477333e-96
GO:0009880	embryonic pattern specification	-0.2539	4.68926785857813e-100	2.31790510249517e-96
GO:0010936	negative regulation of macrophage cytokine production	-0.2539	5.45011748227112e-100	2.69399307148662e-96
GO:2000373	positive regulation of DNA topoisomerase (ATP-hydrolyzing) activity	0.2538	6.03221620437322e-100	2.98172446982168e-96
GO:0003222	ventricular trabecula myocardium morphogenesis	-0.2537	6.97563675993435e-100	3.44805725043555e-96
GO:0014911	positive regulation of smooth muscle cell migration	-0.2537	7.88031970141633e-100	3.89524202841009e-96
GO:0061484	hematopoietic stem cell homeostasis	0.2536	8.42987761622147e-100	4.16688850569827e-96
GO:0045843	negative regulation of striated muscle tissue development	0.2535	9.88277462437712e-100	4.88505549682961e-96
GO:0051260	protein homooligomerization	-0.2535	1.11896045398223e-99	5.53102152403419e-96
GO:1903944	negative regulation of hepatocyte apoptotic process	-0.2534	1.17724714759103e-99	5.81913265054246e-96
GO:0070200	establishment of protein localization to telomere	-0.2533	1.51962922068874e-99	7.51152723786442e-96
GO:0044857	plasma membrane raft organization	-0.2533	1.67435399724005e-99	8.27633180835759e-96
GO:0050798	activated T cell proliferation	-0.2532	1.72377197996916e-99	8.52060489698757e-96
GO:0032811	negative regulation of epinephrine secretion	0.2532	1.83112993403139e-99	9.05127526391718e-96
GO:0043588	skin development	0.2532	1.8993620442305e-99	9.38854658463134e-96
GO:0099562	maintenance of postsynaptic density structure	-0.2532	1.9779116133803e-99	9.77681710493881e-96
GO:0060754	positive regulation of mast cell chemotaxis	0.2531	2.235144617046e-99	1.10483198420584e-95
GO:0009435	NAD biosynthetic process	0.2531	2.34890508403948e-99	1.16106378304071e-95
GO:0071225	cellular response to muramyl dipeptide	-0.253	2.64387154870952e-99	1.30686570652712e-95
GO:0001832	blastocyst growth	-0.2529	3.11553233071729e-99	1.54000763107356e-95
GO:0048662	negative regulation of smooth muscle cell proliferation	0.2527	4.56017979487276e-99	2.2540968726056e-95
GO:0044208	'de novo' AMP biosynthetic process	0.2527	4.81520233883543e-99	2.38015451608635e-95
GO:0014003	oligodendrocyte development	-0.2526	5.8407307943285e-99	2.88707323163658e-95
GO:0009395	phospholipid catabolic process	-0.2525	6.34798212780301e-99	3.13780756577303e-95
GO:0150099	neuron-glial cell signaling	0.2524	7.70730651562417e-99	3.80972161067302e-95
GO:1903377	negative regulation of oxidative stress-induced neuron intrinsic apoptotic signaling pathway	0.2524	7.72181063909742e-99	3.81689099890586e-95
GO:0035357	peroxisome proliferator activated receptor signaling pathway	-0.2524	7.84743833687542e-99	3.87898876991752e-95
GO:0050853	B cell receptor signaling pathway	-0.2524	8.64726616095364e-99	4.27434366335938e-95
GO:0018242	protein O-linked glycosylation via serine	-0.2523	1.03493772146578e-98	5.11569715720536e-95
GO:0099558	maintenance of synapse structure	-0.2522	1.2227135121787e-98	6.0438728906993e-95
GO:0006750	glutathione biosynthetic process	-0.252	1.54438015964174e-98	7.63387112910911e-95
GO:0006310	DNA recombination	-0.252	1.60566970169709e-98	7.93682533548874e-95
GO:0046718	symbiont entry into host cell	-0.2519	1.90795824214884e-98	9.43103759094172e-95
GO:0060706	cell differentiation involved in embryonic placenta development	-0.2519	1.96853856800005e-98	9.73048614162426e-95
GO:0009311	oligosaccharide metabolic process	-0.2517	2.82096424983616e-98	1.39440262869401e-94
GO:0006702	androgen biosynthetic process	-0.2516	3.6934572493988e-98	1.82567591837783e-94
GO:0008654	phospholipid biosynthetic process	-0.2515	3.91374947603343e-98	1.93456636600332e-94
GO:0006120	mitochondrial electron transport, NADH to ubiquinone	-0.2514	5.38741034344606e-98	2.66299693276539e-94
GO:1903826	L-arginine transmembrane transport	-0.2513	6.12197694547439e-98	3.02609320414799e-94
GO:0007271	synaptic transmission, cholinergic	0.2512	7.51306971270615e-98	3.71371035899065e-94
GO:0031622	positive regulation of fever generation	-0.2512	7.57947518954857e-98	3.74653458619386e-94
GO:0006360	transcription by RNA polymerase I	-0.2509	1.30057012443725e-97	6.42871812509335e-94
GO:0016240	autophagosome membrane docking	-0.2508	1.47071624231323e-97	7.2697503857543e-94
GO:0006105	succinate metabolic process	0.2507	1.71275904481699e-97	8.46616795853038e-94
GO:0045010	actin nucleation	-0.2506	2.15600383966528e-97	1.06571269794655e-93
GO:0060379	cardiac muscle cell myoblast differentiation	-0.2504	3.23100778390509e-97	1.59708714758429e-93
GO:0002031	G protein-coupled receptor internalization	-0.2503	3.88581666257951e-97	1.92075917631305e-93
GO:0099170	postsynaptic modulation of chemical synaptic transmission	-0.2502	4.46267260596875e-97	2.20589906913035e-93
GO:0070475	rRNA base methylation	0.2501	5.05947735492642e-97	2.50089965654013e-93
GO:0046601	positive regulation of centriole replication	-0.2497	1.011864037211e-96	5.00164393593399e-93
GO:0016322	neuron remodeling	0.2496	1.26781878667844e-96	6.26682826255153e-93
GO:0045190	isotype switching	-0.2496	1.38792363491848e-96	6.86050652740203e-93
GO:0003416	endochondral bone growth	0.2496	1.39363697151085e-96	6.88874755017813e-93
GO:0031641	regulation of myelination	-0.2495	1.52252768916338e-96	7.5258543675346e-93
GO:0010762	regulation of fibroblast migration	-0.2495	1.63944985537204e-96	8.10380063510399e-93
GO:0034214	protein hexamerization	0.2492	2.55690775724211e-96	1.26387950440477e-92
[truncated: 2,263 more rows]
