# Supplementary material for: CHASERR-CHD2 dynamics in T cell quiescence and its modulation by cyclosporine
Source: Front Immunol. 2025 Nov 11;16:1652359. doi: 10.3389/fimmu.2025.1652359 (PMC12644095; doi:10.3389/fimmu.2025.1652359)
Supplement: Supplementary File 6 — XLSX. L1000fwd ranked list for ASO G0272888 AD 07 CHASERR knockdown gene signature. [file Table5.xlsx]

## Sheet: Лист1
sig_id	drug	pert_id	similarity_scores
CPC006_A375_24H:BRD-K56301217-001-01-7:11.1	ABT-737	BRD-K56301217-001-01-7	-0.115044247787611
CPC017_NPC_24H:BRD-K52850071-001-01-2:10	JAK3-Inhibitor-II	BRD-K52850071-001-01-2	-0.115044247787611
CPC001_HCC515_24H:BRD-K92138166-001-01-0:10	mammea-a	BRD-K92138166-001-01-0	-0.106194690265487
CPC006_HA1E_24H:BRD-K05649647-001-03-7:20	BRD-K05649647	BRD-K05649647-001-03-7	-0.106194690265487
CPC006_HA1E_6H:BRD-A31107743-001-01-3:0.09	brefeldin-a	BRD-A31107743-001-01-3	-0.106194690265487
CPC015_MCF7_24H:BRD-A50675702-001-04-8:10	fipronil	BRD-A50675702-001-04-8	-0.106194690265487
CPC013_SKB_24H:BRD-K23984367-075-05-3:10	sorafenib	BRD-K23984367-075-05-3	-0.0973451327433628
CPC001_HA1E_6H:BRD-A38030642-001-01-2:10	cyclosporin-a	BRD-A38030642-001-01-2	-0.0973451327433628
CPC014_PC3_24H:BRD-A80775386-001-01-9:10	hyperforin	BRD-A80775386-001-01-9	-0.0973451327433628
CPC017_A375_6H:BRD-A38030642-001-01-2:10	cyclosporin-a	BRD-A38030642-001-01-2	-0.0973451327433628
ERG011_VCAP_24H:BRD-K69023402-001-05-8:0.4	thapsigargin	BRD-K69023402-001-05-8	-0.0973451327433628
CPC012_NEU_24H:BRD-K10573841-001-01-0:10	tunicamycin	BRD-K10573841-001-01-0	-0.0973451327433628
CPC002_PC3_24H:BRD-K88677950-001-01-3:10	PD-198306	BRD-K88677950-001-01-3	-0.0973451327433628
CPC017_MCF7_6H:BRD-K14821540-001-03-9:10	FCCP	BRD-K14821540-001-03-9	-0.0973451327433628
CPC006_VCAP_6H:BRD-K05649647-001-03-7:20	BRD-K05649647	BRD-K05649647-001-03-7	-0.0973451327433628
CPC006_OV7_6H:BRD-A31107743-001-01-3:0.09	brefeldin-a	BRD-A31107743-001-01-3	-0.0973451327433628
CPC006_VCAP_6H:BRD-A31107743-001-01-3:0.09	brefeldin-a	BRD-A31107743-001-01-3	-0.0973451327433628
CPC003_HA1E_6H:BRD-A50737080-001-01-4:10	CGK-733	BRD-A50737080-001-01-4	-0.0973451327433628
CPC006_HCC515_24H:BRD-K20755323-001-02-6:40	SA-792728	BRD-K20755323-001-02-6	-0.0973451327433628
CPC006_HT29_6H:BRD-K05649647-001-03-7:20	BRD-K05649647	BRD-K05649647-001-03-7	-0.0973451327433628
CPC006_HA1E_6H:BRD-A62809825-001-01-7:10	thapsigargin	BRD-A62809825-001-01-7	-0.0973451327433628
CPC006_VCAP_6H:BRD-K56301217-001-01-7:11.1	ABT-737	BRD-K56301217-001-01-7	-0.0973451327433628
CPC012_HA1E_6H:BRD-K07023879-001-01-6:10	BRD-K07023879	BRD-K07023879-001-01-6	-0.0973451327433628
LJP001_MDAMB231_6H:BRD-K85606544-001-04-2:10	neratinib	BRD-K85606544-001-04-2	-0.0973451327433628
CPC006_VCAP_24H:BRD-K68336408-001-04-2:56.78	tyrphostin-AG-1478	BRD-K68336408-001-04-2	-0.0884955752212389
CPC009_A375_6H:BRD-K82732294-001-05-8:10	BRD-K82732294	BRD-K82732294-001-05-8	-0.0884955752212389
ERG005_VCAP_48H:BRD-A84481105-003-15-6:20	thioridazine	BRD-A84481105-003-15-6	-0.0884955752212389
CPC012_SKB_24H:BRD-K62169556-001-01-9:10	BRD-K62169556	BRD-K62169556-001-01-9	-0.0884955752212389
CPC004_VCAP_6H:BRD-A83326220-001-04-2:10	brazilin	BRD-A83326220-001-04-2	-0.0884955752212389
CPC001_VCAP_6H:BRD-A17065207-001-06-9:10	brefeldin-a	BRD-A17065207-001-06-9	-0.0884955752212389
CPC004_VCAP_6H:BRD-A69815203-001-05-0:10	cyclosporin-a	BRD-A69815203-001-05-0	-0.0884955752212389
CPC001_HCC515_24H:BRD-K08502430-001-01-0:10	angiogenesis-inhibitor	BRD-K08502430-001-01-0	-0.0884955752212389
CPC014_SKB_24H:BRD-K14232336-001-06-0:10	EMF-sumo1-5	BRD-K14232336-001-06-0	-0.0884955752212389
CPC006_VCAP_24H:BRD-K25737009-001-02-0:40	CD-1530	BRD-K25737009-001-02-0	-0.0884955752212389
CPC013_HA1E_6H:BRD-K18163752-001-01-9:10	BRD-K18163752	BRD-K18163752-001-01-9	-0.0884955752212389
ERG011_VCAP_24H:BRD-K69023402-001-05-8:10	thapsigargin	BRD-K69023402-001-05-8	-0.0884955752212389
CPC015_NPC_24H:BRD-K19136521-001-03-0:10	indirubin	BRD-K19136521-001-03-0	-0.0884955752212389
CPC019_VCAP_24H:BRD-K92817986-001-01-7:10	BJM-CSC-19	BRD-K92817986-001-01-7	-0.0884955752212389
ERG004_VCAP_24H:BRD-A72596465-001-01-3:30	GW-6471	BRD-A72596465-001-01-3	-0.0884955752212389
CPC001_PC3_6H:BRD-A38030642-001-01-2:10	cyclosporin-a	BRD-A38030642-001-01-2	-0.0884955752212389
ERG011_VCAP_6H:BRD-K69023402-001-05-8:10	thapsigargin	BRD-K69023402-001-05-8	-0.0884955752212389
CPC019_A549_24H:BRD-K92817986-001-01-7:10	BJM-CSC-19	BRD-K92817986-001-01-7	-0.0884955752212389
CPC013_SKB_24H:BRD-K45818044-001-01-3:10	SA-425500	BRD-K45818044-001-01-3	-0.0884955752212389
CPC004_HA1E_6H:BRD-K39120595-304-03-9:10	bithionol	BRD-K39120595-304-03-9	-0.0884955752212389
CPC006_HT29_24H:BRD-K19295594-001-08-5:11.1	gossypol	BRD-K19295594-001-08-5	-0.0884955752212389
CPC013_PC3_24H:BRD-K45818044-001-01-3:10	SA-425500	BRD-K45818044-001-01-3	-0.0884955752212389
NMH002_NPC_24H:BRD-K04923131-001-11-3:10	GSK-3-inhibitor-IX	BRD-K04923131-001-11-3	-0.0884955752212389
CPC007_VCAP_24H:BRD-K37940862-004-03-4:10	BRD-K37940862	BRD-K37940862-004-03-4	-0.0884955752212389
CPC014_HCC515_6H:BRD-K05104363-001-04-3:10	PD-184352	BRD-K05104363-001-04-3	-0.0884955752212389
CPC006_PC3_24H:BRD-K51575138-001-01-7:10	TPCA-1	BRD-K51575138-001-01-7	-0.0884955752212389
CPC006_A375_6H:BRD-K05649647-001-03-7:20	BRD-K05649647	BRD-K05649647-001-03-7	-0.0884955752212389
CPC002_VCAP_24H:BRD-A64290322-001-01-6:10	cyclosporin-a	BRD-A64290322-001-01-6	-0.0884955752212389
CPC019_MCF7_24H:BRD-K71138616-001-01-1:10	BRD-K71138616	BRD-K71138616-001-01-1	-0.0884955752212389
CPC010_MCF7_24H:BRD-K46645809-001-06-3:10	BRD-K46645809	BRD-K46645809-001-06-3	-0.0884955752212389
CPC015_SKB_24H:BRD-A50737080-001-01-4:10	CGK-733	BRD-A50737080-001-01-4	-0.0884955752212389
CPC006_A549_6H:BRD-K92241597-001-02-9:80	tosedostat	BRD-K92241597-001-02-9	-0.0884955752212389
CPC006_A375_6H:BRD-A31107743-001-01-3:0.09	brefeldin-a	BRD-A31107743-001-01-3	-0.0884955752212389
CPC006_HT29_6H:BRD-K73261812-001-01-1:10	BRD-K73261812	BRD-K73261812-001-01-1	-0.0884955752212389
DOS002_VCAP_6H:BRD-A84481105:10	thioridazine	BRD-A84481105	-0.0884955752212389
CPC018_HT29_6H:BRD-K15616905-001-01-5:10	CCCP	BRD-K15616905-001-01-5	-0.0884955752212389
CPC006_A549_6H:BRD-A38030642-001-02-0:10	cyclosporin-a	BRD-A38030642-001-02-0	-0.0884955752212389
CPC006_VCAP_24H:BRD-K28296557-005-14-6:10	AKT-inhibitor-IV	BRD-K28296557-005-14-6	-0.0884955752212389
CPC015_A375_6H:BRD-K39120595-304-03-9:10	bithionol	BRD-K39120595-304-03-9	-0.0884955752212389
CPC006_VCAP_6H:BRD-K73261812-001-01-1:10	BRD-K73261812	BRD-K73261812-001-01-1	-0.0884955752212389
CPC015_MCF7_24H:BRD-K88625236-001-03-4:10	nonoxynol-9	BRD-K88625236-001-03-4	-0.0884955752212389
CPC016_SKB_24H:BRD-K88677950-001-01-3:10	PD-198306	BRD-K88677950-001-01-3	-0.079646017699115
CPC014_NPC_24H:BRD-K04923131-001-06-3:10	GSK-3-inhibitor-IX	BRD-K04923131-001-06-3	-0.079646017699115
CPC016_A375_6H:BRD-A17065207-001-06-9:10	brefeldin-a	BRD-A17065207-001-06-9	-0.079646017699115
CPC016_A375_6H:BRD-K88677950-001-01-3:10	PD-198306	BRD-K88677950-001-01-3	-0.079646017699115
CVD001_HUH7_24H:BRD-K55468218-001-16-2:2.5	spiperone	BRD-K55468218-001-16-2	-0.079646017699115
CPC006_MDST8_6H:BRD-K61662457-001-02-2:20	CAY-10594	BRD-K61662457-001-02-2	-0.079646017699115
LJP001_MCF10A_6H:BRD-K56343971-001-04-9:10	vemurafenib	BRD-K56343971-001-04-9	-0.079646017699115
CPC002_HCC515_24H:BRD-A64290322-001-01-6:10	cyclosporin-a	BRD-A64290322-001-01-6	-0.079646017699115
CPC002_VCAP_24H:BRD-K20755323-001-01-8:10	SA-792728	BRD-K20755323-001-01-8	-0.079646017699115
CPC017_NPC_24H:BRD-K05151076-001-01-8:10	ZK-164015	BRD-K05151076-001-01-8	-0.079646017699115
CPC016_MCF7_24H:BRD-A69815203-001-05-0:10	cyclosporin-a	BRD-A69815203-001-05-0	-0.079646017699115
CPC006_HT29_24H:BRD-K06593056-001-02-2:20	LE-135	BRD-K06593056-001-02-2	-0.079646017699115
BRAF001_HEK293T_24H:BRD-K09951645-001-02-7:0.625	dabrafenib	BRD-K09951645-001-02-7	-0.079646017699115
CPC005_A375_24H:BRD-A08003242-001-02-7:10	rhodomyrtoxin-b	BRD-A08003242-001-02-7	-0.079646017699115
CPC006_A375_6H:BRD-A62809825-001-01-7:10	thapsigargin	BRD-A62809825-001-01-7	-0.079646017699115
CPC013_SKB_24H:BRD-K86761848-001-01-3:10	I-070759	BRD-K86761848-001-01-3	-0.079646017699115
CPC014_HT29_6H:BRD-K33551950-001-01-6:10	radicicol	BRD-K33551950-001-01-6	-0.079646017699115
CPC006_NOMO1_6H:BRD-A31107743-001-01-3:0.09	brefeldin-a	BRD-A31107743-001-01-3	-0.079646017699115
CPC003_HA1E_6H:BRD-K38477985-001-01-8:10	malonoben	BRD-K38477985-001-01-8	-0.079646017699115
CPC012_A549_6H:BRD-K10573841-001-01-0:10	tunicamycin	BRD-K10573841-001-01-0	-0.079646017699115
CPC006_HA1E_24H:BRD-K78513633-001-07-4:177.6	lonidamine	BRD-K78513633-001-07-4	-0.079646017699115
CPC013_VCAP_24H:BRD-K03122949-001-01-6:10	BRD-K03122949	BRD-K03122949-001-01-6	-0.079646017699115
CPC013_VCAP_24H:BRD-K23984367-075-05-3:10	sorafenib	BRD-K23984367-075-05-3	-0.079646017699115
CPC006_PC3_24H:BRD-K20755323-001-02-6:40	SA-792728	BRD-K20755323-001-02-6	-0.079646017699115
CPC006_A375_24H:BRD-K73261812-001-01-1:10	BRD-K73261812	BRD-K73261812-001-01-1	-0.079646017699115
CPC013_HA1E_6H:BRD-K49810818-001-01-0:10	sorafenib	BRD-K49810818-001-01-0	-0.079646017699115
NMH002_NEU.KCL_24H.4H:BRD-A62336480-003-01-3:10	niguldipine	BRD-A62336480-003-01-3	-0.079646017699115
CPC019_MCF7_24H:BRD-K51189903-001-01-0:10	BRD-K51189903	BRD-K51189903-001-01-0	-0.079646017699115
CPC006_HA1E_6H:BRD-K05649647-001-03-7:20	BRD-K05649647	BRD-K05649647-001-03-7	-0.079646017699115
CPC006_VCAP_24H:BRD-A94451536-001-04-4:44.4	2-fluoropalmitic-acid	BRD-A94451536-001-04-4	-0.079646017699115
CPC014_HCC515_6H:BRD-K33551950-001-01-6:10	radicicol	BRD-K33551950-001-01-6	-0.079646017699115
MUC.CP005_MCF7_24H:BRD-K59563627-001-01-3:10.0456	BRD-K59563627	BRD-K59563627-001-01-3	-0.079646017699115
BRAF001_A375_6H:BRD-K09951645-001-02-7:0.625	dabrafenib	BRD-K09951645-001-02-7	-0.079646017699115
ERG011_VCAP_6H:BRD-K69023402-001-05-8:0.4	thapsigargin	BRD-K69023402-001-05-8	-0.079646017699115
CPC014_MCF7_24H:BRD-K77390737-001-03-2:10	xanthohumol	BRD-K77390737-001-03-2	-0.079646017699115
CPC001_VCAP_6H:BRD-K13533483-001-03-0:10	cyclosporin-a	BRD-K13533483-001-03-0	-0.079646017699115
CPC006_HA1E_6H:BRD-K33272502-001-01-2:40	DG-041	BRD-K33272502-001-01-2	-0.079646017699115
CPC013_A549_24H:BRD-K16541732-001-01-3:10	BRD-K16541732	BRD-K16541732-001-01-3	-0.079646017699115
CPC012_NPC_24H:BRD-K16290432-001-01-0:10	BRD-K16290432	BRD-K16290432-001-01-0	-0.079646017699115
CPC006_PC3_24H:BRD-K69328504-001-01-7:10	L-690488	BRD-K69328504-001-01-7	-0.079646017699115
CPC006_PC3_24H:BRD-K56301217-001-01-7:11.1	ABT-737	BRD-K56301217-001-01-7	-0.079646017699115
CPC014_SKB_24H:BRD-K40255344-001-13-5:10	tyrphostin-A9	BRD-K40255344-001-13-5	-0.079646017699115
CPC006_HCC515_6H:BRD-K05649647-001-03-7:20	BRD-K05649647	BRD-K05649647-001-03-7	-0.079646017699115
CPC014_VCAP_6H:BRD-K36529613-001-01-8:10	PU-H71	BRD-K36529613-001-01-8	-0.079646017699115
CPC017_A549_6H:BRD-K14821540-001-03-9:10	FCCP	BRD-K14821540-001-03-9	-0.079646017699115
CPC004_HA1E_24H:BRD-K35960502-001-10-1:10	niclosamide	BRD-K35960502-001-10-1	-0.079646017699115
CPC014_PC3_24H:BRD-K40255344-001-13-5:10	tyrphostin-A9	BRD-K40255344-001-13-5	-0.079646017699115
CPC019_PC3_24H:BRD-K84450674-001-01-4:10	BRD-K84450674	BRD-K84450674-001-01-4	-0.079646017699115
CPC002_VCAP_24H:BRD-K32501161-300-04-7:10	vanoxerine	BRD-K32501161-300-04-7	-0.079646017699115
CPC017_MCF7_6H:BRD-A38030642-001-01-2:10	cyclosporin-a	BRD-A38030642-001-01-2	-0.079646017699115
CPC008_A375_24H:BRD-K18711687-019-01-7:10	BRD-K18711687	BRD-K18711687-019-01-7	-0.079646017699115
CPC006_HT29_24H:BRD-K90999434-003-01-9:10	BRD-K90999434	BRD-K90999434-003-01-9	-0.079646017699115
CPC017_NPC_24H:BRD-K68336408-001-03-4:10	tyrphostin-AG-1478	BRD-K68336408-001-03-4	-0.079646017699115
CPC006_HCC515_24H:BRD-K56343971-001-02-3:10	vemurafenib	BRD-K56343971-001-02-3	-0.079646017699115
ERG005_VCAP_24H:BRD-A84481105-003-15-6:20	thioridazine	BRD-A84481105-003-15-6	-0.079646017699115
CPC013_MCF7_6H:BRD-K61175124-001-01-0:10	BRD-K61175124	BRD-K61175124-001-01-0	-0.079646017699115
CPC016_NPC_24H:BRD-K61177364-003-01-1:10	NBI-27914	BRD-K61177364-003-01-1	-0.079646017699115
CPC016_A549_6H:BRD-A69815203-001-05-0:10	cyclosporin-a	BRD-A69815203-001-05-0	-0.079646017699115
CPC006_HCC515_24H:BRD-A75517195-001-01-3:40	thiazolopyrimidine	BRD-A75517195-001-01-3	-0.079646017699115
CVD001_HUH7_6H:BRD-K94512704-001-01-3:2.5	spiramide	BRD-K94512704-001-01-3	-0.079646017699115
CPC004_HT29_6H:BRD-K39120595-304-03-9:10	bithionol	BRD-K39120595-304-03-9	-0.079646017699115
CPC012_HA1E_6H:BRD-K68588778-001-05-7:10	BRD-K68588778	BRD-K68588778-001-05-7	-0.079646017699115
CPC019_VCAP_24H:BRD-K85818861-001-01-4:10	BRD-K85818861	BRD-K85818861-001-01-4	-0.079646017699115
CPC006_HT29_6H:BRD-K74305673-001-01-3:10	IKK-2-inhibitor-V	BRD-K74305673-001-01-3	-0.079646017699115
CPC006_VCAP_6H:BRD-K64642496-001-01-6:40	KO-143	BRD-K64642496-001-01-6	-0.079646017699115
HOG001_A549_24H:BRD-K92317137-001-04-0:3.33	BRD-K92317137	BRD-K92317137-001-04-0	-0.079646017699115
CPC006_HT29_24H:BRD-K78513633-001-07-4:177.6	lonidamine	BRD-K78513633-001-07-4	-0.079646017699115
CPC019_VCAP_6H:BRD-K31706415-001-01-7:10	BRD-K31706415	BRD-K31706415-001-01-7	-0.079646017699115
CPC017_NPC_24H:BRD-K30189597-001-01-7:10	SYK-inhibitor	BRD-K30189597-001-01-7	-0.079646017699115
CPC002_HA1E_6H:BRD-A10420615-001-03-6:10	cyclopiazonic-acid	BRD-A10420615-001-03-6	-0.079646017699115
CPC001_VCAP_6H:BRD-K62289640-003-01-9:10	lylamine	BRD-K62289640-003-01-9	-0.079646017699115
CPC017_A549_6H:BRD-K59469039-001-03-1:10	AG-879	BRD-K59469039-001-03-1	-0.079646017699115
CPC006_HT29_24H:BRD-K03816923-001-04-7:9.68	rottlerin	BRD-K03816923-001-04-7	-0.079646017699115
CPC006_HCC515_24H:BRD-K86574132-001-04-9:48	BRD-K86574132	BRD-K86574132-001-04-9	-0.079646017699115
CPC012_PC3_24H:BRD-K61776140-001-01-5:10	BRD-K61776140	BRD-K61776140-001-01-5	-0.079646017699115
CPC006_HT29_6H:BRD-M86331534-373-01-5:10	pyrvinium-pamoate	BRD-M86331534-373-01-5	-0.079646017699115
CPC012_HT29_6H:BRD-K61776140-001-01-5:10	BRD-K61776140	BRD-K61776140-001-01-5	-0.0707964601769911
CPC014_PC3_24H:BRD-K38615104-001-06-8:10	A-443644	BRD-K38615104-001-06-8	-0.0707964601769911
CPC002_HA1E_6H:BRD-A30437061-001-02-7:10	camptothecin	BRD-A30437061-001-02-7	-0.0707964601769911
CPC017_NPC_24H:BRD-K14282469-001-01-5:10	LY-165163	BRD-K14282469-001-01-5	-0.0707964601769911
CPC015_MCF7_24H:BRD-K06593056-001-01-4:10	LE-135	BRD-K06593056-001-01-4	-0.0707964601769911
CPC018_HEPG2_6H:BRD-K46419649-001-01-8:10	U0126	BRD-K46419649-001-01-8	-0.0707964601769911
CPC013_SKB_24H:BRD-K13390322-001-01-4:10	AT-7519	BRD-K13390322-001-01-4	-0.0707964601769911
ERG015_VCAP_24H:BRD-K84450674-001-01-4:10.0045	BRD-K84450674	BRD-K84450674-001-01-4	-0.0707964601769911
CPC003_VCAP_24H:BRD-K36198571-001-01-2:10	WAY-170523	BRD-K36198571-001-01-2	-0.0707964601769911
CPC018_MCF7_6H:BRD-K35960502-001-10-1:10	niclosamide	BRD-K35960502-001-10-1	-0.0707964601769911
CPC006_PC3_6H:BRD-K05649647-001-03-7:20	BRD-K05649647	BRD-K05649647-001-03-7	-0.0707964601769911
CPC006_HA1E_24H:BRD-K21672174-001-02-2:160	RO-28-1675	BRD-K21672174-001-02-2	-0.0707964601769911
CPC009_PC3_24H:BRD-A11087911-001-05-8:10	BRD-A11087911	BRD-A11087911-001-05-8	-0.0707964601769911
LJP001_MCF10A_6H:BRD-K15592317-001-02-8:10	CP466722	BRD-K15592317-001-02-8	-0.0707964601769911
CPC006_HT29_24H:BRD-M86331534-373-01-5:10	pyrvinium-pamoate	BRD-M86331534-373-01-5	-0.0707964601769911
CPC006_HT29_6H:BRD-K92241597-001-02-9:80	tosedostat	BRD-K92241597-001-02-9	-0.0707964601769911
CPC017_HT29_6H:BRD-A38030642-001-01-2:10	cyclosporin-a	BRD-A38030642-001-01-2	-0.0707964601769911
NMH002_NPC_24H:BRD-K93754473-048-14-5:10	tamoxifen	BRD-K93754473-048-14-5	-0.0707964601769911
CPC006_HA1E_24H:BRD-K03816923-001-04-7:9.68	rottlerin	BRD-K03816923-001-04-7	-0.0707964601769911
CPC013_HT29_6H:BRD-K93215584-001-01-9:10	BRD-K93215584	BRD-K93215584-001-01-9	-0.0707964601769911
CPC019_MCF7_6H:BRD-K04695623-001-01-3:10	BRD-K04695623	BRD-K04695623-001-01-3	-0.0707964601769911
HOG002_MCF7_24H:BRD-K20755323-001-02-6:10	SA-792728	BRD-K20755323-001-02-6	-0.0707964601769911
CPC014_VCAP_24H:BRD-K40255344-001-13-5:10	tyrphostin-A9	BRD-K40255344-001-13-5	-0.0707964601769911
CPC014_PC3_6H:BRD-K33551950-001-01-6:10	radicicol	BRD-K33551950-001-01-6	-0.0707964601769911
CPC016_HEPG2_6H:BRD-A10420615-001-03-6:10	cyclopiazonic-acid	BRD-A10420615-001-03-6	-0.0707964601769911
NMH002_FIBRNPC_24H:BRD-K69023402-001-04-1:10	thapsigargin	BRD-K69023402-001-04-1	-0.0707964601769911
CPC014_VCAP_24H:BRD-K36627727-001-01-3:10	tamibarotene	BRD-K36627727-001-01-3	-0.0707964601769911
CPC006_HCC515_6H:BRD-K51575138-001-01-7:10	TPCA-1	BRD-K51575138-001-01-7	-0.0707964601769911
CPC012_PC3_24H:BRD-K01614657-001-01-6:10	BRD-K01614657	BRD-K01614657-001-01-6	-0.0707964601769911
CPC006_HA1E_6H:BRD-K21672174-001-02-2:160	RO-28-1675	BRD-K21672174-001-02-2	-0.0707964601769911
CPC013_MCF7_24H:BRD-K18163752-001-01-9:10	BRD-K18163752	BRD-K18163752-001-01-9	-0.0707964601769911
CPC006_PC3_24H:BRD-A31107743-001-01-3:0.09	brefeldin-a	BRD-A31107743-001-01-3	-0.0707964601769911
CPC016_HEPG2_6H:BRD-K84709232-001-02-6:10	caffeic-acid	BRD-K84709232-001-02-6	-0.0707964601769911
CPC018_NPC_24H:BRD-K32501161-300-04-7:10	vanoxerine	BRD-K32501161-300-04-7	-0.0707964601769911
CPC017_NPC_24H:BRD-K04976539-001-01-0:10	aminogenistein	BRD-K04976539-001-01-0	-0.0707964601769911
CPC014_HT29_6H:BRD-K04923131-001-06-3:10	GSK-3-inhibitor-IX	BRD-K04923131-001-06-3	-0.0707964601769911
CPC019_MCF7_24H:BRD-K32238524-001-01-8:10	BRD-K32238524	BRD-K32238524-001-01-8	-0.0707964601769911
CPC006_HA1E_24H:BRD-K35960502-001-10-1:10	niclosamide	BRD-K35960502-001-10-1	-0.0707964601769911
CPC006_VCAP_6H:BRD-A38030642-001-02-0:10	cyclosporin-a	BRD-A38030642-001-02-0	-0.0707964601769911
CPC012_HA1E_6H:BRD-K70771662-001-01-3:10	BRD-K70771662	BRD-K70771662-001-01-3	-0.0707964601769911
CPC018_MCF7_24H:BRD-K87158025-003-01-2:10	benzamil	BRD-K87158025-003-01-2	-0.0707964601769911
CPC006_HCC515_24H:BRD-K21672174-001-02-2:160	RO-28-1675	BRD-K21672174-001-02-2	-0.0707964601769911
CPC006_MDST8_6H:BRD-K51575138-001-01-7:10	TPCA-1	BRD-K51575138-001-01-7	-0.0707964601769911
CPC014_PC3_6H:BRD-A11706664-001-01-1:10	triciribine	BRD-A11706664-001-01-1	-0.0707964601769911
CPC016_HEPG2_6H:BRD-A17065207-001-06-9:10	brefeldin-a	BRD-A17065207-001-06-9	-0.0707964601769911
CPC013_VCAP_6H:BRD-K80786583-001-01-5:10	BRD-K80786583	BRD-K80786583-001-01-5	-0.0707964601769911
CPC001_HA1E_6H:BRD-A17065207-001-06-9:10	brefeldin-a	BRD-A17065207-001-06-9	-0.0707964601769911
ERG011_VCAP_6H:BRD-K09549677-300-02-6:10	mibefradil	BRD-K09549677-300-02-6	-0.0707964601769911
CPC018_HT29_6H:BRD-A64290322-001-01-6:10	cyclosporin-a	BRD-A64290322-001-01-6	-0.0707964601769911
CPC006_VCAP_24H:BRD-K73789395-001-06-5:102.71	ZM-336372	BRD-K73789395-001-06-5	-0.0707964601769911
CPC005_A549_6H:BRD-K78599730-001-03-4:10	manumycin-a	BRD-K78599730-001-03-4	-0.0707964601769911
CPC016_MCF7_6H:BRD-K55468218-001-16-2:10	spiperone	BRD-K55468218-001-16-2	-0.0707964601769911
CPC002_HA1E_6H:BRD-K88677950-001-01-3:10	PD-198306	BRD-K88677950-001-01-3	-0.0707964601769911
CPC016_A375_6H:BRD-K84709232-001-02-6:10	caffeic-acid	BRD-K84709232-001-02-6	-0.0707964601769911
CPC016_NPC_24H:BRD-K89930444-001-01-9:10	AG-592	BRD-K89930444-001-01-9	-0.0707964601769911
CPC019_VCAP_24H:BRD-K31856043-001-01-0:10	BRD-K31856043	BRD-K31856043-001-01-0	-0.0707964601769911
CPC009_PC3_24H:BRD-K38634661-019-01-7:10	BRD-K38634661	BRD-K38634661-019-01-7	-0.0707964601769911
CPC006_HT29_24H:BRD-K56301217-001-01-7:11.1	ABT-737	BRD-K56301217-001-01-7	-0.0707964601769911
CPC007_A549_24H:BRD-K37940862-004-03-4:10	BRD-K37940862	BRD-K37940862-004-03-4	-0.0707964601769911
CPC014_A549_24H:BRD-K40255344-001-13-5:10	tyrphostin-A9	BRD-K40255344-001-13-5	-0.0707964601769911
CPC014_HT29_6H:BRD-K97764662-001-09-0:10	PD-173074	BRD-K97764662-001-09-0	-0.0707964601769911
LJP001_MDAMB231_24H:BRD-K85606544-001-04-2:10	neratinib	BRD-K85606544-001-04-2	-0.0707964601769911
CPC005_A375_24H:BRD-K53959060-001-01-3:10	indirubin	BRD-K53959060-001-01-3	-0.0707964601769911
CPC014_HT29_6H:BRD-K69516039-001-01-1:10	BRD-K69516039	BRD-K69516039-001-01-1	-0.0707964601769911
CPC005_HA1E_24H:BRD-A08003242-001-02-7:10	rhodomyrtoxin-b	BRD-A08003242-001-02-7	-0.0707964601769911
CPC006_A375_6H:BRD-K33272502-001-01-2:40	DG-041	BRD-K33272502-001-01-2	-0.0707964601769911
CPC015_A549_6H:BRD-A48237631-001-03-0:10	mitomycin-c	BRD-A48237631-001-03-0	-0.0707964601769911
HOG001_MCF7_24H:BRD-K88378636-001-02-8:1.11	withaferin-a	BRD-K88378636-001-02-8	-0.0707964601769911
CPC006_VCAP_24H:BRD-K43620258-001-01-6:80	CHEMBL-399379	BRD-K43620258-001-01-6	-0.0707964601769911
CPC006_MCF7_24H:BRD-K19295594-001-08-5:11.1	gossypol	BRD-K19295594-001-08-5	-0.0707964601769911
CPC006_PC3_6H:BRD-K33272502-001-01-2:40	DG-041	BRD-K33272502-001-01-2	-0.0707964601769911
LJP002_HS578T_24H:BRD-K12502280-001-03-1:10	TG-101348	BRD-K12502280-001-03-1	-0.0707964601769911
CPC006_HA1E_6H:BRD-K92241597-001-02-9:80	tosedostat	BRD-K92241597-001-02-9	-0.0707964601769911
CPC015_MCF7_24H:BRD-A48570745-001-01-1:10	ivermectin	BRD-A48570745-001-01-1	-0.0707964601769911
CPC012_HA1E_6H:BRD-K10573841-001-01-0:10	tunicamycin	BRD-K10573841-001-01-0	-0.0707964601769911
CPC014_HA1E_6H:BRD-U08759356-000-01-6:10	EI-346-erlotinib-analog	BRD-U08759356-000-01-6	-0.0707964601769911
CPC012_PC3_24H:BRD-K99532291-001-03-1:10	SPB02303	BRD-K99532291-001-03-1	-0.0707964601769911
CPC002_PC3_24H:BRD-K20755323-001-01-8:10	SA-792728	BRD-K20755323-001-01-8	-0.0707964601769911
CPC006_HT29_6H:BRD-K45399554-001-03-2:10	CAM-9-027-3	BRD-K45399554-001-03-2	-0.0707964601769911
CPC006_HT29_6H:BRD-K05653692-003-04-7:64	DL-PDMP	BRD-K05653692-003-04-7	-0.0707964601769911
CPC006_MCF7_24H:BRD-A43331270-001-01-6:10	niguldipine	BRD-A43331270-001-01-6	-0.0707964601769911
CPC006_HCT116_6H:BRD-K61662457-001-02-2:20	CAY-10594	BRD-K61662457-001-02-2	-0.0707964601769911
CPC006_PC3_24H:BRD-K39503511-001-02-1:80	quiflapon	BRD-K39503511-001-02-1	-0.0707964601769911
CPC004_HA1E_24H:BRD-K39120595-304-03-9:10	bithionol	BRD-K39120595-304-03-9	-0.0707964601769911
CPC013_MCF7_24H:BRD-K72451865-001-01-5:10	BRD-K72451865	BRD-K72451865-001-01-5	-0.0707964601769911
CPC017_HT29_6H:BRD-K14821540-001-03-9:10	FCCP	BRD-K14821540-001-03-9	-0.0707964601769911
CPC016_A375_6H:BRD-K17075857-001-06-9:10	chloroxine	BRD-K17075857-001-06-9	-0.0707964601769911
CPC009_HA1E_6H:BRD-K36354764-001-04-2:10	BRD-K36354764	BRD-K36354764-001-04-2	-0.0707964601769911
CPC013_MCF7_24H:BRD-K74133369-001-01-8:10	oligomycin-a	BRD-K74133369-001-01-8	-0.0707964601769911
CPC007_VCAP_6H:BRD-K68313733-001-11-2:10	BRD-K68313733	BRD-K68313733-001-11-2	-0.0707964601769911
CPC013_SKB_24H:BRD-K97764662-001-08-2:10	PD-173074	BRD-K97764662-001-08-2	-0.0707964601769911
CPC007_HT29_24H:BRD-K29140223-001-04-9:10	BRD-K29140223	BRD-K29140223-001-04-9	-0.0707964601769911
CPC016_A549_6H:BRD-K89930444-001-01-9:10	AG-592	BRD-K89930444-001-01-9	-0.0707964601769911
CPC002_HCC515_6H:BRD-K88677950-001-01-3:10	PD-198306	BRD-K88677950-001-01-3	-0.0707964601769911
CPC006_SW620_6H:BRD-K18190982-002-01-2:44.4	COT-10b	BRD-K18190982-002-01-2	-0.0707964601769911
CPC020_HT29_6H:BRD-K64517075-001-01-9:10	heliomycin	BRD-K64517075-001-01-9	-0.0707964601769911
CPC006_HCC515_24H:BRD-K01121114-001-01-9:10	BRD-K01121114	BRD-K01121114-001-01-9	-0.0707964601769911
CPC001_HA1E_6H:BRD-K68336408-001-03-4:10	tyrphostin-AG-1478	BRD-K68336408-001-03-4	-0.0707964601769911
CPC006_PC3_24H:BRD-A75517195-001-01-3:40	thiazolopyrimidine	BRD-A75517195-001-01-3	-0.0707964601769911
CPC004_HT29_6H:BRD-K19352500-070-05-8:10	prochlorperazine	BRD-K19352500-070-05-8	-0.0707964601769911
CPC018_A549_6H:BRD-K74305673-001-02-1:10	IKK-2-inhibitor-V	BRD-K74305673-001-02-1	-0.0707964601769911
NMH002_FIBRNPC_24H:BRD-K03816923-001-08-8:10	rottlerin	BRD-K03816923-001-08-8	-0.0707964601769911
LJP002_MCF10A_24H:BRD-K41859756-001-03-5:0.4	NVP-AUY922	BRD-K41859756-001-03-5	-0.0707964601769911
CPC002_VCAP_24H:BRD-A62336480-001-02-5:10	niguldipine	BRD-A62336480-001-02-5	-0.0707964601769911
LJP001_BT20_24H:BRD-K15592317-001-02-8:10	CP466722	BRD-K15592317-001-02-8	-0.0619469026548673
CPC013_VCAP_24H:BRD-U37049823-000-01-2:10	HG-6-64-01	BRD-U37049823-000-01-2	-0.0619469026548673
CPC012_MCF7_6H:BRD-K71935468-001-01-9:10	BRD-K71935468	BRD-K71935468-001-01-9	-0.0619469026548673
CPC003_VCAP_24H:BRD-K15409150-001-01-7:10	penfluridol	BRD-K15409150-001-01-7	-0.0619469026548673
CPC001_HA1E_6H:BRD-K05151076-001-01-8:10	ZK-164015	BRD-K05151076-001-01-8	-0.0619469026548673
CPC019_PC3_6H:BRD-K67519589-001-01-1:10	BRD-K67519589	BRD-K67519589-001-01-1	-0.0619469026548673
CPC006_VCAP_24H:BRD-K83289131-001-01-4:10	CAY-10618	BRD-K83289131-001-01-4	-0.0619469026548673
CPC014_HT29_6H:BRD-K64857848-001-02-3:10	XMD-885	BRD-K64857848-001-02-3	-0.0619469026548673
CPC006_VCAP_24H:BRD-A31107743-001-01-3:0.09	brefeldin-a	BRD-A31107743-001-01-3	-0.0619469026548673
LJP001_BT20_6H:BRD-K92571446-001-01-4:10	WZ-3105	BRD-K92571446-001-01-4	-0.0619469026548673
CPC006_MCF7_24H:BRD-K28360340-001-01-8:10	TW-37	BRD-K28360340-001-01-8	-0.0619469026548673
CPC016_A549_24H:BRD-A69815203-001-05-0:10	cyclosporin-a	BRD-A69815203-001-05-0	-0.0619469026548673
CPC004_VCAP_24H:BRD-K06980535-003-15-0:10	promazine	BRD-K06980535-003-15-0	-0.0619469026548673
CPC013_MCF7_6H:BRD-K80786583-001-01-5:10	BRD-K80786583	BRD-K80786583-001-01-5	-0.0619469026548673
CPC014_A549_24H:BRD-A52886023-001-01-7:10	antimycin-a	BRD-A52886023-001-01-7	-0.0619469026548673
CPC004_HCC515_24H:BRD-K19136521-001-03-0:10	indirubin	BRD-K19136521-001-03-0	-0.0619469026548673
CPC014_PC3_6H:BRD-K56343971-001-01-5:10	vemurafenib	BRD-K56343971-001-01-5	-0.0619469026548673
CPD001_PC3_24H:BRD-K17075857-001-10-1:10	chloroxine	BRD-K17075857-001-10-1	-0.0619469026548673
CPC016_NPC_24H:BRD-K67831364-003-01-7:10	ZM-323881	BRD-K67831364-003-01-7	-0.0619469026548673
CPC007_PC3_6H:BRD-K10057859-001-02-1:10	BRD-K10057859	BRD-K10057859-001-02-1	-0.0619469026548673
NMH002_NEU_24H:BRD-K89085489-001-14-1:10	fenretinide	BRD-K89085489-001-14-1	-0.0619469026548673
CPC006_HCC515_24H:BRD-K66792149-001-01-8:11.1	quinoclamine	BRD-K66792149-001-01-8	-0.0619469026548673
CPC002_PC3_24H:BRD-A64290322-001-01-6:10	cyclosporin-a	BRD-A64290322-001-01-6	-0.0619469026548673
CPC006_SKMEL1_6H:BRD-K98548675-001-02-6:10	parthenolide	BRD-K98548675-001-02-6	-0.0619469026548673
CPC004_HEPG2_6H:BRD-A41519720-001-03-0:10	ezetimibe	BRD-A41519720-001-03-0	-0.0619469026548673
CPC016_NEU_24H:BRD-K37865504-001-01-7:10	LY-2183240	BRD-K37865504-001-01-7	-0.0619469026548673
CPC012_A375_6H:BRD-K95976153-001-01-5:10	BRD-K95976153	BRD-K95976153-001-01-5	-0.0619469026548673
CPC016_A375_6H:BRD-A10420615-001-03-6:10	cyclopiazonic-acid	BRD-A10420615-001-03-6	-0.0619469026548673
CPC002_PC3_24H:BRD-K32501161-300-04-7:10	vanoxerine	BRD-K32501161-300-04-7	-0.0619469026548673
CPC006_HCC515_24H:BRD-K33583600-001-09-6:10	isoliquiritigenin	BRD-K33583600-001-09-6	-0.0619469026548673
DOS022_VCAP_6H:BRD-K88378636:10	withaferin-a	BRD-K88378636	-0.0619469026548673
CPC006_PC3_6H:BRD-K73261812-001-01-1:10	BRD-K73261812	BRD-K73261812-001-01-1	-0.0619469026548673
CPC006_HEPG2_6H:BRD-A31107743-001-01-3:0.09	brefeldin-a	BRD-A31107743-001-01-3	-0.0619469026548673
CPC007_MCF7_24H:BRD-K37940862-004-03-4:10	BRD-K37940862	BRD-K37940862-004-03-4	-0.0619469026548673
CPC012_NPC_24H:BRD-K61776140-001-01-5:10	BRD-K61776140	BRD-K61776140-001-01-5	-0.0619469026548673
CPC013_A375_6H:BRD-K49810818-001-01-0:10	sorafenib	BRD-K49810818-001-01-0	-0.0619469026548673
CPC005_HCC515_6H:BRD-K49294207-300-01-2:10	BIBU-1361	BRD-K49294207-300-01-2	-0.0619469026548673
CPC006_HT29_6H:BRD-K21672174-001-02-2:160	RO-28-1675	BRD-K21672174-001-02-2	-0.0619469026548673
LJP001_BT20_24H:BRD-K93918653-001-03-0:10	quizartinib	BRD-K93918653-001-03-0	-0.0619469026548673
CPC006_HCC515_24H:BRD-A47829399-001-01-1:10	artesunate	BRD-A47829399-001-01-1	-0.0619469026548673
CPC012_VCAP_24H:BRD-A51777634-001-01-0:10	VU-0418933-1	BRD-A51777634-001-01-0	-0.0619469026548673
CPC006_PC3_6H:BRD-K78659596-001-01-3:10	MLN-2238	BRD-K78659596-001-01-3	-0.0619469026548673
CPC013_SKB_24H:BRD-K74133369-001-01-8:10	oligomycin-a	BRD-K74133369-001-01-8	-0.0619469026548673
CPC007_A549_24H:BRD-K05153001-001-05-5:10	BRD-K05153001	BRD-K05153001-001-05-5	-0.0619469026548673
CPC020_VCAP_24H:BRD-K64517075-001-01-9:10	heliomycin	BRD-K64517075-001-01-9	-0.0619469026548673
LJP001_HS578T_6H:BRD-K79090631-001-18-1:2	CGP-60474	BRD-K79090631-001-18-1	-0.0619469026548673
CPC013_A549_6H:BRD-K11636097-001-01-5:10	JNJ-7706621	BRD-K11636097-001-01-5	-0.0619469026548673
CPC018_MCF7_24H:BRD-K39256324-001-01-5:10	rottlerin	BRD-K39256324-001-01-5	-0.0619469026548673
CPC020_VCAP_24H:BRD-K66788707-001-07-7:10	fludarabine	BRD-K66788707-001-07-7	-0.0619469026548673
CPC019_VCAP_6H:BRD-K89451433-001-01-9:10	BRD-K89451433	BRD-K89451433-001-01-9	-0.0619469026548673
CPC007_HT29_24H:BRD-K49630153-001-05-6:10	BRD-K49630153	BRD-K49630153-001-05-6	-0.0619469026548673
CPC007_A375_6H:BRD-K07668032-001-07-9:10	BRD-K07668032	BRD-K07668032-001-07-9	-0.0619469026548673
CPC008_VCAP_6H:BRD-K24156250-001-06-1:10	BRD-K24156250	BRD-K24156250-001-06-1	-0.0619469026548673
CPC005_A375_6H:BRD-K09991945-001-02-0:10	GSK-3-inhibitor-II	BRD-K09991945-001-02-0	-0.0619469026548673
CPC009_HA1E_6H:BRD-K21773564-001-01-8:10	BRD-K21773564	BRD-K21773564-001-01-8	-0.0619469026548673
CPC016_A549_6H:BRD-K88677950-001-01-3:10	PD-198306	BRD-K88677950-001-01-3	-0.0619469026548673
CPC019_PC3_24H:BRD-K08448573-001-01-3:10	BRD-K08448573	BRD-K08448573-001-01-3	-0.0619469026548673
CPC014_VCAP_24H:BRD-K14880289-001-01-4:10	GW-501516	BRD-K14880289-001-01-4	-0.0619469026548673
HOG003_A549_24H:BRD-K01121114-001-01-9:10	BRD-K01121114	BRD-K01121114-001-01-9	-0.0619469026548673
CPC006_VCAP_24H:BRD-K83213911-001-02-8:80	PF-750	BRD-K83213911-001-02-8	-0.0619469026548673
HOG002_MCF7_6H:BRD-K20755323-001-02-6:10	SA-792728	BRD-K20755323-001-02-6	-0.0619469026548673
CPC018_NPC_24H:BRD-A39415247-001-06-2:10	norethisterone	BRD-A39415247-001-06-2	-0.0619469026548673
BRAF001_HEK293T_6H:BRD-K16478699-001-05-0:10	PLX-4720	BRD-K16478699-001-05-0	-0.0619469026548673
CPC003_VCAP_24H:BRD-K37691127-001-02-2:10	hinokitiol	BRD-K37691127-001-02-2	-0.0619469026548673
CPC015_NPC_24H:BRD-K31912990-003-01-0:10	CGP-71683	BRD-K31912990-003-01-0	-0.0619469026548673
CPC013_SKB_24H:BRD-K89558221-001-01-7:10	BRD-K89558221	BRD-K89558221-001-01-7	-0.0619469026548673
CPC019_VCAP_24H:BRD-K08448573-001-01-3:10	BRD-K08448573	BRD-K08448573-001-01-3	-0.0619469026548673
CPC006_HT29_6H:BRD-K43620258-001-01-6:80	CHEMBL-399379	BRD-K43620258-001-01-6	-0.0619469026548673
CPC006_VCAP_6H:BRD-K15025317-001-05-2:10	BAY-11-7821	BRD-K15025317-001-05-2	-0.0619469026548673
LJP001_SKBR3_6H:BRD-K04923131-001-10-5:10	GSK-3-inhibitor-IX	BRD-K04923131-001-10-5	-0.0619469026548673
CPC006_SW620_6H:BRD-K88510285-001-01-2:0.04	bortezomib	BRD-K88510285-001-01-2	-0.0619469026548673
CPC005_PC3_24H:BRD-A08003242-001-02-7:10	rhodomyrtoxin-b	BRD-A08003242-001-02-7	-0.0619469026548673
CPC013_VCAP_24H:BRD-K74623475-001-02-7:10	BRD-K74623475	BRD-K74623475-001-02-7	-0.0619469026548673
CPC017_NPC_24H:BRD-K59469039-001-03-1:10	AG-879	BRD-K59469039-001-03-1	-0.0619469026548673
CPC017_A549_24H:BRD-K43389675-001-01-3:10	daunorubicin	BRD-K43389675-001-01-3	-0.0619469026548673
LJP002_MCF7_24H:BRD-K43389698-001-03-2:0.4	BMS-387032	BRD-K43389698-001-03-2	-0.0619469026548673
HOG002_A549_6H:BRD-K20755323-001-02-6:10	SA-792728	BRD-K20755323-001-02-6	-0.0619469026548673
CPC011_VCAP_6H:BRD-K09471561-001-15-8:10	levofloxacin	BRD-K09471561-001-15-8	-0.0619469026548673
CPC014_VCAP_6H:BRD-K67578145-001-01-4:10	GDC-0879	BRD-K67578145-001-01-4	-0.0619469026548673
CPC009_HA1E_6H:BRD-K28366633-001-05-2:10	BRD-K28366633	BRD-K28366633-001-05-2	-0.0619469026548673
CPC013_VCAP_24H:BRD-K74133369-001-01-8:10	oligomycin-a	BRD-K74133369-001-01-8	-0.0619469026548673
CPC011_A549_24H:BRD-K79759031-001-05-4:10	artesunate	BRD-K79759031-001-05-4	-0.0619469026548673
CPC004_PC3_6H:BRD-A58564983-001-03-8:10	selamectin	BRD-A58564983-001-03-8	-0.0619469026548673
CPC015_MCF7_24H:BRD-K39120595-304-03-9:10	bithionol	BRD-K39120595-304-03-9	-0.0619469026548673
CPC006_A375_6H:BRD-K78513633-001-07-4:177.6	lonidamine	BRD-K78513633-001-07-4	-0.0619469026548673
NMH002_NEU.KCL_24H.4H:BRD-K69023402-001-04-1:10	thapsigargin	BRD-K69023402-001-04-1	-0.0619469026548673
CPC013_MCF7_24H:BRD-K03122949-001-01-6:10	BRD-K03122949	BRD-K03122949-001-01-6	-0.0619469026548673
CPC015_HT29_6H:BRD-K31912990-003-01-0:10	CGP-71683	BRD-K31912990-003-01-0	-0.0619469026548673
CPC013_VCAP_24H:BRD-K66175015-001-01-7:10	afatinib	BRD-K66175015-001-01-7	-0.0619469026548673
CPC010_VCAP_24H:BRD-K41845021-004-02-9:10	BRD-K41845021	BRD-K41845021-004-02-9	-0.0619469026548673
CPC006_A549_6H:BRD-K73261812-001-01-1:10	BRD-K73261812	BRD-K73261812-001-01-1	-0.0619469026548673
CPC005_HA1E_24H:BRD-A72711497-236-02-0:10	lasalocid	BRD-A72711497-236-02-0	-0.0619469026548673
CPC010_HA1E_6H:BRD-U86222656-000-01-7:10	BRD-U86222656	BRD-U86222656-000-01-7	-0.0619469026548673
CPC012_NEU_24H:BRD-K01614657-001-01-6:10	BRD-K01614657	BRD-K01614657-001-01-6	-0.0619469026548673
CPC013_PC3_24H:BRD-K41925105-001-01-6:10	BRD-K41925105	BRD-K41925105-001-01-6	-0.0619469026548673
CPC019_PC3_24H:BRD-K27151060-001-01-0:10	BRD-K27151060	BRD-K27151060-001-01-0	-0.0619469026548673
CPC006_MCF7_6H:BRD-A38030642-001-02-0:10	cyclosporin-a	BRD-A38030642-001-02-0	-0.0619469026548673
NMH002_NPC_6H:BRD-K23984367-075-10-3:10	sorafenib	BRD-K23984367-075-10-3	-0.0619469026548673
CPC014_VCAP_24H:BRD-K79404599-001-03-6:10	enzastaurin	BRD-K79404599-001-03-6	-0.0619469026548673
CPC006_A375_24H:BRD-K82818427-001-01-4:44.4	batimastat	BRD-K82818427-001-01-4	-0.0619469026548673
CPC006_A549_6H:BRD-A62809825-001-01-7:10	thapsigargin	BRD-A62809825-001-01-7	-0.0619469026548673
CPC013_VCAP_24H:BRD-K18163752-001-01-9:10	BRD-K18163752	BRD-K18163752-001-01-9	-0.0619469026548673
CPC011_VCAP_24H:BRD-K21806131-050-02-5:10	tegaserod	BRD-K21806131-050-02-5	-0.0619469026548673
CPC004_A375_6H:BRD-K42500029-001-01-9:10	CGP-57380	BRD-K42500029-001-01-9	-0.0619469026548673
CPC011_A375_6H:BRD-K69650333-003-11-6:10	idarubicin	BRD-K69650333-003-11-6	-0.0619469026548673
CPC006_A375_24H:BRD-K86574132-001-04-9:48	BRD-K86574132	BRD-K86574132-001-04-9	-0.0619469026548673
CPC005_HA1E_24H:BRD-K69023402-001-02-5:10	thapsigargin	BRD-K69023402-001-02-5	-0.0619469026548673
CPC002_PC3_24H:BRD-A10420615-001-03-6:10	cyclopiazonic-acid	BRD-A10420615-001-03-6	-0.0619469026548673
CPC014_VCAP_6H:BRD-K79404599-001-03-6:10	enzastaurin	BRD-K79404599-001-03-6	-0.0619469026548673
CPC008_PC3_24H:BRD-K91913968-001-08-2:10	BRD-K91913968	BRD-K91913968-001-08-2	-0.0619469026548673
BRAF001_A375_24H:BRD-K23984367-001-04-2:10	sorafenib	BRD-K23984367-001-04-2	-0.0619469026548673
CPC004_HCC515_24H:BRD-K17075857-001-06-9:10	chloroxine	BRD-K17075857-001-06-9	-0.0619469026548673
CPC010_MCF7_24H:BRD-K57037351-001-05-3:10	BRD-K57037351	BRD-K57037351-001-05-3	-0.0619469026548673
CPC013_A549_24H:BRD-K74133369-001-01-8:10	oligomycin-a	BRD-K74133369-001-01-8	-0.0619469026548673
CPC019_PC3_6H:BRD-K08448573-001-01-3:10	BRD-K08448573	BRD-K08448573-001-01-3	-0.0619469026548673
CPC006_A375_24H:BRD-A25004090-001-03-5:4.8	erastin	BRD-A25004090-001-03-5	-0.0619469026548673
CPC010_VCAP_24H:BRD-K12102668-001-20-6:10	nialamide	BRD-K12102668-001-20-6	-0.0619469026548673
CPC014_PC3_6H:BRD-K95901403-001-01-1:10	XL-147	BRD-K95901403-001-01-1	-0.0619469026548673
CPC006_HA1E_24H:BRD-A35108200-001-04-7:10	dexamethasone	BRD-A35108200-001-04-7	-0.0619469026548673
CPC004_PC3_24H:BRD-A69815203-001-05-0:10	cyclosporin-a	BRD-A69815203-001-05-0	-0.0619469026548673
CPC015_HT29_6H:BRD-A70649075-008-17-5:10	sulconazole	BRD-A70649075-008-17-5	-0.0619469026548673
CPC017_A375_6H:BRD-K91509126-001-04-6:10	piceatannol	BRD-K91509126-001-04-6	-0.0619469026548673
CPC020_VCAP_24H:BRD-K03406345-001-11-2:10	azacitidine	BRD-K03406345-001-11-2	-0.0619469026548673
CPC007_VCAP_24H:BRD-A47816767-001-11-1:10	BRD-A47816767	BRD-A47816767-001-11-1	-0.0619469026548673
CPC015_HT29_6H:BRD-K88625236-001-03-4:10	nonoxynol-9	BRD-K88625236-001-03-4	-0.0619469026548673
CPC013_HEPG2_6H:BRD-K86761848-001-01-3:10	I-070759	BRD-K86761848-001-01-3	-0.0619469026548673
CPC007_VCAP_6H:BRD-K19499941-001-09-1:10	BRD-K19499941	BRD-K19499941-001-09-1	-0.0619469026548673
CPC014_PC3_24H:BRD-K81528515-001-03-9:10	nilotinib	BRD-K81528515-001-03-9	-0.0619469026548673
CPC004_HT29_6H:BRD-K35960502-001-10-1:10	niclosamide	BRD-K35960502-001-10-1	-0.0619469026548673
CPC006_HT29_24H:BRD-K30707190-001-02-5:80	PNU-74654	BRD-K30707190-001-02-5	-0.0619469026548673
CPC006_SNGM_6H:BRD-K00088062-001-02-1:40	cyanoquinoline-11	BRD-K00088062-001-02-1	-0.0619469026548673
HOG002_A549_24H:BRD-K28907958-001-02-7:11.1	CD-437	BRD-K28907958-001-02-7	-0.0619469026548673
CPC007_VCAP_24H:BRD-K83213280-001-07-0:10	BRD-K83213280	BRD-K83213280-001-07-0	-0.0619469026548673
CPC017_MCF7_24H:BRD-K51816706-001-01-7:10	oxindole-I	BRD-K51816706-001-01-7	-0.0619469026548673
CPC006_EFO27_6H:BRD-K33272502-001-01-2:40	DG-041	BRD-K33272502-001-01-2	-0.0619469026548673
CPC001_VCAP_24H:BRD-K03816923-001-04-7:10	rottlerin	BRD-K03816923-001-04-7	-0.0619469026548673
CPC019_HT29_6H:BRD-K44510578-001-01-1:10	BRD-K44510578	BRD-K44510578-001-01-1	-0.0619469026548673
CPC020_A375_6H:BRD-K38436528-003-22-0:10	imipramine	BRD-K38436528-003-22-0	-0.0619469026548673
CPC004_HCC515_24H:BRD-K41731458-001-04-5:10	triclosan	BRD-K41731458-001-04-5	-0.0619469026548673
CPC006_CL34_6H:BRD-K64642496-001-01-6:40	KO-143	BRD-K64642496-001-01-6	-0.0619469026548673
CVD001_HUH7_24H:BRD-K94512704-001-01-3:2.5	spiramide	BRD-K94512704-001-01-3	-0.0619469026548673
CPC006_PC3_24H:BRD-A25004090-001-03-5:4.8	erastin	BRD-A25004090-001-03-5	-0.0619469026548673
CPC014_SKB_24H:BRD-K77390737-001-03-2:10	xanthohumol	BRD-K77390737-001-03-2	-0.0619469026548673
CPC009_PC3_24H:BRD-K39829853-019-01-0:10	BRD-K39829853	BRD-K39829853-019-01-0	-0.0619469026548673
CPC010_HCC515_6H:BRD-A25170757-001-05-3:10	BRD-A25170757	BRD-A25170757-001-05-3	-0.0619469026548673
CPC013_A375_6H:BRD-K97764662-001-08-2:10	PD-173074	BRD-K97764662-001-08-2	-0.0619469026548673
CPC019_VCAP_6H:BRD-K79131428-001-01-6:10	BRD-K79131428	BRD-K79131428-001-01-6	-0.0619469026548673
CPC009_VCAP_24H:BRD-K80672993-019-01-3:10	M2-PK-activator	BRD-K80672993-019-01-3	-0.0619469026548673
CPC014_A375_6H:BRD-U08759356-000-01-6:10	EI-346-erlotinib-analog	BRD-U08759356-000-01-6	-0.0619469026548673
CPC009_A549_6H:BRD-K69516039-001-02-9:10	BRD-K69516039	BRD-K69516039-001-02-9	-0.0619469026548673
CPC012_MCF7_6H:BRD-K04534322-001-01-8:10	BRD-K04534322	BRD-K04534322-001-01-8	-0.0619469026548673
CPC017_NPC_24H:BRD-K14821540-001-03-9:10	FCCP	BRD-K14821540-001-03-9	-0.0619469026548673
CPC008_A375_24H:BRD-K00910650-001-01-6:10	BRD-K00910650	BRD-K00910650-001-01-6	-0.0619469026548673
CPC020_VCAP_24H:BRD-K66788707-001-11-9:10	fludarabine	BRD-K66788707-001-11-9	-0.0619469026548673
CPC006_HCC515_6H:BRD-A75409952:10	wortmannin	BRD-A75409952	-0.0619469026548673
CPC019_A549_6H:BRD-K31706415-001-01-7:10	BRD-K31706415	BRD-K31706415-001-01-7	-0.0619469026548673
NMH001_NPC_24H:BRD-K14282469-001-09-8:10	LY-165163	BRD-K14282469-001-09-8	-0.0619469026548673
CPC001_VCAP_6H:BRD-A38030642-001-01-2:10	cyclosporin-a	BRD-A38030642-001-01-2	-0.0619469026548673
CPC013_HA1E_6H:BRD-K24346336-001-01-7:10	BRD-K24346336	BRD-K24346336-001-01-7	-0.0619469026548673
CPC006_HA1E_6H:BRD-A12230535-001-02-6:44.4	nutlin-3	BRD-A12230535-001-02-6	-0.0619469026548673
CPC002_PC3_24H:BRD-K31843556-001-01-7:10	T-0070907	BRD-K31843556-001-01-7	-0.0619469026548673
CPC019_VCAP_6H:BRD-K08448573-001-01-3:10	BRD-K08448573	BRD-K08448573-001-01-3	-0.0619469026548673
PCLB003_PC3_24H:BRD-A52530684-003-01-7:0.12	doxorubicin	BRD-A52530684-003-01-7	-0.0619469026548673
CPC013_HT29_6H:BRD-K64440589-001-01-3:10	SEW-05685	BRD-K64440589-001-01-3	-0.0619469026548673
HOG003_MCF7_24H:BRD-A47829399-001-01-1:10	artesunate	BRD-A47829399-001-01-1	-0.0619469026548673
CPC007_A375_24H:BRD-K63569039-001-04-0:10	BRD-K63569039	BRD-K63569039-001-04-0	-0.0619469026548673
CPC006_HCC15_6H:BRD-K78659596-001-01-3:10	MLN-2238	BRD-K78659596-001-01-3	-0.0619469026548673
CPC005_HA1E_24H:BRD-A49225603-045-05-0:10	alimemazine	BRD-A49225603-045-05-0	-0.0619469026548673
NMH002_NPC_6H:BRD-A62336480-003-01-3:10	niguldipine	BRD-A62336480-003-01-3	-0.0619469026548673
CPC004_VCAP_6H:BRD-K36737713-001-01-6:10	AG-957	BRD-K36737713-001-01-6	-0.0619469026548673
ERG011_VCAP_24H:BRD-K69023402-001-05-8:2	thapsigargin	BRD-K69023402-001-05-8	-0.0619469026548673
CPC008_PC3_24H:BRD-K83778500-001-01-9:10	AT-CSC-18	BRD-K83778500-001-01-9	-0.0619469026548673
CPC006_HT29_24H:BRD-A36630025-001-02-6:0.35	SN-38	BRD-A36630025-001-02-6	-0.0619469026548673
CPC001_PC3_24H:BRD-K89930444-001-01-9:10	AG-592	BRD-K89930444-001-01-9	-0.0619469026548673
CPC019_PC3_24H:BRD-K93285993-001-01-7:10	BRD-K93285993	BRD-K93285993-001-01-7	-0.0619469026548673
CPC001_HA1E_24H:BRD-K89930444-001-01-9:10	AG-592	BRD-K89930444-001-01-9	-0.0619469026548673
CPC016_NEU_24H:BRD-K88677950-001-01-3:10	PD-198306	BRD-K88677950-001-01-3	-0.0619469026548673
CPC007_VCAP_24H:BRD-K63770300-019-02-2:10	BRD-K63770300	BRD-K63770300-019-02-2	-0.0619469026548673
CPC011_A549_24H:BRD-K20168484-001-05-0:10	BRD-K20168484	BRD-K20168484-001-05-0	-0.0619469026548673
CPC013_VCAP_24H:BRD-K19166598-001-01-9:10	BRD-K19166598	BRD-K19166598-001-01-9	-0.0619469026548673
CPC001_VCAP_24H:BRD-K89930444-001-01-9:10	AG-592	BRD-K89930444-001-01-9	-0.0619469026548673
CPC019_VCAP_24H:BRD-K49010888-001-01-2:10	BRD-K49010888	BRD-K49010888-001-01-2	-0.0619469026548673
BRAF001_A375_6H:BRD-K16478699-001-05-0:10	PLX-4720	BRD-K16478699-001-05-0	-0.0619469026548673
CPC014_SKB_24H:BRD-U08759356-000-01-6:10	EI-346-erlotinib-analog	BRD-U08759356-000-01-6	-0.0619469026548673
CPC012_MCF7_24H:BRD-K95976153-001-01-5:10	BRD-K95976153	BRD-K95976153-001-01-5	-0.0619469026548673
CPC006_HCC515_24H:BRD-A25004090-001-03-5:4.8	erastin	BRD-A25004090-001-03-5	-0.0619469026548673
CPC017_NPC_24H:BRD-K08502430-001-01-0:10	angiogenesis-inhibitor	BRD-K08502430-001-01-0	-0.0619469026548673
CPC009_A549_6H:BRD-K10114046-001-01-6:10	BRD-K10114046	BRD-K10114046-001-01-6	-0.0619469026548673
CPC006_HA1E_24H:BRD-A62809825-001-01-7:10	thapsigargin	BRD-A62809825-001-01-7	-0.0619469026548673
CPC019_VCAP_24H:BRD-K58288048-001-01-9:10	BRD-K58288048	BRD-K58288048-001-01-9	-0.0530973451327434
CPC018_A549_6H:BRD-K33882852-003-01-0:10	ZK-93423	BRD-K33882852-003-01-0	-0.0530973451327434
CPC012_SKB_24H:BRD-K82837433-001-01-6:10	BRD-K82837433	BRD-K82837433-001-01-6	-0.0530973451327434
CPC006_MCF7_24H:BRD-K68997413-001-01-0:10	PF-3845	BRD-K68997413-001-01-0	-0.0530973451327434
CPC015_MCF7_24H:BRD-K52397688-001-01-9:10	amperozide	BRD-K52397688-001-01-9	-0.0530973451327434
CPC009_PC3_24H:BRD-K40955748-001-01-7:10	BRD-K40955748	BRD-K40955748-001-01-7	-0.0530973451327434
CPC018_A375_6H:BRD-K43887077-001-02-8:10	dopamine	BRD-K43887077-001-02-8	-0.0530973451327434
CPC016_A375_6H:BRD-K89930444-001-01-9:10	AG-592	BRD-K89930444-001-01-9	-0.0530973451327434
CPC006_HA1E_24H:BRD-K56343971-001-02-3:10	vemurafenib	BRD-K56343971-001-02-3	-0.0530973451327434
CPC012_HA1E_6H:BRD-K62169556-001-01-9:10	BRD-K62169556	BRD-K62169556-001-01-9	-0.0530973451327434
CPC004_HCC515_24H:BRD-K89997465-001-05-3:10	chlorpromazine	BRD-K89997465-001-05-3	-0.0530973451327434
CPC005_PC3_6H:BRD-K46424862-001-04-2:10	hymecromone	BRD-K46424862-001-04-2	-0.0530973451327434
CPC008_VCAP_24H:BRD-K07259155-001-05-2:10	BRD-K07259155	BRD-K07259155-001-05-2	-0.0530973451327434
CPC006_HA1E_24H:BRD-K73261812-001-01-1:10	BRD-K73261812	BRD-K73261812-001-01-1	-0.0530973451327434
LJP001_HS578T_24H:BRD-K15592317-001-02-8:10	CP466722	BRD-K15592317-001-02-8	-0.0530973451327434
CPC013_MCF7_6H:BRD-U37049823-000-01-2:10	HG-6-64-01	BRD-U37049823-000-01-2	-0.0530973451327434
CPC017_HEPG2_6H:BRD-K91509126-001-04-6:10	piceatannol	BRD-K91509126-001-04-6	-0.0530973451327434
CPC012_MCF7_6H:BRD-K62169556-001-01-9:10	BRD-K62169556	BRD-K62169556-001-01-9	-0.0530973451327434
HOG001_MCF7_24H:BRD-K06854232-001-03-3:3.33	AM-580	BRD-K06854232-001-03-3	-0.0530973451327434
CPC007_A375_24H:BRD-K32501161-003-07-0:10	vanoxerine	BRD-K32501161-003-07-0	-0.0530973451327434
LJP002_HS578T_24H:BRD-K19220233-001-02-3:10	JNK-9L	BRD-K19220233-001-02-3	-0.0530973451327434
CPC009_VCAP_24H:BRD-K52321331-019-01-2:10	BRD-K52321331	BRD-K52321331-019-01-2	-0.0530973451327434
BRAF001_A375_6H:BRD-K09951645-001-02-7:0.15625	dabrafenib	BRD-K09951645-001-02-7	-0.0530973451327434
CPC006_SW620_6H:BRD-K13049116-001-01-6:10	BMS-754807	BRD-K13049116-001-01-6	-0.0530973451327434
CPC006_SW948_6H:BRD-K05649647-001-03-7:20	BRD-K05649647	BRD-K05649647-001-03-7	-0.0530973451327434
CPC016_NPC_24H:BRD-K53523901-001-02-8:10	arctigenin	BRD-K53523901-001-02-8	-0.0530973451327434
CPC006_HT29_6H:BRD-K18190982-002-01-2:44.4	COT-10b	BRD-K18190982-002-01-2	-0.0530973451327434
CPC019_PC3_24H:BRD-K76042595-001-01-5:10	SA-424577	BRD-K76042595-001-01-5	-0.0530973451327434
LJP001_BT20_6H:BRD-K04923131-001-10-5:10	GSK-3-inhibitor-IX	BRD-K04923131-001-10-5	-0.0530973451327434
CPC005_HA1E_6H:BRD-A78360835-001-01-1:10	cercosporin	BRD-A78360835-001-01-1	-0.0530973451327434
CPC014_VCAP_24H:BRD-K89085489-001-11-7:10	fenretinide	BRD-K89085489-001-11-7	-0.0530973451327434
CPC006_MCF7_24H:BRD-K08316444-001-04-3:0.63	rotenone	BRD-K08316444-001-04-3	-0.0530973451327434
LJP001_MDAMB231_24H:BRD-K15592317-001-02-8:10	CP466722	BRD-K15592317-001-02-8	-0.0530973451327434
CPC011_MCF7_24H:BRD-K79759031-001-05-4:10	artesunate	BRD-K79759031-001-05-4	-0.0530973451327434
CPC008_MCF7_6H:BRD-K99530743-001-01-3:10	BRD-K99530743	BRD-K99530743-001-01-3	-0.0530973451327434
CPC008_PC3_24H:BRD-K88761633-001-01-0:10	BRD-K88761633	BRD-K88761633-001-01-0	-0.0530973451327434
CPC006_HEPG2_6H:BRD-K61033289-001-01-2:10	15-delta-prostaglandin-j2	BRD-K61033289-001-01-2	-0.0530973451327434
CPC018_MCF7_6H:BRD-A64290322-001-01-6:10	cyclosporin-a	BRD-A64290322-001-01-6	-0.0530973451327434
CPC012_MCF7_24H:BRD-K82971429-001-01-9:10	BRD-K82971429	BRD-K82971429-001-01-9	-0.0530973451327434
CPC014_PC3_24H:BRD-A89067742-001-01-1:10	BRD-A89067742	BRD-A89067742-001-01-1	-0.0530973451327434
CPC003_VCAP_24H:BRD-K31912990-003-01-0:10	CGP-71683	BRD-K31912990-003-01-0	-0.0530973451327434
CPC002_HCC515_6H:BRD-K22010301-001-01-2:10	JLK-6	BRD-K22010301-001-01-2	-0.0530973451327434
CPC002_VCAP_24H:BRD-K14821540-001-03-9:10	FCCP	BRD-K14821540-001-03-9	-0.0530973451327434
HOG003_A549_6H:BRD-K60230970-001-04-3:0.3894	MG-132	BRD-K60230970-001-04-3	-0.0530973451327434
CPC006_HEPG2_6H:BRD-K81473043-001-04-7:0.35	tanespimycin	BRD-K81473043-001-04-7	-0.0530973451327434
CPC001_HA1E_6H:BRD-K74305673-001-01-3:10	IKK-2-inhibitor-V	BRD-K74305673-001-01-3	-0.0530973451327434
CPC012_PC3_6H:BRD-K81795824-001-01-4:10	BRD-K81795824	BRD-K81795824-001-01-4	-0.0530973451327434
CPC014_HA1E_6H:BRD-K70401845-001-02-5:10	erlotinib	BRD-K70401845-001-02-5	-0.0530973451327434
CPC015_A375_6H:BRD-A50737080-001-01-4:10	CGK-733	BRD-A50737080-001-01-4	-0.0530973451327434
CPC006_HEPG2_6H:BRD-K05653692-003-04-7:64	DL-PDMP	BRD-K05653692-003-04-7	-0.0530973451327434
CPC019_VCAP_24H:BRD-K33720404-001-01-9:10	BRD-K33720404	BRD-K33720404-001-01-9	-0.0530973451327434
CPC012_VCAP_24H:BRD-K54822214-001-01-7:10	BRD-K54822214	BRD-K54822214-001-01-7	-0.0530973451327434
CPC006_HCC15_6H:BRD-A93255169-001-13-5:10	thalidomide	BRD-A93255169-001-13-5	-0.0530973451327434
LJP002_HS578T_24H:BRD-K64857848-001-03-1:10	XMD-885	BRD-K64857848-001-03-1	-0.0530973451327434
CPC006_MCF7_24H:BRD-K08845546-001-02-2:22.2	tacrolimus	BRD-K08845546-001-02-2	-0.0530973451327434
CPC001_PC3_6H:BRD-A17065207-001-06-9:10	brefeldin-a	BRD-A17065207-001-06-9	-0.0530973451327434
CPC013_PC3_6H:BRD-K72451865-001-01-5:10	BRD-K72451865	BRD-K72451865-001-01-5	-0.0530973451327434
CPC013_A375_6H:BRD-K18163752-001-01-9:10	BRD-K18163752	BRD-K18163752-001-01-9	-0.0530973451327434
CPC009_PC3_24H:BRD-K71489689-001-01-0:10	BRD-K71489689	BRD-K71489689-001-01-0	-0.0530973451327434
CPC019_MCF7_24H:BRD-K46692335-001-01-9:10	BRD-K46692335	BRD-K46692335-001-01-9	-0.0530973451327434
CPC019_MCF7_24H:BRD-K28120860-001-02-4:10	KM-03949SC	BRD-K28120860-001-02-4	-0.0530973451327434
CPC006_AGS_6H:BRD-K05649647-001-03-7:20	BRD-K05649647	BRD-K05649647-001-03-7	-0.0530973451327434
CPC015_MCF7_24H:BRD-K43068349-001-01-9:10	AMG-9810	BRD-K43068349-001-01-9	-0.0530973451327434
CPC004_HA1E_24H:BRD-K17075857-001-06-9:10	chloroxine	BRD-K17075857-001-06-9	-0.0530973451327434
CPC002_HA1E_24H:BRD-K14821540-001-03-9:10	FCCP	BRD-K14821540-001-03-9	-0.0530973451327434
CPC019_VCAP_24H:BRD-K84450674-001-01-4:10	BRD-K84450674	BRD-K84450674-001-01-4	-0.0530973451327434
CPC001_HCC515_24H:BRD-K03816923-001-04-7:10	rottlerin	BRD-K03816923-001-04-7	-0.0530973451327434
CPC003_HCC515_6H:BRD-A19500257:10	geldanamycin	BRD-A19500257	-0.0530973451327434
CPC012_MCF7_24H:BRD-K04534322-001-01-8:10	BRD-K04534322	BRD-K04534322-001-01-8	-0.0530973451327434
CPC006_HCC515_24H:BRD-K92241597-001-02-9:80	tosedostat	BRD-K92241597-001-02-9	-0.0530973451327434
CPC004_HCC515_6H:BRD-K03557653-001-02-7:10	sappanone-a	BRD-K03557653-001-02-7	-0.0530973451327434
CPC006_VCAP_6H:BRD-K05653692-003-04-7:64	DL-PDMP	BRD-K05653692-003-04-7	-0.0530973451327434
HOG001_MCF7_24H:BRD-K06854232-001-03-3:0.0412	AM-580	BRD-K06854232-001-03-3	-0.0530973451327434
CPC006_VCAP_24H:BRD-A02481876-001-09-9:60	importazole	BRD-A02481876-001-09-9	-0.0530973451327434
CPC006_SW948_6H:BRD-A31107743-001-01-3:0.09	brefeldin-a	BRD-A31107743-001-01-3	-0.0530973451327434
CPC004_HCC515_6H:BRD-K39120595-304-03-9:10	bithionol	BRD-K39120595-304-03-9	-0.0530973451327434
CPC012_A375_6H:BRD-K10573841-001-01-0:10	tunicamycin	BRD-K10573841-001-01-0	-0.0530973451327434
CPC013_VCAP_6H:BRD-K86761848-001-01-3:10	I-070759	BRD-K86761848-001-01-3	-0.0530973451327434
CPC003_VCAP_24H:BRD-K15616905-001-01-5:10	CCCP	BRD-K15616905-001-01-5	-0.0530973451327434
CPC006_MCF7_24H:BRD-K56301217-001-01-7:11.1	ABT-737	BRD-K56301217-001-01-7	-0.0530973451327434
CPC003_PC3_6H:BRD-K00675675-003-01-2:10	CL-82198	BRD-K00675675-003-01-2	-0.0530973451327434
CPC006_NCIH508_6H:BRD-A81541225-001-02-7:10	oligomycin-a	BRD-A81541225-001-02-7	-0.0530973451327434
CPD001_MCF7_6H:BRD-K35960502-001-14-3:10	niclosamide	BRD-K35960502-001-14-3	-0.0530973451327434
CPC006_MCF7_24H:BRD-K86574132-001-04-9:48	BRD-K86574132	BRD-K86574132-001-04-9	-0.0530973451327434
CPC012_A375_6H:BRD-K72264770-001-02-4:10	QW-BI-011	BRD-K72264770-001-02-4	-0.0530973451327434
CPC019_PC3_24H:BRD-K95517054-001-04-1:10	SD-6-035-A6	BRD-K95517054-001-04-1	-0.0530973451327434
CPC006_MCF7_24H:BRD-K73261812-001-01-1:10	BRD-K73261812	BRD-K73261812-001-01-1	-0.0530973451327434
CPC006_VCAP_6H:BRD-K61662457-001-02-2:20	CAY-10594	BRD-K61662457-001-02-2	-0.0530973451327434
CPC006_PC3_24H:BRD-K56343971-001-02-3:10	vemurafenib	BRD-K56343971-001-02-3	-0.0530973451327434
CPC008_A375_24H:BRD-K52163391-001-05-4:10	BRD-K52163391	BRD-K52163391-001-05-4	-0.0530973451327434
CPC020_VCAP_6H:BRD-K64517075-001-01-9:10	heliomycin	BRD-K64517075-001-01-9	-0.0530973451327434
CPC003_VCAP_6H:BRD-K78122587-300-01-9:10	NNC-55-0396	BRD-K78122587-300-01-9	-0.0530973451327434
CPC010_A375_6H:BRD-K85853281-001-03-9:10	BRD-K85853281	BRD-K85853281-001-03-9	-0.0530973451327434
CPC006_HA1E_24H:BRD-K74305673-001-01-3:10	IKK-2-inhibitor-V	BRD-K74305673-001-01-3	-0.0530973451327434
CPC006_HCC15_6H:BRD-K21672174-001-02-2:160	RO-28-1675	BRD-K21672174-001-02-2	-0.0530973451327434
CPC004_PC3_24H:BRD-K04548931-003-05-8:10	pidorubicine	BRD-K04548931-003-05-8	-0.0530973451327434
CPC006_HT29_6H:BRD-K56301217-001-01-7:11.1	ABT-737	BRD-K56301217-001-01-7	-0.0530973451327434
MUC.CP005_MCF7_24H:BRD-K25737009-001-01-2:10	CD-1530	BRD-K25737009-001-01-2	-0.0530973451327434
CPC001_VCAP_24H:BRD-K74305673-001-01-3:10	IKK-2-inhibitor-V	BRD-K74305673-001-01-3	-0.0530973451327434
ERG016_VCAP_24H:BRD-K36007650:3.33	puromycin	BRD-K36007650	-0.0530973451327434
CPC014_VCAP_24H:BRD-A06929388-001-01-1:10	CVF-SUMO-13	BRD-A06929388-001-01-1	-0.0530973451327434
CPC014_VCAP_24H:BRD-A75931230-001-01-3:10	F-1061-0166	BRD-A75931230-001-01-3	-0.0530973451327434
CPC020_MCF7_6H:BRD-K94173926-001-01-6:10	I-505056	BRD-K94173926-001-01-6	-0.0530973451327434
CPC004_HEPG2_6H:BRD-K37991163-003-06-8:10	paroxetine	BRD-K37991163-003-06-8	-0.0530973451327434
CPC006_HEPG2_6H:BRD-K61662457-001-02-2:20	CAY-10594	BRD-K61662457-001-02-2	-0.0530973451327434
CPC007_HA1E_24H:BRD-K05153001-001-05-5:10	BRD-K05153001	BRD-K05153001-001-05-5	-0.0530973451327434
CPC010_HCC515_6H:BRD-A24643465-001-05-3:10	homoharringtonine	BRD-A24643465-001-05-3	-0.0530973451327434
CPC014_MCF7_24H:BRD-K40255344-001-13-5:10	tyrphostin-A9	BRD-K40255344-001-13-5	-0.0530973451327434
CPC006_A375_6H:BRD-K73261812-001-01-1:10	BRD-K73261812	BRD-K73261812-001-01-1	-0.0530973451327434
CPC006_SW948_6H:BRD-K24132293-001-16-0:10	piperlongumine	BRD-K24132293-001-16-0	-0.0530973451327434
NMH002_NPC_6H:BRD-K77947974-001-14-8:10	fluspirilene	BRD-K77947974-001-14-8	-0.0530973451327434
CPC019_MCF7_24H:BRD-K33116223-001-01-9:10	BRD-K33116223	BRD-K33116223-001-01-9	-0.0530973451327434
CPC012_HCC515_6H:BRD-K89626439-001-01-0:10	sirolimus	BRD-K89626439-001-01-0	-0.0530973451327434
CPC016_SKB_24H:BRD-K89930444-001-01-9:10	AG-592	BRD-K89930444-001-01-9	-0.0530973451327434
CVD001_HUH7_6H:BRD-K94512704-001-01-3:10	spiramide	BRD-K94512704-001-01-3	-0.0530973451327434
CPC007_VCAP_24H:BRD-K04779531-001-05-7:10	BRD-K04779531	BRD-K04779531-001-05-7	-0.0530973451327434
CPC014_NPC_24H:BRD-K89085489-001-11-7:10	fenretinide	BRD-K89085489-001-11-7	-0.0530973451327434
CPC014_HT29_6H:BRD-U64289953-000-01-2:10	XMD-1185H	BRD-U64289953-000-01-2	-0.0530973451327434
CPC005_PC3_24H:BRD-K89853519-001-02-1:10	fisetinidol	BRD-K89853519-001-02-1	-0.0530973451327434
CPC005_HA1E_6H:BRD-A08003242-001-02-7:10	rhodomyrtoxin-b	BRD-A08003242-001-02-7	-0.0530973451327434
CPC010_HEPG2_6H:BRD-K36772364-001-06-4:10	BRD-K36772364	BRD-K36772364-001-06-4	-0.0530973451327434
LJP001_SKBR3_6H:BRD-K49328571-001-06-9:10	dasatinib	BRD-K49328571-001-06-9	-0.0530973451327434
CPC014_HT29_6H:BRD-K40255344-001-13-5:10	tyrphostin-A9	BRD-K40255344-001-13-5	-0.0530973451327434
CPC006_HT29_24H:BRD-K01292756-001-10-2:10	pimozide	BRD-K01292756-001-10-2	-0.0530973451327434
CPC006_HT29_6H:BRD-K89687904-001-01-8:10	PKCbeta-inhibitor	BRD-K89687904-001-01-8	-0.0530973451327434
CPC001_PC3_24H:BRD-K73395020-001-01-5:10	SA-1478088	BRD-K73395020-001-01-5	-0.0530973451327434
CPC017_HT29_6H:BRD-K63150726-001-01-3:10	JTE-907	BRD-K63150726-001-01-3	-0.0530973451327434
CPC014_A549_24H:BRD-K14880289-001-01-4:10	GW-501516	BRD-K14880289-001-01-4	-0.0530973451327434
CPC006_HT29_6H:BRD-A38030642-001-02-0:10	cyclosporin-a	BRD-A38030642-001-02-0	-0.0530973451327434
CPC015_MCF7_6H:BRD-K31912990-003-01-0:10	CGP-71683	BRD-K31912990-003-01-0	-0.0530973451327434
CPC012_A549_6H:BRD-K04534322-001-01-8:10	BRD-K04534322	BRD-K04534322-001-01-8	-0.0530973451327434
CPC004_PC3_24H:BRD-K51290057-001-01-0:10	SA-792709	BRD-K51290057-001-01-0	-0.0530973451327434
CPC013_MCF7_6H:BRD-K74133369-001-01-8:10	oligomycin-a	BRD-K74133369-001-01-8	-0.0530973451327434
CPC015_MCF7_24H:BRD-A70649075-008-17-5:10	sulconazole	BRD-A70649075-008-17-5	-0.0530973451327434
CPC007_VCAP_24H:BRD-A43126523-001-06-4:10	BRD-A43126523	BRD-A43126523-001-06-4	-0.0530973451327434
CPC008_PC3_6H:BRD-K53780220-001-01-0:10	BRD-K53780220	BRD-K53780220-001-01-0	-0.0530973451327434
CPC006_HCC515_24H:BRD-K28296557-005-14-6:10	AKT-inhibitor-IV	BRD-K28296557-005-14-6	-0.0530973451327434
CPC015_A549_24H:BRD-A48570745-001-01-1:10	ivermectin	BRD-A48570745-001-01-1	-0.0530973451327434
CPC010_PC3_24H:BRD-A72180425-001-10-6:10	K784-3188	BRD-A72180425-001-10-6	-0.0530973451327434
HOG003_A549_24H:BRD-A47829399-001-01-1:10	artesunate	BRD-A47829399-001-01-1	-0.0530973451327434
CPC001_HA1E_24H:BRD-A17065207-001-06-9:10	brefeldin-a	BRD-A17065207-001-06-9	-0.0530973451327434
CPC004_HCC515_24H:BRD-K09631521-001-05-7:10	thiotepa	BRD-K09631521-001-05-7	-0.0530973451327434
CPC006_SW948_6H:BRD-K51575138-001-01-7:10	TPCA-1	BRD-K51575138-001-01-7	-0.0530973451327434
CPC016_NPC_24H:BRD-K85015012-003-01-1:10	NNC-05-2090	BRD-K85015012-003-01-1	-0.0530973451327434
CPC006_NCIH508_6H:BRD-K78659596-001-01-3:10	MLN-2238	BRD-K78659596-001-01-3	-0.0530973451327434
CPC016_MCF7_24H:BRD-K84421793-001-01-1:10	BRD-K84421793	BRD-K84421793-001-01-1	-0.0530973451327434
CPC010_VCAP_24H:BRD-K00028814-001-05-1:10	BRD-K00028814	BRD-K00028814-001-05-1	-0.0530973451327434
CPC006_PC3_6H:BRD-K01121114-001-01-9:10	BRD-K01121114	BRD-K01121114-001-01-9	-0.0530973451327434
CPC004_HT29_6H:BRD-A69815203-001-05-0:10	cyclosporin-a	BRD-A69815203-001-05-0	-0.0530973451327434
CPC005_HCC515_6H:BRD-K48735772-001-01-4:10	PD-158780	BRD-K48735772-001-01-4	-0.0530973451327434
CPC006_HA1E_24H:BRD-K86574132-001-04-9:48	BRD-K86574132	BRD-K86574132-001-04-9	-0.0530973451327434
CPC002_VCAP_6H:BRD-K93658967-001-01-7:10	aloisine	BRD-K93658967-001-01-7	-0.0530973451327434
CPC008_MCF7_24H:BRD-K18711687-019-01-7:10	BRD-K18711687	BRD-K18711687-019-01-7	-0.0530973451327434
CPC015_MCF7_24H:BRD-A58048407-001-09-7:10	nimodipine	BRD-A58048407-001-09-7	-0.0530973451327434
CPC018_NPC_24H:BRD-K03842655-001-02-1:10	penitrem-a	BRD-K03842655-001-02-1	-0.0530973451327434
CPC015_A549_6H:BRD-A58564983-001-03-8:10	selamectin	BRD-A58564983-001-03-8	-0.0530973451327434
CPC012_NPC_24H:BRD-K82971429-001-01-9:10	BRD-K82971429	BRD-K82971429-001-01-9	-0.0530973451327434
CPC014_A549_6H:BRD-K65331431-001-04-7:10	retinyl	BRD-K65331431-001-04-7	-0.0530973451327434
CPC019_HT29_6H:BRD-K88278225-001-01-9:10	BRD-K88278225	BRD-K88278225-001-01-9	-0.0530973451327434
CPC006_A375_6H:BRD-K10705233-003-02-8:40	GW-405833	BRD-K10705233-003-02-8	-0.0530973451327434
CPC012_MCF7_24H:BRD-K45842176-001-01-3:10	BRD-K45842176	BRD-K45842176-001-01-3	-0.0530973451327434
CPC013_NEU_24H:BRD-A90643929-001-01-1:10	BRD-A90643929	BRD-A90643929-001-01-1	-0.0530973451327434
CPC004_HA1E_24H:BRD-K42500029-001-01-9:10	CGP-57380	BRD-K42500029-001-01-9	-0.0530973451327434
LJP001_BT20_24H:BRD-K16478699-001-04-3:10	PLX-4720	BRD-K16478699-001-04-3	-0.0530973451327434
CPC009_HT29_6H:BRD-A75301702-001-01-8:10	BRD-A75301702	BRD-A75301702-001-01-8	-0.0530973451327434
CPC006_HCC515_24H:BRD-K73261812-001-01-1:10	BRD-K73261812	BRD-K73261812-001-01-1	-0.0530973451327434
CPC003_VCAP_6H:BRD-A01320529-001-05-9:10	salmeterol	BRD-A01320529-001-05-9	-0.0530973451327434
CPC006_A375_24H:BRD-K78513633-001-07-4:177.6	lonidamine	BRD-K78513633-001-07-4	-0.0530973451327434
CPC006_PC3_6H:BRD-K39503511-001-02-1:80	quiflapon	BRD-K39503511-001-02-1	-0.0530973451327434
CPC012_HCC515_6H:BRD-K72238567-001-12-4:10	fludarabine	BRD-K72238567-001-12-4	-0.0530973451327434
CPC020_PC3_24H:BRD-K52989797-003-22-3:10	clomipramine	BRD-K52989797-003-22-3	-0.0530973451327434
CPC014_PC3_6H:BRD-K36740062-001-01-7:10	GSK-1070916	BRD-K36740062-001-01-7	-0.0530973451327434
CPC017_A549_6H:BRD-K13533483-001-03-0:10	cyclosporin-a	BRD-K13533483-001-03-0	-0.0530973451327434
MUC.CP006_MCF7_24H:BRD-A19037878-001-02-3:10	trichostatin-a	BRD-A19037878-001-02-3	-0.0530973451327434
CPC002_PC3_6H:BRD-A64290322-001-01-6:10	cyclosporin-a	BRD-A64290322-001-01-6	-0.0530973451327434
CPC005_PC3_24H:BRD-A56020723-001-02-0:10	CA-074-Me	BRD-A56020723-001-02-0	-0.0530973451327434
CPC010_VCAP_24H:BRD-A54632525-001-03-2:10	BRD-A54632525	BRD-A54632525-001-03-2	-0.0530973451327434
CPC019_PC3_24H:BRD-K16118047-001-01-0:10	SA-427543	BRD-K16118047-001-01-0	-0.0530973451327434
CPC004_HA1E_6H:BRD-A68930007-001-03-1:10	ouabain	BRD-A68930007-001-03-1	-0.0530973451327434
CPC016_HT29_6H:BRD-K70487031-001-01-0:10	flupentixol	BRD-K70487031-001-01-0	-0.0530973451327434
ERG011_VCAP_24H:BRD-K09549677-300-02-6:10	mibefradil	BRD-K09549677-300-02-6	-0.0530973451327434
CPC019_PC3_6H:BRD-K49553303-001-01-8:10	BRD-K49553303	BRD-K49553303-001-01-8	-0.0530973451327434
CPC012_A549_24H:BRD-K10573841-001-01-0:10	tunicamycin	BRD-K10573841-001-01-0	-0.0530973451327434
CPC014_HEPG2_6H:BRD-K73982490-001-01-1:10	BI-78D3	BRD-K73982490-001-01-1	-0.0530973451327434
CPC019_PC3_24H:BRD-K92817986-001-01-7:10	BJM-CSC-19	BRD-K92817986-001-01-7	-0.0530973451327434
CPC006_PC3_24H:BRD-K64642496-001-01-6:40	KO-143	BRD-K64642496-001-01-6	-0.0530973451327434
CPC006_HCC515_24H:BRD-K25737009-001-02-0:40	CD-1530	BRD-K25737009-001-02-0	-0.0530973451327434
CPC015_MCF7_24H:BRD-K36198571-001-01-2:10	WAY-170523	BRD-K36198571-001-01-2	-0.0530973451327434
CPC018_HT29_6H:BRD-A40431293-001-01-0:10	BRD-A40431293	BRD-A40431293-001-01-0	-0.0530973451327434
CPC010_MCF7_24H:BRD-K70977695-001-04-1:10	BRD-K70977695	BRD-K70977695-001-04-1	-0.0530973451327434
CPC005_HT29_24H:BRD-A08003242-001-02-7:10	rhodomyrtoxin-b	BRD-A08003242-001-02-7	-0.0530973451327434
CPC012_HT29_6H:BRD-K54822214-001-01-7:10	BRD-K54822214	BRD-K54822214-001-01-7	-0.0530973451327434
CPC014_A375_6H:BRD-K74514084-003-01-9:10	pazopanib	BRD-K74514084-003-01-9	-0.0530973451327434
CPC020_MCF7_24H:BRD-K64517075-001-01-9:10	heliomycin	BRD-K64517075-001-01-9	-0.0530973451327434
CPC020_HT29_6H:BRD-K46499837-001-01-2:10	BRD-K46499837	BRD-K46499837-001-01-2	-0.0530973451327434
CPC015_MCF7_24H:BRD-K15409150-001-01-7:10	penfluridol	BRD-K15409150-001-01-7	-0.0530973451327434
CPC014_A549_24H:BRD-K37720887-001-01-1:10	SB-525334	BRD-K37720887-001-01-1	-0.0530973451327434
CPC019_A375_6H:BRD-A81282034-001-02-9:10	BRD-A81282034	BRD-A81282034-001-02-9	-0.0530973451327434
CPC006_SW620_6H:BRD-K61033289-001-01-2:10	15-delta-prostaglandin-j2	BRD-K61033289-001-01-2	-0.0530973451327434
CPC005_A375_6H:BRD-K53959060-001-01-3:10	indirubin	BRD-K53959060-001-01-3	-0.0530973451327434
CPC013_PC3_24H:BRD-K72451865-001-01-5:10	BRD-K72451865	BRD-K72451865-001-01-5	-0.0530973451327434
CPC019_HT29_6H:BRD-K08448573-001-01-3:10	BRD-K08448573	BRD-K08448573-001-01-3	-0.0530973451327434
CPC015_A549_24H:BRD-A58564983-001-03-8:10	selamectin	BRD-A58564983-001-03-8	-0.0530973451327434
CPC017_HT29_6H:BRD-K09549677-300-01-8:10	mibefradil	BRD-K09549677-300-01-8	-0.0530973451327434
CPC006_HT29_6H:BRD-K28296557-005-14-6:10	AKT-inhibitor-IV	BRD-K28296557-005-14-6	-0.0530973451327434
CPC006_MCF7_6H:BRD-K33272502-001-01-2:40	DG-041	BRD-K33272502-001-01-2	-0.0530973451327434
CPC013_PC3_24H:BRD-K86761848-001-01-3:10	I-070759	BRD-K86761848-001-01-3	-0.0530973451327434
CPC016_ASC_24H:BRD-K38477985-001-01-8:10	malonoben	BRD-K38477985-001-01-8	-0.0530973451327434
CPC004_HA1E_6H:BRD-K41731458-001-04-5:10	triclosan	BRD-K41731458-001-04-5	-0.0530973451327434
CPC017_MCF7_6H:BRD-K25591257-001-01-2:10	resveratrol	BRD-K25591257-001-01-2	-0.0530973451327434
CPC006_VCAP_24H:BRD-K64642496-001-01-6:40	KO-143	BRD-K64642496-001-01-6	-0.0530973451327434
CPC005_HA1E_6H:BRD-A72711497-236-02-0:10	lasalocid	BRD-A72711497-236-02-0	-0.0530973451327434
CPC001_VCAP_24H:BRD-A49680073-001-01-9:10	cucurbitacin-i	BRD-A49680073-001-01-9	-0.0530973451327434
CPC012_MCF7_24H:BRD-K10573841-001-01-0:10	tunicamycin	BRD-K10573841-001-01-0	-0.0530973451327434
CPC007_HT29_6H:BRD-K37940862-004-03-4:10	BRD-K37940862	BRD-K37940862-004-03-4	-0.0530973451327434
MUC.CP006_MCF7_24H:BRD-A39646320-001-01-3:3.3333	HC-toxin	BRD-A39646320-001-01-3	-0.0530973451327434
CPC006_PC3_24H:BRD-A47829399-001-01-1:10	artesunate	BRD-A47829399-001-01-1	-0.0530973451327434
MUC.CP005_MCF7_6H:BRD-K25737009-001-01-2:3.3333	CD-1530	BRD-K25737009-001-01-2	-0.0530973451327434
CPC014_PC3_24H:BRD-K71035033-001-01-4:10	masitinib	BRD-K71035033-001-01-4	-0.0530973451327434
CPC006_HCC515_24H:BRD-K94325918-001-03-8:10	kinetin-riboside	BRD-K94325918-001-03-8	-0.0530973451327434
CPC004_VCAP_24H:BRD-A21858158-001-15-1:10	praziquantel	BRD-A21858158-001-15-1	-0.0530973451327434
CPC006_HCC515_24H:BRD-K68336408-001-04-2:56.78	tyrphostin-AG-1478	BRD-K68336408-001-04-2	-0.0530973451327434
CPC012_SKB_24H:BRD-K72615639-001-01-0:10	BRD-K72615639	BRD-K72615639-001-01-0	-0.0530973451327434
LJP001_MDAMB231_24H:BRD-K04923131-001-10-5:2	GSK-3-inhibitor-IX	BRD-K04923131-001-10-5	-0.0530973451327434
CPC006_HT29_6H:BRD-K64642496-001-01-6:40	KO-143	BRD-K64642496-001-01-6	-0.0530973451327434
LJP001_MCF10A_6H:BRD-K85606544-001-04-2:2	neratinib	BRD-K85606544-001-04-2	-0.0530973451327434
CPC012_PC3_24H:BRD-K70891562-001-01-0:10	BRD-K70891562	BRD-K70891562-001-01-0	-0.0530973451327434
CPC006_JHUEM2_6H:BRD-K64890080-001-03-9:10	BI-2536	BRD-K64890080-001-03-9	-0.0530973451327434
CPC014_VCAP_24H:BRD-K83837640-001-01-4:10	JNJ-26854165	BRD-K83837640-001-01-4	-0.0530973451327434
CPC014_HT29_6H:BRD-K99291625-001-06-4:10	SB-203580	BRD-K99291625-001-06-4	-0.0530973451327434
NMH002_NEU_6H:BRD-K69023402-001-04-1:10	thapsigargin	BRD-K69023402-001-04-1	-0.0530973451327434
CPC010_PC3_24H:BRD-K99532291-001-07-2:10	SPB02303	BRD-K99532291-001-07-2	-0.0530973451327434
CPC018_HT29_6H:BRD-K31542390-001-01-5:10	mycophenolic-acid	BRD-K31542390-001-01-5	-0.0530973451327434
CPC006_A549_24H:BRD-K28100108-001-01-0:15.7	BRD-K28100108	BRD-K28100108-001-01-0	-0.0530973451327434
CPC009_PC3_6H:BRD-K82732294-001-05-8:10	BRD-K82732294	BRD-K82732294-001-05-8	-0.0530973451327434
CPC018_MCF7_24H:BRD-K33882852-003-01-0:10	ZK-93423	BRD-K33882852-003-01-0	-0.0530973451327434
LJP001_MCF10A_24H:BRD-K15592317-001-02-8:10	CP466722	BRD-K15592317-001-02-8	-0.0530973451327434
CPC001_VCAP_6H:BRD-K51276371-001-02-6:10	aloisine	BRD-K51276371-001-02-6	-0.0530973451327434
CPC004_VCAP_24H:BRD-A06352508-001-02-9:10	SB-218078	BRD-A06352508-001-02-9	-0.0530973451327434
CPC013_VCAP_6H:BRD-K74133369-001-01-8:10	oligomycin-a	BRD-K74133369-001-01-8	-0.0530973451327434
CPC015_NPC_24H:BRD-K41731458-001-04-5:10	triclosan	BRD-K41731458-001-04-5	-0.0530973451327434
CPC019_VCAP_24H:BRD-K51189903-001-01-0:10	BRD-K51189903	BRD-K51189903-001-01-0	-0.0530973451327434
CPC007_VCAP_24H:BRD-K07668032-001-07-9:10	BRD-K07668032	BRD-K07668032-001-07-9	-0.0530973451327434
CPC012_PC3_6H:BRD-K86472598-001-02-7:10	MD-II-051	BRD-K86472598-001-02-7	-0.0530973451327434
CPC019_HT29_6H:BRD-K65983740-001-01-7:10	BRD-K65983740	BRD-K65983740-001-01-7	-0.0530973451327434
CPC006_HT29_24H:BRD-K73261812-001-01-1:10	BRD-K73261812	BRD-K73261812-001-01-1	-0.0530973451327434
CPC005_HT29_6H:BRD-A52660433-066-01-3:10	tetrindole	BRD-A52660433-066-01-3	-0.0530973451327434
CPC018_MCF7_24H:BRD-K03816923-001-06-2:10	rottlerin	BRD-K03816923-001-06-2	-0.0530973451327434
CPC015_A375_6H:BRD-K42500029-001-01-9:10	CGP-57380	BRD-K42500029-001-01-9	-0.0530973451327434
CPC001_HCC515_24H:BRD-K27665173-001-01-3:10	D-64406	BRD-K27665173-001-01-3	-0.0530973451327434
CPC013_HT29_6H:BRD-K74133369-001-01-8:10	oligomycin-a	BRD-K74133369-001-01-8	-0.0530973451327434
CPC014_MCF7_24H:BRD-U51951544-000-01-8:10	ZG-10	BRD-U51951544-000-01-8	-0.0530973451327434
CPC003_PC3_6H:BRD-K10207760-236-03-0:10	lasalocid	BRD-K10207760-236-03-0	-0.0530973451327434
CPC019_VCAP_6H:BRD-K07005393-001-01-0:10	BRD-K07005393	BRD-K07005393-001-01-0	-0.0530973451327434
CPC006_HA1E_6H:BRD-K34581968-001-01-2:11.1	BMS-536924	BRD-K34581968-001-01-2	-0.0530973451327434
CPC014_A549_24H:BRD-K97764662-001-09-0:10	PD-173074	BRD-K97764662-001-09-0	-0.0530973451327434
CPC003_VCAP_6H:BRD-K71059170-001-02-5:10	cefixime	BRD-K71059170-001-02-5	-0.0530973451327434
CPC006_HT29_24H:BRD-A47829399-001-01-1:10	artesunate	BRD-A47829399-001-01-1	-0.0530973451327434
CPC012_HT29_6H:BRD-K10573841-001-01-0:10	tunicamycin	BRD-K10573841-001-01-0	-0.0530973451327434
CPC012_A549_6H:BRD-K01614657-001-01-6:10	BRD-K01614657	BRD-K01614657-001-01-6	-0.0530973451327434
PCLB003_PC3_24H:BRD-K56411643-001-02-6:10	BRD-K56411643	BRD-K56411643-001-02-6	-0.0530973451327434
CPC012_HA1E_6H:BRD-K62683350-001-06-6:10	MW-STK33-4A	BRD-K62683350-001-06-6	-0.0530973451327434
CPC014_PC3_24H:BRD-K49181186-001-04-4:10	EMF-sumo1-7	BRD-K49181186-001-04-4	-0.0530973451327434
CPC006_HA1E_6H:BRD-K39503511-001-02-1:80	quiflapon	BRD-K39503511-001-02-1	-0.0530973451327434
NMH002_NPC_24H:BRD-K08316444-001-06-8:10	rotenone	BRD-K08316444-001-06-8	-0.0530973451327434
ERG004_VCAP_6H:BRD-K50204028-001-01-8:30	BRD-K50204028	BRD-K50204028-001-01-8	-0.0530973451327434
CPC012_A375_6H:BRD-K04534322-001-01-8:10	BRD-K04534322	BRD-K04534322-001-01-8	-0.0530973451327434
CPC006_HCC515_24H:BRD-K43620258-001-01-6:80	CHEMBL-399379	BRD-K43620258-001-01-6	-0.0530973451327434
CPC014_VCAP_24H:BRD-A98283014-003-07-7:10	calmidazolium	BRD-A98283014-003-07-7	-0.0530973451327434
CPC012_SKB_24H:BRD-K01614657-001-01-6:10	BRD-K01614657	BRD-K01614657-001-01-6	-0.0530973451327434
CPC016_A549_6H:BRD-K06543683-066-01-3:10	bisindolylmaleimide-ix	BRD-K06543683-066-01-3	-0.0530973451327434
CPC013_MCF7_24H:BRD-K16541732-001-01-3:10	BRD-K16541732	BRD-K16541732-001-01-3	-0.0530973451327434
CPC019_VCAP_24H:BRD-K31706415-001-01-7:10	BRD-K31706415	BRD-K31706415-001-01-7	-0.0530973451327434
CPC009_MCF7_24H:BRD-K14788918-019-01-0:10	BRD-K14788918	BRD-K14788918-019-01-0	-0.0530973451327434
CPC009_VCAP_24H:BRD-K14788918-019-01-0:10	BRD-K14788918	BRD-K14788918-019-01-0	-0.0530973451327434
CPC006_MCF7_24H:BRD-K59962020-001-06-9:10	CHEMBL-374350	BRD-K59962020-001-06-9	-0.0530973451327434
CPC014_VCAP_6H:BRD-K55420858-001-01-0:10	mirin	BRD-K55420858-001-01-0	-0.0530973451327434
BRAF001_HEK293T_24H:BRD-K16478699-001-05-0:10	PLX-4720	BRD-K16478699-001-05-0	-0.0530973451327434
MUC.CP001_MCF7_24H:BRD-K64634304-001-01-5:13.3333	tretinoin	BRD-K64634304-001-01-5	-0.0530973451327434
CPC015_NPC_24H:BRD-K42500029-001-01-9:10	CGP-57380	BRD-K42500029-001-01-9	-0.0530973451327434
CPC002_VCAP_6H:BRD-K60230970-001-04-3:10	MG-132	BRD-K60230970-001-04-3	-0.0530973451327434
CPC015_NPC_24H:BRD-K88625236-001-03-4:10	nonoxynol-9	BRD-K88625236-001-03-4	-0.0530973451327434
CPC014_ASC_24H:BRD-K40255344-001-13-5:10	tyrphostin-A9	BRD-K40255344-001-13-5	-0.0530973451327434
CPC005_A375_6H:BRD-K84895041-001-01-6:10	BMY-45778	BRD-K84895041-001-01-6	-0.0530973451327434
CPC006_PC3_24H:BRD-K66792149-001-01-8:11.1	quinoclamine	BRD-K66792149-001-01-8	-0.0530973451327434
CPC014_VCAP_6H:BRD-K07061353-001-01-1:10	BRD-K07061353	BRD-K07061353-001-01-1	-0.0530973451327434
CPC006_HCC515_24H:BRD-K03816923-001-04-7:9.68	rottlerin	BRD-K03816923-001-04-7	-0.0530973451327434
CPC006_PC3_24H:BRD-K19295594-001-08-5:11.1	gossypol	BRD-K19295594-001-08-5	-0.0530973451327434
CPC016_SKB_24H:BRD-A17065207-001-06-9:10	brefeldin-a	BRD-A17065207-001-06-9	-0.0530973451327434
CPC006_MDST8_6H:BRD-K73261812-001-01-1:10	BRD-K73261812	BRD-K73261812-001-01-1	-0.0530973451327434
CPC003_HA1E_24H:BRD-K38477985-001-01-8:10	malonoben	BRD-K38477985-001-01-8	-0.0530973451327434
CPC002_VCAP_24H:BRD-K88677950-001-01-3:10	PD-198306	BRD-K88677950-001-01-3	-0.0530973451327434
CPC010_PC3_24H:BRD-A37735495-001-10-6:10	BRD-A37735495	BRD-A37735495-001-10-6	-0.0530973451327434
CPC018_MCF7_6H:BRD-A28970875-300-03-1:10	puromycin	BRD-A28970875-300-03-1	-0.0530973451327434
HOG002_A549_24H:BRD-A68009927-003-02-9:10	daunorubicin	BRD-A68009927-003-02-9	-0.0530973451327434
CPC006_VCAP_6H:BRD-K21672174-001-02-2:160	RO-28-1675	BRD-K21672174-001-02-2	-0.0530973451327434
CPC009_PC3_6H:BRD-K28366633-001-05-2:10	BRD-K28366633	BRD-K28366633-001-05-2	-0.0530973451327434
CPC009_A549_6H:BRD-K59705555-001-01-6:10	BRD-K59705555	BRD-K59705555-001-01-6	-0.0530973451327434
CPC014_PC3_24H:BRD-A60245366-001-01-1:10	AS-601245	BRD-A60245366-001-01-1	-0.0530973451327434
CPC012_A375_6H:BRD-K41652870-001-01-9:10	BRD-K41652870	BRD-K41652870-001-01-9	-0.0530973451327434
CPC014_A549_6H:BRD-K60460488-066-01-0:10	nelfinavir	BRD-K60460488-066-01-0	-0.0530973451327434
CPC008_A549_6H:BRD-K99530743-001-01-3:10	BRD-K99530743	BRD-K99530743-001-01-3	-0.0530973451327434
CPC006_HT29_6H:BRD-A43331270-001-01-6:10	niguldipine	BRD-A43331270-001-01-6	-0.0530973451327434
CPC003_PC3_24H:BRD-A50737080-001-01-4:10	CGK-733	BRD-A50737080-001-01-4	-0.0530973451327434
CPC015_MCF7_24H:BRD-K95921201-001-07-0:10	reserpine	BRD-K95921201-001-07-0	-0.0530973451327434
CPC012_PC3_6H:BRD-K32896438-001-01-8:10	BRD-K32896438	BRD-K32896438-001-01-8	-0.0530973451327434
NMH002_NPC_24H:BRD-K95785537-001-19-9:10	PP-2	BRD-K95785537-001-19-9	-0.0530973451327434
CPC009_HCC515_6H:BRD-K08219523-003-02-3:10	5-nonyloxytryptamine	BRD-K08219523-003-02-3	-0.0530973451327434
CPC006_VCAP_24H:BRD-A47829399-001-01-1:10	artesunate	BRD-A47829399-001-01-1	-0.0530973451327434
CPC007_PC3_24H:BRD-A39093044-001-09-6:10	K784-3187	BRD-A39093044-001-09-6	-0.0530973451327434
CPC019_A375_6H:BRD-K28120860-001-02-4:10	KM-03949SC	BRD-K28120860-001-02-4	-0.0530973451327434
CPC006_HCC515_24H:BRD-K85606544-001-01-8:10	neratinib	BRD-K85606544-001-01-8	-0.0530973451327434
CPC013_VCAP_24H:BRD-K45818044-001-01-3:10	SA-425500	BRD-K45818044-001-01-3	-0.0530973451327434
NMH002_NEU.KCL_24H.4H:BRD-K89085489-001-14-1:10	fenretinide	BRD-K89085489-001-14-1	-0.0530973451327434
CPC015_MCF7_24H:BRD-K69608737-001-03-7:10	tacrolimus	BRD-K69608737-001-03-7	-0.0530973451327434
CPC013_VCAP_6H:BRD-K48950795-001-01-2:10	BRD-K48950795	BRD-K48950795-001-01-2	-0.0530973451327434
CPC017_HEPG2_6H:BRD-K68336408-001-03-4:10	tyrphostin-AG-1478	BRD-K68336408-001-03-4	-0.0530973451327434
CPC008_VCAP_6H:BRD-K93060291-001-03-9:10	TL-HRAS-24	BRD-K93060291-001-03-9	-0.0530973451327434
CPC005_HCC515_6H:BRD-A56020723-001-02-0:10	CA-074-Me	BRD-A56020723-001-02-0	-0.0530973451327434
CPC019_VCAP_6H:BRD-K68038686-001-01-3:10	BRD-K68038686	BRD-K68038686-001-01-3	-0.0530973451327434
CPC006_VCAP_24H:BRD-K86574132-001-04-9:48	BRD-K86574132	BRD-K86574132-001-04-9	-0.0530973451327434
CPC019_HT29_6H:BRD-K53638321-001-01-8:10	BRD-K53638321	BRD-K53638321-001-01-8	-0.0530973451327434
CPC019_A375_6H:BRD-K50234570-001-06-6:10	EMF-bca1-16	BRD-K50234570-001-06-6	-0.0530973451327434
CPC002_VCAP_6H:BRD-K75641298-003-16-9:10	metoclopramide	BRD-K75641298-003-16-9	-0.0530973451327434
CPC008_A549_6H:BRD-K14355517-001-01-1:10	BRD-K14355517	BRD-K14355517-001-01-1	-0.0530973451327434
CPC013_SKB_24H:BRD-K18163752-001-01-9:10	BRD-K18163752	BRD-K18163752-001-01-9	-0.0530973451327434
CPC014_HCC515_6H:BRD-K83794624-001-01-7:10	pirarubicin	BRD-K83794624-001-01-7	-0.0530973451327434
CPC003_HA1E_6H:BRD-A68009927-003-02-9:10	daunorubicin	BRD-A68009927-003-02-9	-0.0530973451327434
CPC006_A549_6H:BRD-K56301217-001-01-7:11.1	ABT-737	BRD-K56301217-001-01-7	-0.0530973451327434
CPC006_HA1E_24H:BRD-K90999434-003-01-9:10	BRD-K90999434	BRD-K90999434-003-01-9	-0.0530973451327434
CPC009_PC3_24H:BRD-K77547920-001-04-2:10	BRD-K77547920	BRD-K77547920-001-04-2	-0.0530973451327434
CPC006_PL21_6H:BRD-A31107743-001-01-3:0.09	brefeldin-a	BRD-A31107743-001-01-3	-0.0530973451327434
CPC012_SKB_24H:BRD-K03644760-001-01-5:10	MW-A1-6	BRD-K03644760-001-01-5	-0.0530973451327434
CPC020_MCF7_6H:BRD-A49848186-003-01-2:10	BRD-A49848186	BRD-A49848186-003-01-2	-0.0530973451327434
CPC006_A375_6H:BRD-K83213911-001-02-8:80	PF-750	BRD-K83213911-001-02-8	-0.0530973451327434
CPC004_HT29_6H:BRD-K03842655-001-02-1:10	penitrem-a	BRD-K03842655-001-02-1	-0.0530973451327434
CPC013_HT29_6H:BRD-K27630390-001-01-4:10	BRD-K27630390	BRD-K27630390-001-01-4	-0.0530973451327434
CPC019_VCAP_24H:BRD-K68007270-001-01-0:10	BRD-K68007270	BRD-K68007270-001-01-0	-0.0530973451327434
CPC009_HA1E_6H:BRD-K95138506-019-01-8:10	BRD-K95138506	BRD-K95138506-019-01-8	-0.0442477876106195
CPC010_VCAP_6H:BRD-K31471398-311-04-6:10	dihydrexidine	BRD-K31471398-311-04-6	-0.0442477876106195
CPC009_PC3_6H:BRD-K36354764-001-04-2:10	BRD-K36354764	BRD-K36354764-001-04-2	-0.0442477876106195
CPC008_A375_6H:BRD-K52163391-001-05-4:10	BRD-K52163391	BRD-K52163391-001-05-4	-0.0442477876106195
CPC014_VCAP_6H:BRD-A19500257:10	geldanamycin	BRD-A19500257	-0.0442477876106195
HOG003_A549_6H:BRD-K60230970-001-04-3:3.5042	MG-132	BRD-K60230970-001-04-3	-0.0442477876106195
CPC012_A375_6H:BRD-K62169556-001-01-9:10	BRD-K62169556	BRD-K62169556-001-01-9	-0.0442477876106195
CPC004_MCF7_6H:BRD-K39120595-304-03-9:10	bithionol	BRD-K39120595-304-03-9	-0.0442477876106195
CPC001_HA1E_6H:BRD-K27737647-300-01-4:10	H-89	BRD-K27737647-300-01-4	-0.0442477876106195
CPC010_MCF7_6H:BRD-A36275421-001-18-6:10	BRD-A36275421	BRD-A36275421-001-18-6	-0.0442477876106195
CVD001_HUH7_6H:BRD-K55468218-001-16-2:2.5	spiperone	BRD-K55468218-001-16-2	-0.0442477876106195
CPC003_HCC515_6H:BRD-K38477985-001-01-8:10	malonoben	BRD-K38477985-001-01-8	-0.0442477876106195
CPC001_PC3_6H:BRD-K74305673-001-01-3:10	IKK-2-inhibitor-V	BRD-K74305673-001-01-3	-0.0442477876106195
CPC016_MCF7_6H:BRD-A17065207-001-06-9:10	brefeldin-a	BRD-A17065207-001-06-9	-0.0442477876106195
CPC013_PC3_6H:BRD-K51967704-001-01-0:10	BIIB021	BRD-K51967704-001-01-0	-0.0442477876106195
CPC015_A375_6H:BRD-K31912990-003-01-0:10	CGP-71683	BRD-K31912990-003-01-0	-0.0442477876106195
CPC015_HT29_6H:BRD-K97309399-001-05-2:10	thiothixene	BRD-K97309399-001-05-2	-0.0442477876106195
CPC001_HCC515_6H:BRD-A17065207-001-06-9:10	brefeldin-a	BRD-A17065207-001-06-9	-0.0442477876106195
CPC019_PC3_24H:BRD-K33116223-001-01-9:10	BRD-K33116223	BRD-K33116223-001-01-9	-0.0442477876106195
CPC006_HT29_6H:BRD-K83213911-001-02-8:80	PF-750	BRD-K83213911-001-02-8	-0.0442477876106195
CPC019_PC3_6H:BRD-K33720404-001-01-9:10	BRD-K33720404	BRD-K33720404-001-01-9	-0.0442477876106195
CPC013_HT29_6H:BRD-K72451865-001-01-5:10	BRD-K72451865	BRD-K72451865-001-01-5	-0.0442477876106195
CPC020_MCF7_6H:BRD-A83124583-003-01-4:10	EMF-sumo1-39	BRD-A83124583-003-01-4	-0.0442477876106195
CPC013_HCC515_6H:BRD-K49810818-001-01-0:10	sorafenib	BRD-K49810818-001-01-0	-0.0442477876106195
CPC019_PC3_24H:BRD-K46692335-001-01-9:10	BRD-K46692335	BRD-K46692335-001-01-9	-0.0442477876106195
CPC004_HA1E_6H:BRD-K03842655-001-02-1:10	penitrem-a	BRD-K03842655-001-02-1	-0.0442477876106195
CPC013_VCAP_24H:BRD-K86761848-001-01-3:10	I-070759	BRD-K86761848-001-01-3	-0.0442477876106195
CPC006_A375_24H:BRD-K83213911-001-02-8:80	PF-750	BRD-K83213911-001-02-8	-0.0442477876106195
CPC007_A549_6H:BRD-K78843060-019-02-0:10	BRD-K78843060	BRD-K78843060-019-02-0	-0.0442477876106195
CPC009_HEPG2_6H:BRD-K03857568-001-14-0:10	BRD-K03857568	BRD-K03857568-001-14-0	-0.0442477876106195
CPC004_A375_6H:BRD-K06543683-066-01-3:10	bisindolylmaleimide-ix	BRD-K06543683-066-01-3	-0.0442477876106195
CPC009_HA1E_6H:BRD-K40373196-001-04-4:10	KU-C104337	BRD-K40373196-001-04-4	-0.0442477876106195
CPC006_HT29_24H:BRD-K45399554-001-03-2:10	CAM-9-027-3	BRD-K45399554-001-03-2	-0.0442477876106195
CPC010_PC3_6H:BRD-K28912512-001-18-2:10	nicotinamide	BRD-K28912512-001-18-2	-0.0442477876106195
DOS006_VCAP_24H:BRD-K88378636:10	withaferin-a	BRD-K88378636	-0.0442477876106195
CPC012_PC3_24H:BRD-A43155244-001-01-2:10	BRD-A43155244	BRD-A43155244-001-01-2	-0.0442477876106195
CPC006_HA1E_24H:BRD-K77947974-001-05-6:4.21	fluspirilene	BRD-K77947974-001-05-6	-0.0442477876106195
CPC005_VCAP_24H:BRD-A78360835-001-01-1:10	cercosporin	BRD-A78360835-001-01-1	-0.0442477876106195
CPC014_PC3_24H:BRD-K04923131-001-06-3:10	GSK-3-inhibitor-IX	BRD-K04923131-001-06-3	-0.0442477876106195
CPC009_VCAP_24H:BRD-A75301702-001-01-8:10	BRD-A75301702	BRD-A75301702-001-01-8	-0.0442477876106195
CPC013_NPC_24H:BRD-K49810818-001-01-0:10	sorafenib	BRD-K49810818-001-01-0	-0.0442477876106195
CPC014_HA1E_6H:BRD-K05396879-001-05-9:10	15-delta-prostaglandin-j2	BRD-K05396879-001-05-9	-0.0442477876106195
CPC006_A375_6H:BRD-K56343971-001-02-3:10	vemurafenib	BRD-K56343971-001-02-3	-0.0442477876106195
CPC004_VCAP_24H:BRD-K70327191-001-01-4:10	benzoxiquine	BRD-K70327191-001-01-4	-0.0442477876106195
CPC008_MCF7_6H:BRD-K23412959-001-05-5:10	BRD-K23412959	BRD-K23412959-001-05-5	-0.0442477876106195
CPC002_PC3_6H:BRD-A28970875-300-03-1:10	puromycin	BRD-A28970875-300-03-1	-0.0442477876106195
CPC006_MCF7_24H:BRD-K04623885-001-03-4:80	BIBR-1532	BRD-K04623885-001-03-4	-0.0442477876106195
CPC009_HCC515_6H:BRD-K35240538-001-19-7:10	methylprednisolone	BRD-K35240538-001-19-7	-0.0442477876106195
CPC020_PC3_24H:BRD-A75144621-001-02-8:10	digoxin	BRD-A75144621-001-02-8	-0.0442477876106195
CPC008_PC3_6H:BRD-A32595718-001-04-3:10	BJM-CSC-15	BRD-A32595718-001-04-3	-0.0442477876106195
CPC006_LOVO_6H:BRD-K61662457-001-02-2:20	CAY-10594	BRD-K61662457-001-02-2	-0.0442477876106195
CPC011_PC3_24H:BRD-K92093830-003-23-3:10	doxorubicin	BRD-K92093830-003-23-3	-0.0442477876106195
BRAF001_A375_24H:BRD-K09951645-001-02-7:0.625	dabrafenib	BRD-K09951645-001-02-7	-0.0442477876106195
CPC005_PC3_6H:BRD-A65440446-001-03-3:10	cimaterol	BRD-A65440446-001-03-3	-0.0442477876106195
CPC010_HCC515_6H:BRD-K70578146-001-03-4:10	dactinomycin	BRD-K70578146-001-03-4	-0.0442477876106195
CPC006_A549_24H:BRD-K39503511-001-02-1:80	quiflapon	BRD-K39503511-001-02-1	-0.0442477876106195
CPC007_VCAP_6H:BRD-K73610817-001-06-3:10	BRD-K73610817	BRD-K73610817-001-06-3	-0.0442477876106195
CPC012_PC3_24H:BRD-A41250203-001-01-2:10	GP-42	BRD-A41250203-001-01-2	-0.0442477876106195
CPC017_A549_24H:BRD-A63894585-001-03-4:10	clobetasol	BRD-A63894585-001-03-4	-0.0442477876106195
CPC006_A673_6H:BRD-K21672174-001-02-2:160	RO-28-1675	BRD-K21672174-001-02-2	-0.0442477876106195
CPC006_HA1E_24H:BRD-K34581968-001-01-2:11.1	BMS-536924	BRD-K34581968-001-01-2	-0.0442477876106195
CPC013_VCAP_6H:BRD-U37049823-000-01-2:10	HG-6-64-01	BRD-U37049823-000-01-2	-0.0442477876106195
CPC012_NPC_24H:BRD-K70891562-001-01-0:10	BRD-K70891562	BRD-K70891562-001-01-0	-0.0442477876106195
NMH002_NEU_6H:BRD-K91509126-001-19-4:10	piceatannol	BRD-K91509126-001-19-4	-0.0442477876106195
CPC014_MCF7_24H:BRD-K70557564-305-01-0:10	zosuquidar	BRD-K70557564-305-01-0	-0.0442477876106195
CPC004_HA1E_24H:BRD-K63675182-003-14-5:10	triflupromazine	BRD-K63675182-003-14-5	-0.0442477876106195
CPC005_MCF7_6H:BRD-A76941896-003-02-0:10	doxorubicin	BRD-A76941896-003-02-0	-0.0442477876106195
CPC005_HT29_6H:BRD-K49294207-300-01-2:10	BIBU-1361	BRD-K49294207-300-01-2	-0.0442477876106195
CPC018_A549_6H:BRD-K51290057-001-01-0:10	SA-792709	BRD-K51290057-001-01-0	-0.0442477876106195
CPC001_VCAP_6H:BRD-K08502430-001-01-0:10	angiogenesis-inhibitor	BRD-K08502430-001-01-0	-0.0442477876106195
CPC019_VCAP_6H:BRD-K51556300-001-01-9:10	BRD-K51556300	BRD-K51556300-001-01-9	-0.0442477876106195
CPC006_VCAP_24H:BRD-K94325918-001-03-8:10	kinetin-riboside	BRD-K94325918-001-03-8	-0.0442477876106195
CPC006_SKM1_6H:BRD-A38030642-001-02-0:10	cyclosporin-a	BRD-A38030642-001-02-0	-0.0442477876106195
CPC017_A375_6H:BRD-K59469039-001-03-1:10	AG-879	BRD-K59469039-001-03-1	-0.0442477876106195
CPC002_VCAP_24H:BRD-K90553655-001-03-6:10	testosterone	BRD-K90553655-001-03-6	-0.0442477876106195
CPC020_VCAP_24H:BRD-K60996261-001-01-3:10	BRD-K60996261	BRD-K60996261-001-01-3	-0.0442477876106195
CPC009_VCAP_24H:BRD-K82732294-001-05-8:10	BRD-K82732294	BRD-K82732294-001-05-8	-0.0442477876106195
CPC001_HA1E_6H:BRD-K59469039-001-03-1:10	AG-879	BRD-K59469039-001-03-1	-0.0442477876106195
CPD001_PC3_24H:BRD-K32501161-300-05-4:10	vanoxerine	BRD-K32501161-300-05-4	-0.0442477876106195
CPC016_MCF7_6H:BRD-K79353516-001-03-5:10	indolophenanthridine	BRD-K79353516-001-03-5	-0.0442477876106195
CPC006_HT29_6H:BRD-K59184148-001-04-2:10	SB-216763	BRD-K59184148-001-04-2	-0.0442477876106195
CPC006_HA1E_6H:BRD-K73261812-001-01-1:10	BRD-K73261812	BRD-K73261812-001-01-1	-0.0442477876106195
CPC005_A375_6H:BRD-A76941896-003-02-0:10	doxorubicin	BRD-A76941896-003-02-0	-0.0442477876106195
CPC014_MCF7_24H:BRD-K60460488-066-01-0:10	nelfinavir	BRD-K60460488-066-01-0	-0.0442477876106195
HOG001_A549_24H:BRD-K88378636-001-02-8:3.33	withaferin-a	BRD-K88378636-001-02-8	-0.0442477876106195
CPC005_A549_24H:BRD-A72711497-236-02-0:10	lasalocid	BRD-A72711497-236-02-0	-0.0442477876106195
MUC.CP002_MCF7_6H:BRD-A77467113-001-01-8:10	EMF-sumo1-11	BRD-A77467113-001-01-8	-0.0442477876106195
CPC004_PC3_6H:BRD-K42635745-001-02-4:10	suloctidil	BRD-K42635745-001-02-4	-0.0442477876106195
CPC006_HCC15_6H:BRD-K68336408-001-04-2:56.78	tyrphostin-AG-1478	BRD-K68336408-001-04-2	-0.0442477876106195
CPC011_A549_6H:BRD-K69650333-003-11-6:10	idarubicin	BRD-K69650333-003-11-6	-0.0442477876106195
CPC010_A549_6H:BRD-A84524947-001-05-0:10	BRD-A84524947	BRD-A84524947-001-05-0	-0.0442477876106195
CPC019_A375_6H:BRD-K08448573-001-01-3:10	BRD-K08448573	BRD-K08448573-001-01-3	-0.0442477876106195
CPC019_VCAP_24H:BRD-K71138616-001-01-1:10	BRD-K71138616	BRD-K71138616-001-01-1	-0.0442477876106195
DEB001_PC3_24H:BRD-K80738081-001-29-4:25	resveratrol	BRD-K80738081-001-29-4	-0.0442477876106195
CPC005_PC3_24H:BRD-A30435184-001-01-5:10	metergoline	BRD-A30435184-001-01-5	-0.0442477876106195
CPC001_PC3_6H:BRD-K14618467-003-01-8:10	IKK-16	BRD-K14618467-003-01-8	-0.0442477876106195
CPC014_MCF7_6H:BRD-A98283014-003-07-7:10	calmidazolium	BRD-A98283014-003-07-7	-0.0442477876106195
CPC012_VCAP_6H:BRD-K42308740-001-01-5:10	ST-056792	BRD-K42308740-001-01-5	-0.0442477876106195
HOG002_A549_24H:BRD-K92093830-003-18-3:10	doxorubicin	BRD-K92093830-003-18-3	-0.0442477876106195
CPC012_ASC_24H:BRD-A19500257:10	geldanamycin	BRD-A19500257	-0.0442477876106195
CPC014_PC3_24H:BRD-K09436313-001-01-2:10	prostaglandin	BRD-K09436313-001-01-2	-0.0442477876106195
CPC013_HT29_6H:BRD-K19166598-001-01-9:10	BRD-K19166598	BRD-K19166598-001-01-9	-0.0442477876106195
CPC006_A375_6H:BRD-A67788537-001-01-7:120	salermide	BRD-A67788537-001-01-7	-0.0442477876106195
CPC006_A549_6H:BRD-K60219430-001-01-6:10	serdemetan	BRD-K60219430-001-01-6	-0.0442477876106195
CPC006_MCF7_24H:BRD-K06854232-001-03-3:10	AM-580	BRD-K06854232-001-03-3	-0.0442477876106195
CPC004_HCC515_24H:BRD-K39256324-001-01-5:10	rottlerin	BRD-K39256324-001-01-5	-0.0442477876106195
CPC006_PL21_6H:BRD-K00615600-001-06-1:25	AG-14361	BRD-K00615600-001-06-1	-0.0442477876106195
CPC018_MCF7_6H:BRD-K74305673-001-02-1:10	IKK-2-inhibitor-V	BRD-K74305673-001-02-1	-0.0442477876106195
CPC019_VCAP_24H:BRD-K51556300-001-01-9:10	BRD-K51556300	BRD-K51556300-001-01-9	-0.0442477876106195
CPC014_HA1E_6H:BRD-K79404599-001-03-6:10	enzastaurin	BRD-K79404599-001-03-6	-0.0442477876106195
CPC006_HCC515_24H:BRD-K49371609-310-01-1:0.09	PIK-75	BRD-K49371609-310-01-1	-0.0442477876106195
CPC010_MCF7_24H:BRD-K99582188-001-04-0:10	BRD-K99582188	BRD-K99582188-001-04-0	-0.0442477876106195
CPC012_A549_24H:BRD-K72238567-001-12-4:10	fludarabine	BRD-K72238567-001-12-4	-0.0442477876106195
CPC004_VCAP_6H:BRD-A06352418-001-15-0:10	terfenadine	BRD-A06352418-001-15-0	-0.0442477876106195
CPC006_A375_24H:BRD-A31107743-001-01-3:0.09	brefeldin-a	BRD-A31107743-001-01-3	-0.0442477876106195
CPC004_VCAP_24H:BRD-A01643550-001-03-1:10	prednisolone	BRD-A01643550-001-03-1	-0.0442477876106195
CPC009_HA1E_6H:BRD-K69516039-001-02-9:10	BRD-K69516039	BRD-K69516039-001-02-9	-0.0442477876106195
CPC004_VCAP_6H:BRD-K60762818-003-15-3:10	desipramine	BRD-K60762818-003-15-3	-0.0442477876106195
CPC018_A375_6H:BRD-K15616905-001-01-5:10	CCCP	BRD-K15616905-001-01-5	-0.0442477876106195
CPC014_SKB_24H:BRD-A80775386-001-01-9:10	hyperforin	BRD-A80775386-001-01-9	-0.0442477876106195
CPC004_VCAP_24H:BRD-A93206962-001-01-2:10	L-755507	BRD-A93206962-001-01-2	-0.0442477876106195
MUC.CP003_MCF7_24H:BRD-K98714523-001-01-0:10.3698	SA-103006	BRD-K98714523-001-01-0	-0.0442477876106195
CPC003_HCC515_24H:BRD-A25775766-001-03-3:10	securinine	BRD-A25775766-001-03-3	-0.0442477876106195
CPC013_VCAP_6H:BRD-K58347372-001-02-7:10	BRD-K58347372	BRD-K58347372-001-02-7	-0.0442477876106195
CPC003_HA1E_6H:BRD-K15616905-001-01-5:10	CCCP	BRD-K15616905-001-01-5	-0.0442477876106195
CPC006_A549_24H:BRD-A24054354-001-05-7:10	BRD-A24054354	BRD-A24054354-001-05-7	-0.0442477876106195
CPC013_PC3_24H:BRD-K18163752-001-01-9:10	BRD-K18163752	BRD-K18163752-001-01-9	-0.0442477876106195
CPC008_PC3_24H:BRD-K67678077-001-01-4:10	BRD-K67678077	BRD-K67678077-001-01-4	-0.0442477876106195
CPC008_A549_6H:BRD-K64822626-001-03-3:10	KU-C104135	BRD-K64822626-001-03-3	-0.0442477876106195
CPC007_MCF7_6H:BRD-K78843060-019-02-0:10	BRD-K78843060	BRD-K78843060-019-02-0	-0.0442477876106195
CPC012_ASC_24H:BRD-K70891562-001-01-0:10	BRD-K70891562	BRD-K70891562-001-01-0	-0.0442477876106195
CPC006_RMUGS_6H:BRD-K61662457-001-02-2:20	CAY-10594	BRD-K61662457-001-02-2	-0.0442477876106195
CPC014_MCF7_24H:BRD-K70549064-001-03-3:10	staurosporine	BRD-K70549064-001-03-3	-0.0442477876106195
ERG011_VCAP_24H:BRD-M86331534-373-03-1:2	pyrvinium-pamoate	BRD-M86331534-373-03-1	-0.0442477876106195
CPC006_HCC515_24H:BRD-M86331534-373-01-5:10	pyrvinium-pamoate	BRD-M86331534-373-01-5	-0.0442477876106195
CPC012_A375_6H:BRD-K16290432-001-01-0:10	BRD-K16290432	BRD-K16290432-001-01-0	-0.0442477876106195
CPC012_NEU_24H:BRD-K08307026-001-01-4:10	BRD-K08307026	BRD-K08307026-001-01-4	-0.0442477876106195
CPC012_A375_6H:BRD-K36087356-001-01-8:10	BRD-K36087356	BRD-K36087356-001-01-8	-0.0442477876106195
CPC004_HEPG2_6H:BRD-K96799727-001-01-7:10	pifithrin-mu	BRD-K96799727-001-01-7	-0.0442477876106195
CPC012_MCF7_6H:BRD-K61776140-001-01-5:10	BRD-K61776140	BRD-K61776140-001-01-5	-0.0442477876106195
CPC011_PC3_24H:BRD-K39484304-001-08-2:10	triptolide	BRD-K39484304-001-08-2	-0.0442477876106195
CPC019_A549_24H:BRD-K34363599-001-02-0:10	RJC-00245SC	BRD-K34363599-001-02-0	-0.0442477876106195
CPC015_HT29_6H:BRD-A58564983-001-03-8:10	selamectin	BRD-A58564983-001-03-8	-0.0442477876106195
CPC012_ASC_24H:BRD-K54822214-001-01-7:10	BRD-K54822214	BRD-K54822214-001-01-7	-0.0442477876106195
CPC015_MCF7_24H:BRD-K68558722-001-03-2:10	deracoxib	BRD-K68558722-001-03-2	-0.0442477876106195
CPC020_VCAP_24H:BRD-K29458283-001-25-7:10	chlorambucil	BRD-K29458283-001-25-7	-0.0442477876106195
CPC012_VCAP_24H:BRD-A50388635-001-01-6:10	BRD-A50388635	BRD-A50388635-001-01-6	-0.0442477876106195
CPC014_ASC_24H:BRD-K50387473-001-01-1:10	XMD-892	BRD-K50387473-001-01-1	-0.0442477876106195
CPC011_VCAP_24H:BRD-K79759031-001-05-4:10	artesunate	BRD-K79759031-001-05-4	-0.0442477876106195
CPC012_HA1E_6H:BRD-K58972465-001-01-2:10	BRD-K58972465	BRD-K58972465-001-01-2	-0.0442477876106195
CPC009_HCC515_6H:BRD-K81814927-001-01-9:10	BRD-K81814927	BRD-K81814927-001-01-9	-0.0442477876106195
CPC013_NEU_24H:BRD-K66175015-001-01-7:10	afatinib	BRD-K66175015-001-01-7	-0.0442477876106195
CPC009_PC3_6H:BRD-K88172511-003-15-3:10	naltrexone	BRD-K88172511-003-15-3	-0.0442477876106195
CPC014_MCF7_24H:BRD-U00779237-000-01-7:10	WZ-3105	BRD-U00779237-000-01-7	-0.0442477876106195
CPC013_A549_24H:BRD-K18163752-001-01-9:10	BRD-K18163752	BRD-K18163752-001-01-9	-0.0442477876106195
CVD001_HEPG2_6H:BRD-K55468218-001-16-2:10	spiperone	BRD-K55468218-001-16-2	-0.0442477876106195
CPC016_ASC_24H:BRD-A17065207-001-06-9:10	brefeldin-a	BRD-A17065207-001-06-9	-0.0442477876106195
CPC005_PC3_24H:BRD-A92439610-001-03-2:10	triamcinolone	BRD-A92439610-001-03-2	-0.0442477876106195
CPC006_A375_6H:BRD-K32330832-001-01-0:11.1	VER-155008	BRD-K32330832-001-01-0	-0.0442477876106195
CPC013_A549_24H:BRD-K45818044-001-01-3:10	SA-425500	BRD-K45818044-001-01-3	-0.0442477876106195
CPC014_ASC_24H:BRD-U08759356-000-01-6:10	EI-346-erlotinib-analog	BRD-U08759356-000-01-6	-0.0442477876106195
CPC006_MCF7_24H:BRD-K33272502-001-01-2:40	DG-041	BRD-K33272502-001-01-2	-0.0442477876106195
CPC010_PC3_24H:BRD-K86492010-019-02-7:10	BRD-K86492010	BRD-K86492010-019-02-7	-0.0442477876106195
CPC002_HA1E_24H:BRD-K88677950-001-01-3:10	PD-198306	BRD-K88677950-001-01-3	-0.0442477876106195
CPC004_PC3_24H:BRD-K39120595-304-03-9:10	bithionol	BRD-K39120595-304-03-9	-0.0442477876106195
HOG002_MCF7_6H:BRD-K88378636-001-02-8:3.33	withaferin-a	BRD-K88378636-001-02-8	-0.0442477876106195
CPC006_HT29_6H:BRD-A12230535-001-02-6:44.4	nutlin-3	BRD-A12230535-001-02-6	-0.0442477876106195
BRAF001_HEK293T_6H:BRD-K23984367-001-04-2:10	sorafenib	BRD-K23984367-001-04-2	-0.0442477876106195
CPC017_MCF7_6H:BRD-K63150726-001-01-3:10	JTE-907	BRD-K63150726-001-01-3	-0.0442477876106195
CPC015_HT29_6H:BRD-A06352418-001-15-0:10	terfenadine	BRD-A06352418-001-15-0	-0.0442477876106195
CPC013_HA1E_6H:BRD-K15592317-001-01-0:10	CP466722	BRD-K15592317-001-01-0	-0.0442477876106195
CPC012_NPC_24H:BRD-K81795824-001-01-4:10	BRD-K81795824	BRD-K81795824-001-01-4	-0.0442477876106195
CPC007_MCF7_24H:BRD-K83194053-001-07-7:10	BRD-K83194053	BRD-K83194053-001-07-7	-0.0442477876106195
CVD001_PHH_24H:BRD-K59469039-001-04-9:10	AG-879	BRD-K59469039-001-04-9	-0.0442477876106195
CPC009_VCAP_24H:BRD-K95138506-019-01-8:10	BRD-K95138506	BRD-K95138506-019-01-8	-0.0442477876106195
CPC006_HCC515_24H:BRD-K74305673-001-01-3:10	IKK-2-inhibitor-V	BRD-K74305673-001-01-3	-0.0442477876106195
CPC010_HCC515_6H:BRD-K28143534-003-20-0:10	cyproheptadine	BRD-K28143534-003-20-0	-0.0442477876106195
CPC008_MCF7_24H:BRD-K92158425-001-01-5:10	BRD-K92158425	BRD-K92158425-001-01-5	-0.0442477876106195
CPC004_VCAP_6H:BRD-K51290057-001-01-0:10	SA-792709	BRD-K51290057-001-01-0	-0.0442477876106195
CPC004_HA1E_24H:BRD-A83326220-001-04-2:10	brazilin	BRD-A83326220-001-04-2	-0.0442477876106195
CPC008_HT29_6H:BRD-K10361096-001-04-6:10	BRD-K10361096	BRD-K10361096-001-04-6	-0.0442477876106195
CPC016_NPC_24H:BRD-A17065207-001-06-9:10	brefeldin-a	BRD-A17065207-001-06-9	-0.0442477876106195
CPC010_A549_6H:BRD-K04993501-002-01-7:10	cefixime	BRD-K04993501-002-01-7	-0.0442477876106195
CPC006_VCAP_6H:BRD-A70449690-001-01-4:10	forskolin	BRD-A70449690-001-01-4	-0.0442477876106195
CPD001_MCF7_6H:BRD-A75935363-001-01-3:10	atracurium	BRD-A75935363-001-01-3	-0.0442477876106195
CPC002_HCC515_6H:BRD-K49577446-001-03-1:10	flunisolide	BRD-K49577446-001-03-1	-0.0442477876106195
CPC005_PC3_24H:BRD-A47494775-003-03-0:10	dipivefrine	BRD-A47494775-003-03-0	-0.0442477876106195
CPC006_HCC515_6H:BRD-K33272502-001-01-2:40	DG-041	BRD-K33272502-001-01-2	-0.0442477876106195
CPC020_MCF7_6H:BRD-K50234570-001-09-0:10	EMF-bca1-16	BRD-K50234570-001-09-0	-0.0442477876106195
CPC002_HA1E_24H:BRD-A62336480-001-02-5:10	niguldipine	BRD-A62336480-001-02-5	-0.0442477876106195
CPC012_A375_6H:BRD-K68588778-001-05-7:10	BRD-K68588778	BRD-K68588778-001-05-7	-0.0442477876106195
CPC007_VCAP_24H:BRD-K60870698-001-08-8:10	BRD-K60870698	BRD-K60870698-001-08-8	-0.0442477876106195
CPC012_HA1E_6H:BRD-K00486725-001-01-8:10	BRD-K00486725	BRD-K00486725-001-01-8	-0.0442477876106195
CPC014_VCAP_6H:BRD-K70161581-001-01-5:10	BRD-K70161581	BRD-K70161581-001-01-5	-0.0442477876106195
CPC004_VCAP_24H:BRD-K52397688-001-01-9:10	amperozide	BRD-K52397688-001-01-9	-0.0442477876106195
CPC018_A375_6H:BRD-K72895815-001-01-4:10	SSR-69071	BRD-K72895815-001-01-4	-0.0442477876106195
CPC008_VCAP_24H:BRD-K69097969-001-03-2:10	VU-0418939-2	BRD-K69097969-001-03-2	-0.0442477876106195
CPC014_PC3_24H:BRD-U00779237-000-01-7:10	WZ-3105	BRD-U00779237-000-01-7	-0.0442477876106195
CPC014_NPC_24H:BRD-K97764662-001-09-0:10	PD-173074	BRD-K97764662-001-09-0	-0.0442477876106195
CPC020_PC3_6H:BRD-A83124583-003-01-4:10	EMF-sumo1-39	BRD-A83124583-003-01-4	-0.0442477876106195
CPC014_ASC_24H:BRD-U51951544-000-01-8:10	ZG-10	BRD-U51951544-000-01-8	-0.0442477876106195
CPC018_HT29_6H:BRD-A28970875-300-03-1:10	puromycin	BRD-A28970875-300-03-1	-0.0442477876106195
CPC013_HT29_6H:BRD-K64881305-001-01-1:10	ispinesib	BRD-K64881305-001-01-1	-0.0442477876106195
CPC013_PC3_6H:BRD-K18163752-001-01-9:10	BRD-K18163752	BRD-K18163752-001-01-9	-0.0442477876106195
CPC006_VCAP_24H:BRD-K14888893-001-05-6:10	minoxidil	BRD-K14888893-001-05-6	-0.0442477876106195
CPC012_A549_24H:BRD-K01614657-001-01-6:10	BRD-K01614657	BRD-K01614657-001-01-6	-0.0442477876106195
CPC006_VCAP_24H:BRD-K05653692-003-04-7:64	DL-PDMP	BRD-K05653692-003-04-7	-0.0442477876106195
CPC006_SW948_6H:BRD-K93725829-001-01-2:0.5	ERK-inhibitor-11E	BRD-K93725829-001-01-2	-0.0442477876106195
CPC012_MCF7_6H:BRD-K45842176-001-01-3:10	BRD-K45842176	BRD-K45842176-001-01-3	-0.0442477876106195
CPC006_LOVO_6H:BRD-K98548675-001-02-6:10	parthenolide	BRD-K98548675-001-02-6	-0.0442477876106195
CPC006_HCC515_24H:BRD-K33272502-001-01-2:40	DG-041	BRD-K33272502-001-01-2	-0.0442477876106195
CPC008_A375_6H:BRD-K58247702-001-01-2:10	BRD-K58247702	BRD-K58247702-001-01-2	-0.0442477876106195
CPC001_VCAP_24H:BRD-K66782112-001-01-2:10	BRD-K66782112	BRD-K66782112-001-01-2	-0.0442477876106195
CPC012_PC3_24H:BRD-K73155123-001-01-9:10	BRD-K73155123	BRD-K73155123-001-01-9	-0.0442477876106195
CPC012_MCF7_24H:BRD-K07023879-001-01-6:10	BRD-K07023879	BRD-K07023879-001-01-6	-0.0442477876106195
CPC007_MCF7_24H:BRD-K29198371-001-06-2:10	JAS07-003	BRD-K29198371-001-06-2	-0.0442477876106195
CPC006_MCF7_6H:BRD-K64642496-001-01-6:40	KO-143	BRD-K64642496-001-01-6	-0.0442477876106195
CPC012_HT29_6H:BRD-K89626439-001-01-0:10	sirolimus	BRD-K89626439-001-01-0	-0.0442477876106195
CPC006_SNU1040_6H:BRD-A35108200-001-04-7:10	dexamethasone	BRD-A35108200-001-04-7	-0.0442477876106195
CPC001_VCAP_24H:BRD-K81225797-001-01-5:10	SCH-58261	BRD-K81225797-001-01-5	-0.0442477876106195
CPC014_HT29_6H:BRD-K50168500-001-01-2:10	canertinib	BRD-K50168500-001-01-2	-0.0442477876106195
CPC020_VCAP_24H:BRD-K85660637-001-02-1:10	BRD-K85660637	BRD-K85660637-001-02-1	-0.0442477876106195
CPC006_HT29_6H:BRD-A77216878-001-01-4:10	manumycin-a	BRD-A77216878-001-01-4	-0.0442477876106195
CPC006_HT29_24H:BRD-K77947974-001-05-6:4.21	fluspirilene	BRD-K77947974-001-05-6	-0.0442477876106195
CPC012_HT29_6H:BRD-K04534322-001-01-8:10	BRD-K04534322	BRD-K04534322-001-01-8	-0.0442477876106195
CPC019_PC3_24H:BRD-A32595718-001-01-9:10	BJM-CSC-15	BRD-A32595718-001-01-9	-0.0442477876106195
CPC017_MCF7_24H:BRD-A62336480-001-02-5:10	niguldipine	BRD-A62336480-001-02-5	-0.0442477876106195
CPC004_PC3_24H:BRD-A27887842-001-03-2:10	prednisolone	BRD-A27887842-001-03-2	-0.0442477876106195
NMH002_NEU_24H:BRD-K69023402-001-04-1:10	thapsigargin	BRD-K69023402-001-04-1	-0.0442477876106195
CPC018_MCF7_24H:BRD-A64290322-001-01-6:10	cyclosporin-a	BRD-A64290322-001-01-6	-0.0442477876106195
CPC007_A549_6H:BRD-A81402010-001-02-1:10	KU-C103443N	BRD-A81402010-001-02-1	-0.0442477876106195
CPC019_A549_24H:BRD-K33720404-001-01-9:10	BRD-K33720404	BRD-K33720404-001-01-9	-0.0442477876106195
CPC007_VCAP_24H:BRD-K00615600-001-07-9:10	AG-14361	BRD-K00615600-001-07-9	-0.0442477876106195
CPC003_HA1E_24H:BRD-A50737080-001-01-4:10	CGK-733	BRD-A50737080-001-01-4	-0.0442477876106195
CPC006_MCF7_6H:BRD-K61662457-001-02-2:20	CAY-10594	BRD-K61662457-001-02-2	-0.0442477876106195
CPC017_NPC_24H:BRD-K27665173-001-01-3:10	D-64406	BRD-K27665173-001-01-3	-0.0442477876106195
CPC009_VCAP_24H:BRD-K01834163-001-04-1:10	BRD-K01834163	BRD-K01834163-001-04-1	-0.0442477876106195
CPC006_HA1E_6H:BRD-K41895714-001-02-2:10	AS-605240	BRD-K41895714-001-02-2	-0.0442477876106195
CPC012_PC3_6H:BRD-K35004659-001-01-8:10	BRD-K35004659	BRD-K35004659-001-01-8	-0.0442477876106195
CPC008_VCAP_6H:BRD-A30612536-001-01-4:10	BRD-A30612536	BRD-A30612536-001-01-4	-0.0442477876106195
CPC017_SKB_24H:BRD-K05151076-001-01-8:10	ZK-164015	BRD-K05151076-001-01-8	-0.0442477876106195
CPC018_NPC_24H:BRD-A18917088-001-03-1:10	estradiol	BRD-A18917088-001-03-1	-0.0442477876106195
CPC006_A375_24H:BRD-K15563106-001-08-1:177.6	phloretin	BRD-K15563106-001-08-1	-0.0442477876106195
CPC001_VCAP_6H:BRD-K68336408-001-03-4:10	tyrphostin-AG-1478	BRD-K68336408-001-03-4	-0.0442477876106195
CPC018_A549_24H:BRD-K10207760-236-03-0:10	lasalocid	BRD-K10207760-236-03-0	-0.0442477876106195
CPC017_MCF7_24H:BRD-K23383398-001-01-6:10	T-0901317	BRD-K23383398-001-01-6	-0.0442477876106195
CPC002_HA1E_6H:BRD-K47598052-001-06-7:10	PP-1	BRD-K47598052-001-06-7	-0.0442477876106195
CPC001_PC3_6H:BRD-K59469039-001-03-1:10	AG-879	BRD-K59469039-001-03-1	-0.0442477876106195
CPC007_HA1E_24H:BRD-A43126523-001-06-4:10	BRD-A43126523	BRD-A43126523-001-06-4	-0.0442477876106195
CPC013_ASC_24H:BRD-K74133369-001-01-8:10	oligomycin-a	BRD-K74133369-001-01-8	-0.0442477876106195
CPC012_VCAP_24H:BRD-K74710236-001-02-2:10	VU-0410183-2	BRD-K74710236-001-02-2	-0.0442477876106195
CPC006_MCF7_24H:BRD-A13122391-001-01-9:0.08	triptolide	BRD-A13122391-001-01-9	-0.0442477876106195
CPC007_A549_6H:BRD-K84203638-019-03-0:10	BRD-K84203638	BRD-K84203638-019-03-0	-0.0442477876106195
CPC019_HA1E_6H:BRD-K98824517-001-06-4:10	BRD-K98824517	BRD-K98824517-001-06-4	-0.0442477876106195
CPC009_PC3_24H:BRD-K82732294-001-05-8:10	BRD-K82732294	BRD-K82732294-001-05-8	-0.0442477876106195
CPC009_A549_24H:BRD-K81814927-001-01-9:10	BRD-K81814927	BRD-K81814927-001-01-9	-0.0442477876106195
CPC014_HCC515_6H:BRD-K07061353-001-01-1:10	BRD-K07061353	BRD-K07061353-001-01-1	-0.0442477876106195
CPC004_HA1E_24H:BRD-A69815203-001-05-0:10	cyclosporin-a	BRD-A69815203-001-05-0	-0.0442477876106195
CPC004_HCC515_24H:BRD-K30867024-003-01-7:10	SB-216641	BRD-K30867024-003-01-7	-0.0442477876106195
CPC004_PC3_24H:BRD-K39256324-001-01-5:10	rottlerin	BRD-K39256324-001-01-5	-0.0442477876106195
CPC004_HA1E_24H:BRD-K89997465-001-05-3:10	chlorpromazine	BRD-K89997465-001-05-3	-0.0442477876106195
CPC014_HCC515_6H:BRD-K72420232-001-01-6:10	WZ-4002	BRD-K72420232-001-01-6	-0.0442477876106195
CPC012_HCC515_6H:BRD-K42308740-001-01-5:10	ST-056792	BRD-K42308740-001-01-5	-0.0442477876106195
CPC019_HT29_6H:BRD-K31706415-001-01-7:10	BRD-K31706415	BRD-K31706415-001-01-7	-0.0442477876106195
CPC004_HCC515_6H:BRD-K04548931-003-05-8:10	pidorubicine	BRD-K04548931-003-05-8	-0.0442477876106195
CPC006_HCC15_6H:BRD-K56343971-001-02-3:10	vemurafenib	BRD-K56343971-001-02-3	-0.0442477876106195
CPC014_HCC515_6H:BRD-K75081836-001-01-3:10	BRD-K75081836	BRD-K75081836-001-01-3	-0.0442477876106195
CPC004_HT29_6H:BRD-K42500029-001-01-9:10	CGP-57380	BRD-K42500029-001-01-9	-0.0442477876106195
CPC013_VCAP_24H:BRD-A81530502-001-01-6:10	BRD-A81530502	BRD-A81530502-001-01-6	-0.0442477876106195
CPC008_VCAP_6H:BRD-K07521754-001-01-9:10	BRD-K07521754	BRD-K07521754-001-01-9	-0.0442477876106195
CVD001_PHH_6H:BRD-K37312348-001-05-1:3.825	kenpaullone	BRD-K37312348-001-05-1	-0.0442477876106195
CPC013_SKB_24H:BRD-K19166598-001-01-9:10	BRD-K19166598	BRD-K19166598-001-01-9	-0.0442477876106195
CPC016_A375_6H:BRD-K97365803-001-01-3:10	PI-828	BRD-K97365803-001-01-3	-0.0442477876106195
CPC006_SKM1_6H:BRD-K05649647-001-03-7:20	BRD-K05649647	BRD-K05649647-001-03-7	-0.0442477876106195
CPC014_VCAP_24H:BRD-K76698671-001-01-1:10	HNHA	BRD-K76698671-001-01-1	-0.0442477876106195
CPC003_VCAP_6H:BRD-K32584078-001-02-3:10	BML-257	BRD-K32584078-001-02-3	-0.0442477876106195
CPC006_PC3_24H:BRD-K10882151-001-06-8:40	BO2-inhibits-RAD51	BRD-K10882151-001-06-8	-0.0442477876106195
CPC004_VCAP_24H:BRD-K69600043-328-03-0:10	thiethylperazine	BRD-K69600043-328-03-0	-0.0442477876106195
NMH002_NPC_6H:BRD-K81473043-001-07-0:10	tanespimycin	BRD-K81473043-001-07-0	-0.0442477876106195
CPC002_PC3_6H:BRD-K14821540-001-03-9:10	FCCP	BRD-K14821540-001-03-9	-0.0442477876106195
PRISM001_PC3_6H:BRD-K36740062-001-02-5:5	GSK-1070916	BRD-K36740062-001-02-5	-0.0442477876106195
CPC016_A549_24H:BRD-K88677950-001-01-3:10	PD-198306	BRD-K88677950-001-01-3	-0.0442477876106195
CPC006_VCAP_24H:BRD-K33272502-001-01-2:40	DG-041	BRD-K33272502-001-01-2	-0.0442477876106195
CPC006_MCF7_24H:BRD-K28296557-005-14-6:10	AKT-inhibitor-IV	BRD-K28296557-005-14-6	-0.0442477876106195
CPC006_HCC15_6H:BRD-A19633847-050-20-6:10	perhexiline	BRD-A19633847-050-20-6	-0.0442477876106195
CPC009_A549_6H:BRD-K94390040-019-01-9:10	BRD-K94390040	BRD-K94390040-019-01-9	-0.0442477876106195
CPC011_PC3_24H:BRD-K79759031-001-05-4:10	artesunate	BRD-K79759031-001-05-4	-0.0442477876106195
CPC007_A375_6H:BRD-A39093044-001-09-6:10	K784-3187	BRD-A39093044-001-09-6	-0.0442477876106195
CPC014_MCF7_6H:BRD-U08759356-000-01-6:10	EI-346-erlotinib-analog	BRD-U08759356-000-01-6	-0.0442477876106195
CPC007_HA1E_24H:BRD-K06956503-001-02-0:10	BRD-K06956503	BRD-K06956503-001-02-0	-0.0442477876106195
CPC007_HA1E_24H:BRD-A24021119-001-06-0:10	BRD-A24021119	BRD-A24021119-001-06-0	-0.0442477876106195
CPC012_A549_6H:BRD-K61776140-001-01-5:10	BRD-K61776140	BRD-K61776140-001-01-5	-0.0442477876106195
CPC001_PC3_6H:BRD-K15935639-001-02-0:10	z-leu3-VS	BRD-K15935639-001-02-0	-0.0442477876106195
CPC015_MCF7_24H:BRD-K30296925-001-02-1:10	flavokavain-b	BRD-K30296925-001-02-1	-0.0442477876106195
CPC006_VCAP_24H:BRD-A85860691-001-02-2:0.08	chaetocin	BRD-A85860691-001-02-2	-0.0442477876106195
CPC017_SKB_24H:BRD-K68336408-001-03-4:10	tyrphostin-AG-1478	BRD-K68336408-001-03-4	-0.0442477876106195
CPC019_PC3_6H:BRD-K31706415-001-01-7:10	BRD-K31706415	BRD-K31706415-001-01-7	-0.0442477876106195
CPC018_MCF7_6H:BRD-K20755323-001-01-8:10	SA-792728	BRD-K20755323-001-01-8	-0.0442477876106195
CPC012_PC3_24H:BRD-K90849765-001-01-9:10	BRD-K90849765	BRD-K90849765-001-01-9	-0.0442477876106195
CPC017_A375_6H:BRD-A93236127-001-03-7:10	digitoxin	BRD-A93236127-001-03-7	-0.0442477876106195
CPC002_VCAP_6H:BRD-K39111395-001-01-6:10	BCL2-inhibitor	BRD-K39111395-001-01-6	-0.0442477876106195
LJP001_BT20_24H:BRD-K00337317-001-02-5:10	NU-7441	BRD-K00337317-001-02-5	-0.0442477876106195
CPC012_VCAP_24H:BRD-K08307026-001-01-4:10	BRD-K08307026	BRD-K08307026-001-01-4	-0.0442477876106195
CPC008_PC3_6H:BRD-K24156250-001-06-1:10	BRD-K24156250	BRD-K24156250-001-06-1	-0.0442477876106195
CPC011_MCF7_24H:BRD-K59753975-065-02-1:10	vindesine	BRD-K59753975-065-02-1	-0.0442477876106195
ERG011_VCAP_6H:BRD-K69023402-001-05-8:2	thapsigargin	BRD-K69023402-001-05-8	-0.0442477876106195
CPC007_MCF7_24H:BRD-K73610817-001-06-3:10	BRD-K73610817	BRD-K73610817-001-06-3	-0.0442477876106195
LJP001_BT20_24H:BRD-K56343971-001-04-9:10	vemurafenib	BRD-K56343971-001-04-9	-0.0442477876106195
CPC014_VCAP_6H:BRD-K83988098-003-01-8:10	alvespimycin	BRD-K83988098-003-01-8	-0.0442477876106195
CPC013_HA1E_6H:BRD-K72451865-001-01-5:10	BRD-K72451865	BRD-K72451865-001-01-5	-0.0442477876106195
DEB001_PC3_6H:BRD-A35033682-001-08-5:10	eriodictyol	BRD-A35033682-001-08-5	-0.0442477876106195
CPC019_PC3_24H:BRD-K88217904-001-01-5:10	BRD-K88217904	BRD-K88217904-001-01-5	-0.0442477876106195
CPC012_VCAP_24H:BRD-K72615639-001-01-0:10	BRD-K72615639	BRD-K72615639-001-01-0	-0.0442477876106195
CPC018_MCF7_24H:BRD-K01292756-001-13-6:10	pimozide	BRD-K01292756-001-13-6	-0.0442477876106195
CPC004_A375_6H:BRD-A34806832-001-02-7:10	proscillaridin	BRD-A34806832-001-02-7	-0.0442477876106195
NMH002_NPC_24H:BRD-K82206012-001-02-1:10	BRD-K82206012	BRD-K82206012-001-02-1	-0.0442477876106195
CPC019_VCAP_6H:BRD-K27151060-001-01-0:10	BRD-K27151060	BRD-K27151060-001-01-0	-0.0442477876106195
CPC008_A375_24H:BRD-K87726525-001-05-6:10	BRD-K87726525	BRD-K87726525-001-05-6	-0.0442477876106195
CPC006_A375_6H:BRD-K56301217-001-01-7:11.1	ABT-737	BRD-K56301217-001-01-7	-0.0442477876106195
CPC006_HT29_6H:BRD-K61662457-001-02-2:20	CAY-10594	BRD-K61662457-001-02-2	-0.0442477876106195
CPC015_MCF7_24H:BRD-K33818169-003-01-2:10	GW-3965	BRD-K33818169-003-01-2	-0.0442477876106195
CPC017_MCF7_6H:BRD-A62336480-001-02-5:10	niguldipine	BRD-A62336480-001-02-5	-0.0442477876106195
CPC006_HEPG2_6H:BRD-K41859756-001-01-9:10	NVP-AUY922	BRD-K41859756-001-01-9	-0.0442477876106195
LJP002_MCF10A_24H:BRD-K19220233-001-02-3:10	JNK-9L	BRD-K19220233-001-02-3	-0.0442477876106195
CPC006_SW620_6H:BRD-A13122391-001-01-9:0.08	triptolide	BRD-A13122391-001-01-9	-0.0442477876106195
CPC019_VCAP_6H:BRD-K90417362-001-01-2:10	BRD-K90417362	BRD-K90417362-001-01-2	-0.0442477876106195
CPC019_PC3_24H:BRD-K90700939-001-01-5:10	BRD-K90700939	BRD-K90700939-001-01-5	-0.0442477876106195
CPC004_HA1E_24H:BRD-K39256324-001-01-5:10	rottlerin	BRD-K39256324-001-01-5	-0.0442477876106195
CPC014_VCAP_6H:BRD-U08759356-000-01-6:10	EI-346-erlotinib-analog	BRD-U08759356-000-01-6	-0.0442477876106195
CPC019_MCF7_24H:BRD-K31706415-001-01-7:10	BRD-K31706415	BRD-K31706415-001-01-7	-0.0442477876106195
CPC008_PC3_24H:BRD-K88622704-001-05-9:10	BRD-K88622704	BRD-K88622704-001-05-9	-0.0442477876106195
CPC006_MDST8_6H:BRD-A31107743-001-01-3:0.09	brefeldin-a	BRD-A31107743-001-01-3	-0.0442477876106195
CPC008_PC3_6H:BRD-K01896723-001-01-9:10	BRD-K01896723	BRD-K01896723-001-01-9	-0.0442477876106195
CPC012_SKB_24H:BRD-K10573841-001-01-0:10	tunicamycin	BRD-K10573841-001-01-0	-0.0442477876106195
CPC018_NPC_24H:BRD-K03816923-001-06-2:10	rottlerin	BRD-K03816923-001-06-2	-0.0442477876106195
CPC008_PC3_24H:BRD-A32595718-001-04-3:10	BJM-CSC-15	BRD-A32595718-001-04-3	-0.0442477876106195
CPC008_VCAP_6H:BRD-K88622704-001-05-9:10	BRD-K88622704	BRD-K88622704-001-05-9	-0.0442477876106195
CPC014_HT29_6H:BRD-K97764662-001-07-4:10	PD-173074	BRD-K97764662-001-07-4	-0.0442477876106195
CPC003_HCC515_6H:BRD-K78122587-300-01-9:10	NNC-55-0396	BRD-K78122587-300-01-9	-0.0442477876106195
CPC006_HT29_24H:BRD-A38030642-001-02-0:10	cyclosporin-a	BRD-A38030642-001-02-0	-0.0442477876106195
CPC008_PC3_24H:BRD-K92817986-001-03-3:10	BJM-CSC-19	BRD-K92817986-001-03-3	-0.0442477876106195
CPC004_VCAP_24H:BRD-A69815203-001-05-0:10	cyclosporin-a	BRD-A69815203-001-05-0	-0.0442477876106195
CPC010_VCAP_24H:BRD-K65955264-005-03-8:10	BRD-K65955264	BRD-K65955264-005-03-8	-0.0442477876106195
CPC017_HEPG2_6H:BRD-K84987553-001-01-1:10	MDM2-inhibitor	BRD-K84987553-001-01-1	-0.0442477876106195
CPC006_PC3_24H:BRD-K01121114-001-01-9:10	BRD-K01121114	BRD-K01121114-001-01-9	-0.0442477876106195
LJP002_MDAMB231_6H:BRD-K72414522-001-01-8:10	AZD-5438	BRD-K72414522-001-01-8	-0.0442477876106195
CPC006_NCIH2073_6H:BRD-A31107743-001-01-3:0.09	brefeldin-a	BRD-A31107743-001-01-3	-0.0442477876106195
CPC020_HT29_6H:BRD-K40645748-003-11-9:10	mefloquine	BRD-K40645748-003-11-9	-0.0442477876106195
CPC016_A375_6H:BRD-K63675182-003-14-5:10	triflupromazine	BRD-K63675182-003-14-5	-0.0442477876106195
CPC004_HCC515_24H:BRD-A69815203-001-05-0:10	cyclosporin-a	BRD-A69815203-001-05-0	-0.0442477876106195
CPC015_A375_6H:BRD-A48237631-001-03-0:10	mitomycin-c	BRD-A48237631-001-03-0	-0.0442477876106195
CPC001_HCC515_24H:BRD-A22783572-065-01-3:10	vinblastine	BRD-A22783572-065-01-3	-0.0442477876106195
CPC006_VCAP_6H:BRD-K25737009-001-02-0:40	CD-1530	BRD-K25737009-001-02-0	-0.0442477876106195
CPC006_HA1E_24H:BRD-K92241597-001-02-9:80	tosedostat	BRD-K92241597-001-02-9	-0.0442477876106195
CPC014_VCAP_6H:BRD-A52193669-001-01-7:10	withaferin-a	BRD-A52193669-001-01-7	-0.0442477876106195
CPC004_VCAP_24H:BRD-A58564983-001-03-8:10	selamectin	BRD-A58564983-001-03-8	-0.0442477876106195
CPC006_PC3_24H:BRD-K77947974-001-05-6:4.21	fluspirilene	BRD-K77947974-001-05-6	-0.0442477876106195
CPC006_A549_6H:BRD-K15563106-001-08-1:177.6	phloretin	BRD-K15563106-001-08-1	-0.0442477876106195
CPC015_A549_24H:BRD-K88625236-001-03-4:10	nonoxynol-9	BRD-K88625236-001-03-4	-0.0442477876106195
CPC001_PC3_6H:BRD-K84987553-001-01-1:10	MDM2-inhibitor	BRD-K84987553-001-01-1	-0.0442477876106195
CPC017_ASC_24H:BRD-K29950728-048-08-3:10	clomifene	BRD-K29950728-048-08-3	-0.0442477876106195
CPC008_VCAP_24H:BRD-K55487965-001-04-3:10	BRD-K55487965	BRD-K55487965-001-04-3	-0.0442477876106195
CPC006_VCAP_24H:BRD-K68185022-001-06-4:70.07	ursolic-acid	BRD-K68185022-001-06-4	-0.0442477876106195
CPC017_MCF7_6H:BRD-K59469039-001-03-1:10	AG-879	BRD-K59469039-001-03-1	-0.0442477876106195
CPC019_VCAP_6H:BRD-K90970920-001-01-5:10	BRD-K90970920	BRD-K90970920-001-01-5	-0.0442477876106195
CPC015_HT29_6H:BRD-A34205397-001-03-7:10	suloctidil	BRD-A34205397-001-03-7	-0.0442477876106195
LJP001_MDAMB231_24H:BRD-K92428232-001-03-1:10	GSK-461364	BRD-K92428232-001-03-1	-0.0442477876106195
CPC017_HEPG2_6H:BRD-A62336480-001-02-5:10	niguldipine	BRD-A62336480-001-02-5	-0.0442477876106195
HOG003_A549_6H:BRD-K60230970-001-04-3:10.5126	MG-132	BRD-K60230970-001-04-3	-0.0442477876106195
CPC009_PC3_24H:BRD-A42737819-001-01-3:10	BRD-A42737819	BRD-A42737819-001-01-3	-0.0442477876106195
CPC001_VCAP_6H:BRD-K74305673-001-01-3:10	IKK-2-inhibitor-V	BRD-K74305673-001-01-3	-0.0442477876106195
CPC006_HT29_6H:BRD-K08417745-001-02-9:88.8	SID-26681509	BRD-K08417745-001-02-9	-0.0442477876106195
CPC003_PC3_6H:BRD-K30296925-001-02-1:10	flavokavain-b	BRD-K30296925-001-02-1	-0.0442477876106195
CPC013_HT29_6H:BRD-K55612480-001-01-8:10	BRD-K55612480	BRD-K55612480-001-01-8	-0.0442477876106195
CPC012_MCF7_6H:BRD-K69406317-001-01-8:10	BRD-K69406317	BRD-K69406317-001-01-8	-0.0442477876106195
NMH001_NPC_24H:BRD-K15519488-001-02-4:10	CS-110266	BRD-K15519488-001-02-4	-0.0442477876106195
CPC008_HCC515_6H:BRD-K10846167-001-01-6:10	BRD-K10846167	BRD-K10846167-001-01-6	-0.0442477876106195
CPC015_A375_6H:BRD-K41731458-001-04-5:10	triclosan	BRD-K41731458-001-04-5	-0.0442477876106195
CPC019_VCAP_24H:BRD-K86899078-001-01-2:10	BRD-K86899078	BRD-K86899078-001-01-2	-0.0442477876106195
CPC012_HA1E_6H:BRD-K44432556-001-01-4:10	VU-0418946-1	BRD-K44432556-001-01-4	-0.0442477876106195
CPC014_A375_6H:BRD-A18497530-001-05-3:10	5-iodotubercidin	BRD-A18497530-001-05-3	-0.0442477876106195
CPC015_HEPG2_6H:BRD-K15409150-001-01-7:10	penfluridol	BRD-K15409150-001-01-7	-0.0442477876106195
CPC013_HT29_6H:BRD-K43581698-001-01-8:10	BRD-K43581698	BRD-K43581698-001-01-8	-0.0442477876106195
CPC017_A375_6H:BRD-K52850071-001-01-2:10	JAK3-Inhibitor-II	BRD-K52850071-001-01-2	-0.0442477876106195
CPC012_VCAP_24H:BRD-K81795824-001-01-4:10	BRD-K81795824	BRD-K81795824-001-01-4	-0.0442477876106195
CPC017_A549_24H:BRD-A38030642-001-01-2:10	cyclosporin-a	BRD-A38030642-001-01-2	-0.0442477876106195
CVD001_HEPG2_6H:BRD-K07762753-001-03-6:50	aminopurvalanol-a	BRD-K07762753-001-03-6	-0.0442477876106195
BRAF001_A375_24H:BRD-K09951645-001-02-7:0.15625	dabrafenib	BRD-K09951645-001-02-7	-0.0442477876106195
CPC016_A375_6H:BRD-K38477985-001-01-8:10	malonoben	BRD-K38477985-001-01-8	-0.0442477876106195
CPC014_ASC_24H:BRD-K83972459-001-01-9:10	JWE-035	BRD-K83972459-001-01-9	-0.0442477876106195
CPC016_HT29_6H:BRD-K55468218-001-16-2:10	spiperone	BRD-K55468218-001-16-2	-0.0442477876106195
CPC013_MCF7_24H:BRD-K23984367-075-05-3:10	sorafenib	BRD-K23984367-075-05-3	-0.0442477876106195
CPC006_SW620_6H:BRD-K56301217-001-01-7:11.1	ABT-737	BRD-K56301217-001-01-7	-0.0442477876106195
CPC017_A549_6H:BRD-K52850071-001-01-2:10	JAK3-Inhibitor-II	BRD-K52850071-001-01-2	-0.0442477876106195
CPC006_HA1E_24H:BRD-A43331270-001-01-6:10	niguldipine	BRD-A43331270-001-01-6	-0.0442477876106195
MUC.CP003_MCF7_6H:BRD-K68143200-001-04-2:10	SA-792541	BRD-K68143200-001-04-2	-0.0442477876106195
CPC004_HCC515_24H:BRD-K06543683-066-01-3:10	bisindolylmaleimide-ix	BRD-K06543683-066-01-3	-0.0442477876106195
CPC014_ASC_24H:BRD-A52886023-001-01-7:10	antimycin-a	BRD-A52886023-001-01-7	-0.0442477876106195
CPC014_SKB_24H:BRD-K10916986-001-01-6:10	vinorelbine	BRD-K10916986-001-01-6	-0.0442477876106195
CPC004_HA1E_6H:BRD-K42500029-001-01-9:10	CGP-57380	BRD-K42500029-001-01-9	-0.0442477876106195
CPC005_VCAP_24H:BRD-A08003242-001-02-7:10	rhodomyrtoxin-b	BRD-A08003242-001-02-7	-0.0442477876106195
MUC.CP003_MCF7_6H:BRD-K49049886-001-03-8:40	CGS-15943	BRD-K49049886-001-03-8	-0.0442477876106195
CPC007_HT29_6H:BRD-K60870698-001-08-8:10	BRD-K60870698	BRD-K60870698-001-08-8	-0.0442477876106195
CPC004_VCAP_24H:BRD-K75699339-057-03-2:10	rizatriptan	BRD-K75699339-057-03-2	-0.0442477876106195
CPC014_SKB_24H:BRD-K34387287-001-01-8:10	BRD-K34387287	BRD-K34387287-001-01-8	-0.0442477876106195
CPC012_HCC515_6H:BRD-K30381304-001-06-3:10	BRD-K30381304	BRD-K30381304-001-06-3	-0.0442477876106195
CPC006_OV7_6H:BRD-K78599730-001-02-6:9.08	manumycin-a	BRD-K78599730-001-02-6	-0.0442477876106195
CPC002_VCAP_24H:BRD-K21064560-001-01-6:10	BRD-K21064560	BRD-K21064560-001-01-6	-0.0442477876106195
CPC006_MCF7_24H:BRD-K32405725-001-01-0:88.8	etomoxir	BRD-K32405725-001-01-0	-0.0442477876106195
CPC016_A549_24H:BRD-K84421793-001-01-1:10	BRD-K84421793	BRD-K84421793-001-01-1	-0.0442477876106195
CPC013_NPC_24H:BRD-K16541732-001-01-3:10	BRD-K16541732	BRD-K16541732-001-01-3	-0.0442477876106195
CPC006_A375_6H:BRD-K64642496-001-01-6:40	KO-143	BRD-K64642496-001-01-6	-0.0442477876106195
CPC013_A375_6H:BRD-A32214171-001-01-7:10	BRD-A32214171	BRD-A32214171-001-01-7	-0.0442477876106195
CPC001_VCAP_24H:BRD-A07875874-001-01-6:10	cilnidipine	BRD-A07875874-001-01-6	-0.0442477876106195
CPC018_MCF7_6H:BRD-K31542390-001-01-5:10	mycophenolic-acid	BRD-K31542390-001-01-5	-0.0442477876106195
PCLB003_MCF7_24H:BRD-K17953061-001-10-1:10	staurosporine	BRD-K17953061-001-10-1	-0.0442477876106195
HOG003_A549_24H:BRD-K60230970-001-04-3:3.5042	MG-132	BRD-K60230970-001-04-3	-0.0442477876106195
CPC012_NPC_24H:BRD-K01614657-001-01-6:10	BRD-K01614657	BRD-K01614657-001-01-6	-0.0442477876106195
CPC012_ASC_24H:BRD-K94991378-001-02-2:10	BRD-K94991378	BRD-K94991378-001-02-2	-0.0442477876106195
CPC005_PC3_24H:BRD-A15297126-001-03-5:10	fluocinonide	BRD-A15297126-001-03-5	-0.0442477876106195
CPC002_PC3_24H:BRD-K15025317-001-05-2:10	BAY-11-7821	BRD-K15025317-001-05-2	-0.0442477876106195
CPC020_PC3_24H:BRD-K03406345-001-11-2:10	azacitidine	BRD-K03406345-001-11-2	-0.0442477876106195
CPC019_PC3_24H:BRD-K31706415-001-01-7:10	BRD-K31706415	BRD-K31706415-001-01-7	-0.0442477876106195
CPC006_LOVO_6H:BRD-K41859756-001-01-9:10	NVP-AUY922	BRD-K41859756-001-01-9	-0.0442477876106195
CPC006_A549_6H:BRD-K51575138-001-01-7:10	TPCA-1	BRD-K51575138-001-01-7	-0.0442477876106195
CPC014_PC3_24H:BRD-K09790412-001-03-8:10	H-9	BRD-K09790412-001-03-8	-0.0442477876106195
CPC003_PC3_24H:BRD-K32164935-001-17-5:10	tolazamide	BRD-K32164935-001-17-5	-0.0442477876106195
CPC016_HEPG2_6H:BRD-K53523901-001-02-8:10	arctigenin	BRD-K53523901-001-02-8	-0.0442477876106195
HOG002_A549_24H:BRD-K28296557-005-14-6:1.11	AKT-inhibitor-IV	BRD-K28296557-005-14-6	-0.0442477876106195
CPC012_MCF7_6H:BRD-K58499478-001-01-1:10	SPB02137	BRD-K58499478-001-01-1	-0.0442477876106195
CPC015_A375_6H:BRD-K53987533-003-01-9:10	fluphenazine	BRD-K53987533-003-01-9	-0.0442477876106195
CPC006_HT29_6H:BRD-K33272502-001-01-2:40	DG-041	BRD-K33272502-001-01-2	-0.0442477876106195
CPC015_ASC_24H:BRD-K82941592-238-02-9:10	rosuvastatin	BRD-K82941592-238-02-9	-0.0442477876106195
CPC015_NPC_24H:BRD-A70649075-008-17-5:10	sulconazole	BRD-A70649075-008-17-5	-0.0442477876106195
CPC007_VCAP_24H:BRD-A24021119-001-06-0:10	BRD-A24021119	BRD-A24021119-001-06-0	-0.0442477876106195
CPC019_VCAP_6H:BRD-K26822808-001-01-4:10	BRD-K26822808	BRD-K26822808-001-01-4	-0.0442477876106195
CPC005_A549_6H:BRD-K47150025-001-01-2:10	KI-8751	BRD-K47150025-001-01-2	-0.0442477876106195
CPC001_HA1E_6H:BRD-A63346720-300-01-1:10	rimcazole	BRD-A63346720-300-01-1	-0.0442477876106195
CPC014_PC3_24H:BRD-K95901403-001-01-1:10	XL-147	BRD-K95901403-001-01-1	-0.0442477876106195
LJP002_MDAMB231_24H:BRD-K43389698-001-03-2:0.08	BMS-387032	BRD-K43389698-001-03-2	-0.0442477876106195
CPC016_HT29_6H:BRD-K78122587-300-01-9:10	NNC-55-0396	BRD-K78122587-300-01-9	-0.0442477876106195
CPC013_VCAP_6H:BRD-K66175015-001-01-7:10	afatinib	BRD-K66175015-001-01-7	-0.0442477876106195
CPC013_VCAP_24H:BRD-K49810818-001-01-0:10	sorafenib	BRD-K49810818-001-01-0	-0.0442477876106195
CPC011_VCAP_24H:BRD-K74117820-066-08-2:10	nelfinavir	BRD-K74117820-066-08-2	-0.0442477876106195
CPC004_A375_6H:BRD-A68930007-001-03-1:10	ouabain	BRD-A68930007-001-03-1	-0.0442477876106195
CPC016_MCF7_6H:BRD-K94512704-001-02-1:10	spiramide	BRD-K94512704-001-02-1	-0.0442477876106195
CPC016_A549_6H:BRD-K36007650-300-02-3:10	puromycin	BRD-K36007650-300-02-3	-0.0442477876106195
CPC011_VCAP_24H:BRD-K37798499-001-13-2:10	etoposide	BRD-K37798499-001-13-2	-0.0442477876106195
CPC016_MCF7_6H:BRD-A10420615-001-03-6:10	cyclopiazonic-acid	BRD-A10420615-001-03-6	-0.0442477876106195
CPC019_VCAP_24H:BRD-K52801121-001-02-3:10	BRD-K52801121	BRD-K52801121-001-02-3	-0.0442477876106195
CPC008_A549_6H:BRD-K05549170-001-01-8:10	BRD-K05549170	BRD-K05549170-001-01-8	-0.0442477876106195
CPC019_MCF7_24H:BRD-K54285697-001-01-3:10	BRD-K54285697	BRD-K54285697-001-01-3	-0.0442477876106195
CPC014_A549_24H:BRD-K50168500-001-01-2:10	canertinib	BRD-K50168500-001-01-2	-0.0442477876106195
CPC014_A375_6H:BRD-K54472332-001-01-8:10	elvitegravir	BRD-K54472332-001-01-8	-0.0442477876106195
CPC008_PC3_6H:BRD-K75999307-001-05-7:10	BRD-K75999307	BRD-K75999307-001-05-7	-0.0442477876106195
CPC012_A375_6H:BRD-K89626439-001-01-0:10	sirolimus	BRD-K89626439-001-01-0	-0.0442477876106195
CPC005_A549_24H:BRD-A63998256-001-02-3:10	helveticoside	BRD-A63998256-001-02-3	-0.0442477876106195
CPC013_SKB_24H:BRD-K72451865-001-01-5:10	BRD-K72451865	BRD-K72451865-001-01-5	-0.0442477876106195
CPC015_HEPG2_6H:BRD-A22032524-074-04-0:10	amlodipine	BRD-A22032524-074-04-0	-0.0442477876106195
CPC006_HCT116_6H:BRD-K17349619-003-01-4:10	HLI-373	BRD-K17349619-003-01-4	-0.0442477876106195
CPC013_A549_24H:BRD-K86761848-001-01-3:10	I-070759	BRD-K86761848-001-01-3	-0.0442477876106195
CPC014_PC3_24H:BRD-A26002865-001-01-5:10	verrucarin-a	BRD-A26002865-001-01-5	-0.0442477876106195
CPC014_VCAP_6H:BRD-K33551950-001-01-6:10	radicicol	BRD-K33551950-001-01-6	-0.0442477876106195
CPC012_HT29_6H:BRD-K71935468-001-01-9:10	BRD-K71935468	BRD-K71935468-001-01-9	-0.0442477876106195
CPC014_A549_24H:BRD-K70549064-001-03-3:10	staurosporine	BRD-K70549064-001-03-3	-0.0442477876106195
CPC016_MCF7_6H:BRD-K38477985-001-01-8:10	malonoben	BRD-K38477985-001-01-8	-0.0442477876106195
CPC005_VCAP_24H:BRD-K49294207-300-01-2:10	BIBU-1361	BRD-K49294207-300-01-2	-0.0442477876106195
CPC007_VCAP_6H:BRD-A93942655-001-02-2:10	BRD-A93942655	BRD-A93942655-001-02-2	-0.0442477876106195
CPC008_HT29_6H:BRD-K63178889-001-01-7:10	BRD-K63178889	BRD-K63178889-001-01-7	-0.0442477876106195
CPC002_PC3_24H:BRD-K78633253-001-04-6:10	EXO-1	BRD-K78633253-001-04-6	-0.0442477876106195
CPC006_VCAP_6H:BRD-K59184148-001-04-2:10	SB-216763	BRD-K59184148-001-04-2	-0.0442477876106195
CPC009_VCAP_6H:BRD-K12393722-001-08-0:10	BRD-K12393722	BRD-K12393722-001-08-0	-0.0442477876106195
CPC016_A549_24H:BRD-K78122587-300-01-9:10	NNC-55-0396	BRD-K78122587-300-01-9	-0.0442477876106195
NMH002_NEU_6H:BRD-A62336480-003-01-3:10	niguldipine	BRD-A62336480-003-01-3	-0.0442477876106195
CPC010_MCF7_24H:BRD-K86492010-019-02-7:10	BRD-K86492010	BRD-K86492010-019-02-7	-0.0442477876106195
LJP001_MCF10A_24H:BRD-K66847579-001-01-9:10	WZ-7043	BRD-K66847579-001-01-9	-0.0442477876106195
CPC014_HT29_6H:BRD-U04166717-000-01-2:10	XMD-1499	BRD-U04166717-000-01-2	-0.0442477876106195
CPC001_HA1E_24H:BRD-K17896185-001-01-2:10	FIT	BRD-K17896185-001-01-2	-0.0442477876106195
CPC006_MCF7_24H:BRD-K73395020-001-01-5:10	SA-1478088	BRD-K73395020-001-01-5	-0.0442477876106195
CPC006_MCF7_6H:BRD-K67075780-001-03-7:160	TGX-115	BRD-K67075780-001-03-7	-0.0442477876106195
HOG001_MCF7_24H:BRD-K88378636-001-02-8:3.33	withaferin-a	BRD-K88378636-001-02-8	-0.0442477876106195
CPC019_VCAP_24H:BRD-K07005393-001-01-0:10	BRD-K07005393	BRD-K07005393-001-01-0	-0.0442477876106195
CPC019_VCAP_6H:BRD-K83816656-001-01-9:10	BRD-K83816656	BRD-K83816656-001-01-9	-0.0442477876106195
CPC002_HCC515_6H:BRD-K07762753-001-02-8:10	aminopurvalanol-a	BRD-K07762753-001-02-8	-0.0442477876106195
LJP002_BT20_24H:BRD-K72414522-001-01-8:10	AZD-5438	BRD-K72414522-001-01-8	-0.0442477876106195
CPC012_PC3_24H:BRD-K21165668-001-01-2:10	BRD-K21165668	BRD-K21165668-001-01-2	-0.0442477876106195
CPC006_HA1E_6H:BRD-K53414658-001-01-7:10	tivozanib	BRD-K53414658-001-01-7	-0.0442477876106195
CPC011_VCAP_24H:BRD-K82357231-001-11-8:10	desloratadine	BRD-K82357231-001-11-8	-0.0442477876106195
CPC014_NPC_24H:BRD-K64052750-001-05-0:10	gefitinib	BRD-K64052750-001-05-0	-0.0442477876106195
CPC013_PC3_24H:BRD-K49810818-001-01-0:10	sorafenib	BRD-K49810818-001-01-0	-0.0442477876106195
CPC012_HT29_6H:BRD-K19624190-001-01-9:10	BRD-K19624190	BRD-K19624190-001-01-9	-0.0442477876106195
CPC004_HT29_6H:BRD-K39256324-001-01-5:10	rottlerin	BRD-K39256324-001-01-5	-0.0442477876106195
CPC012_MCF7_24H:BRD-K61776140-001-01-5:10	BRD-K61776140	BRD-K61776140-001-01-5	-0.0442477876106195
CPC016_A375_6H:BRD-K30867024-003-01-7:10	SB-216641	BRD-K30867024-003-01-7	-0.0442477876106195
CPC020_VCAP_6H:BRD-A80638690-001-02-8:10	floxuridine	BRD-A80638690-001-02-8	-0.0442477876106195
HOG002_MCF7_24H:BRD-K28296557-005-14-6:0.3704	AKT-inhibitor-IV	BRD-K28296557-005-14-6	-0.0442477876106195
LJP002_MCF7_6H:BRD-A24396574-001-02-3:10	celastrol	BRD-A24396574-001-02-3	-0.0442477876106195
CPC007_VCAP_6H:BRD-A98050686-001-05-5:10	BRD-A98050686	BRD-A98050686-001-05-5	-0.0442477876106195
CPC006_PC3_24H:BRD-K86574132-001-04-9:48	BRD-K86574132	BRD-K86574132-001-04-9	-0.0442477876106195
CPC019_VCAP_24H:BRD-K83816656-001-01-9:10	BRD-K83816656	BRD-K83816656-001-01-9	-0.0442477876106195
CPC012_NPC_24H:BRD-K07403598-001-01-0:10	CAY-10470	BRD-K07403598-001-01-0	-0.0442477876106195
CPC006_PC3_24H:BRD-K33272502-001-01-2:40	DG-041	BRD-K33272502-001-01-2	-0.0442477876106195
CPC006_VCAP_6H:BRD-K15563106-001-08-1:177.6	phloretin	BRD-K15563106-001-08-1	-0.0353982300884956
CPC006_A375_24H:BRD-A47829399-001-01-1:10	artesunate	BRD-A47829399-001-01-1	-0.0353982300884956
CPC013_ASC_24H:BRD-K45818044-001-01-3:10	SA-425500	BRD-K45818044-001-01-3	-0.0353982300884956
CPC019_VCAP_6H:BRD-K98739056-001-01-2:10	BRD-K98739056	BRD-K98739056-001-01-2	-0.0353982300884956
CPC004_VCAP_24H:BRD-K12057390-001-02-5:10	apigenin	BRD-K12057390-001-02-5	-0.0353982300884956
CPC014_VCAP_24H:BRD-K97764662-001-09-0:10	PD-173074	BRD-K97764662-001-09-0	-0.0353982300884956
CPC012_MCF7_6H:BRD-K44432556-001-01-4:10	VU-0418946-1	BRD-K44432556-001-01-4	-0.0353982300884956
CPC014_HT29_6H:BRD-K73293050-001-01-5:10	WZ-3146	BRD-K73293050-001-01-5	-0.0353982300884956
CPC007_VCAP_24H:BRD-K83194053-001-07-7:10	BRD-K83194053	BRD-K83194053-001-07-7	-0.0353982300884956
CPC014_VCAP_24H:BRD-K99498722-001-01-8:10	NPI-2358	BRD-K99498722-001-01-8	-0.0353982300884956
CPC006_PC3_6H:BRD-A12409803-001-01-3:40	orteronel	BRD-A12409803-001-01-3	-0.0353982300884956
CPC015_MCF7_6H:BRD-K37991163-003-06-8:10	paroxetine	BRD-K37991163-003-06-8	-0.0353982300884956
CPC013_MCF7_6H:BRD-K49810818-001-01-0:10	sorafenib	BRD-K49810818-001-01-0	-0.0353982300884956
CPC014_SKB_24H:BRD-K64052750-001-05-0:10	gefitinib	BRD-K64052750-001-05-0	-0.0353982300884956
CPC019_VCAP_6H:BRD-K62818989-001-01-8:10	BRD-K62818989	BRD-K62818989-001-01-8	-0.0353982300884956
LJP002_SKBR3_6H:BRD-K99749624-001-03-9:10	linifanib	BRD-K99749624-001-03-9	-0.0353982300884956
CPC013_A549_24H:BRD-K49810818-001-01-0:10	sorafenib	BRD-K49810818-001-01-0	-0.0353982300884956
CPC004_HCC515_24H:BRD-K42500029-001-01-9:10	CGP-57380	BRD-K42500029-001-01-9	-0.0353982300884956
PCLB003_PC3_24H:BRD-K64606589-001-03-5:0.04	apicidin	BRD-K64606589-001-03-5	-0.0353982300884956
CPC017_HT29_6H:BRD-K76840893-003-01-7:10	RS-17053	BRD-K76840893-003-01-7	-0.0353982300884956
DOS009_VCAP_6H:BRD-A84481105:10	thioridazine	BRD-A84481105	-0.0353982300884956
CPC003_VCAP_24H:BRD-K88625236-001-03-4:10	nonoxynol-9	BRD-K88625236-001-03-4	-0.0353982300884956
CPC014_PHH_24H:BRD-K13566078-003-01-1:10	BMS-345541	BRD-K13566078-003-01-1	-0.0353982300884956
CPC011_A375_6H:BRD-K04548931-003-11-6:10	pidorubicine	BRD-K04548931-003-11-6	-0.0353982300884956
CPC004_MCF7_6H:BRD-K03557653-001-02-7:10	sappanone-a	BRD-K03557653-001-02-7	-0.0353982300884956
CPC009_PC3_6H:BRD-A31159102-003-23-9:10	fluoxetine	BRD-A31159102-003-23-9	-0.0353982300884956
CPC019_VCAP_24H:BRD-K28120860-001-02-4:10	KM-03949SC	BRD-K28120860-001-02-4	-0.0353982300884956
CPC007_PC3_6H:BRD-K39345836-001-05-8:10	BRD-K39345836	BRD-K39345836-001-05-8	-0.0353982300884956
CPC011_HA1E_6H:BRD-K69650333-003-11-6:10	idarubicin	BRD-K69650333-003-11-6	-0.0353982300884956
CPC006_PL21_6H:BRD-K49371609-310-01-1:0.09	PIK-75	BRD-K49371609-310-01-1	-0.0353982300884956
CPC005_A375_6H:BRD-A45889380-300-04-8:10	mepacrine	BRD-A45889380-300-04-8	-0.0353982300884956
CPC006_SKM1_6H:BRD-K71726959-001-06-7:122.55	BRD-K71726959	BRD-K71726959-001-06-7	-0.0353982300884956
CPC005_MCF7_6H:BRD-K53959060-001-01-3:10	indirubin	BRD-K53959060-001-01-3	-0.0353982300884956
CPC015_ASC_24H:BRD-K53987533-003-01-9:10	fluphenazine	BRD-K53987533-003-01-9	-0.0353982300884956
CPC001_VCAP_6H:BRD-A63346720-300-01-1:10	rimcazole	BRD-A63346720-300-01-1	-0.0353982300884956
CPC014_VCAP_24H:BRD-A74904029-001-05-7:10	EI-231	BRD-A74904029-001-05-7	-0.0353982300884956
CPC002_VCAP_24H:BRD-K37392901-003-01-7:10	NSC-632839	BRD-K37392901-003-01-7	-0.0353982300884956
CPC018_HT29_6H:BRD-K37270826-001-16-9:10	mifepristone	BRD-K37270826-001-16-9	-0.0353982300884956
LJP001_MCF10A_6H:BRD-K64800655-001-03-3:2	PHA-793887	BRD-K64800655-001-03-3	-0.0353982300884956
CPC014_PC3_24H:BRD-K83972459-001-01-9:10	JWE-035	BRD-K83972459-001-01-9	-0.0353982300884956
CPC013_SKB_24H:BRD-K59556282-001-01-3:10	BRD-K59556282	BRD-K59556282-001-01-3	-0.0353982300884956
LJP001_SKBR3_24H:BRD-K53561341-001-03-4:10	KIN001-220	BRD-K53561341-001-03-4	-0.0353982300884956
CPC018_A549_6H:BRD-A40431293-001-01-0:10	BRD-A40431293	BRD-A40431293-001-01-0	-0.0353982300884956
CPC013_A549_24H:BRD-K89839824-001-01-2:10	raltitrexed	BRD-K89839824-001-01-2	-0.0353982300884956
CPC008_A375_6H:BRD-K99530743-001-01-3:10	BRD-K99530743	BRD-K99530743-001-01-3	-0.0353982300884956
LJP002_MDAMB231_24H:BRD-K83972459-001-02-7:10	JWE-035	BRD-K83972459-001-02-7	-0.0353982300884956
CPC007_HT29_24H:BRD-A68820570-001-04-9:10	BRD-A68820570	BRD-A68820570-001-04-9	-0.0353982300884956
CPC010_VCAP_24H:BRD-K57457519-001-07-8:10	BRD-K57457519	BRD-K57457519-001-07-8	-0.0353982300884956
CPC006_NCIH2073_6H:BRD-K74402642-003-01-2:10	NSC-632839	BRD-K74402642-003-01-2	-0.0353982300884956
CPC013_HEPG2_6H:BRD-K58900438-001-01-7:10	BRD-K58900438	BRD-K58900438-001-01-7	-0.0353982300884956
CPC006_VCAP_24H:BRD-K92241597-001-02-9:80	tosedostat	BRD-K92241597-001-02-9	-0.0353982300884956
ERG011_VCAP_24H:BRD-M86331534-373-03-1:0.4	pyrvinium-pamoate	BRD-M86331534-373-03-1	-0.0353982300884956
CPC006_HCT116_6H:BRD-A13122391-001-01-9:0.08	triptolide	BRD-A13122391-001-01-9	-0.0353982300884956
DEB001_PC3_6H:BRD-K80738081-001-29-4:25	resveratrol	BRD-K80738081-001-29-4	-0.0353982300884956
CPC018_MCF7_24H:BRD-K25433859-003-14-8:10	maprotiline	BRD-K25433859-003-14-8	-0.0353982300884956
CPC015_HT29_6H:BRD-K42500029-001-01-9:10	CGP-57380	BRD-K42500029-001-01-9	-0.0353982300884956
CPC006_PC3_6H:BRD-K64642496-001-01-6:40	KO-143	BRD-K64642496-001-01-6	-0.0353982300884956
CPC006_VCAP_6H:BRD-A70155556-001-04-4:40	lovastatin	BRD-A70155556-001-04-4	-0.0353982300884956
CPC019_HT29_6H:BRD-K27151060-001-01-0:10	BRD-K27151060	BRD-K27151060-001-01-0	-0.0353982300884956
CPC012_VCAP_24H:BRD-K39687892-001-05-4:10	BRD-K39687892	BRD-K39687892-001-05-4	-0.0353982300884956
CPC004_HCC515_24H:BRD-K29458283-001-17-4:10	chlorambucil	BRD-K29458283-001-17-4	-0.0353982300884956
CPC006_HCC515_6H:BRD-A19500257:10	geldanamycin	BRD-A19500257	-0.0353982300884956
CPC002_HCC515_24H:BRD-K88677950-001-01-3:10	PD-198306	BRD-K88677950-001-01-3	-0.0353982300884956
CPC004_VCAP_24H:BRD-A64977602-001-04-3:10	mirtazapine	BRD-A64977602-001-04-3	-0.0353982300884956
CPC012_ASC_24H:BRD-K39687892-001-05-4:10	BRD-K39687892	BRD-K39687892-001-05-4	-0.0353982300884956
CPC013_A375_6H:BRD-K74623475-001-02-7:10	BRD-K74623475	BRD-K74623475-001-02-7	-0.0353982300884956
CPC006_HA1E_6H:BRD-K60219430-001-01-6:10	serdemetan	BRD-K60219430-001-01-6	-0.0353982300884956
CPC001_VCAP_6H:BRD-A89434049-001-02-1:10	sarmentogenin	BRD-A89434049-001-02-1	-0.0353982300884956
LJP001_MCF7_6H:BRD-K07691486-001-11-4:10	roscovitine	BRD-K07691486-001-11-4	-0.0353982300884956
CPC018_A375_6H:BRD-K08438429-001-01-0:10	BRD-K08438429	BRD-K08438429-001-01-0	-0.0353982300884956
CPC016_HEPG2_6H:BRD-K06543683-066-01-3:10	bisindolylmaleimide-ix	BRD-K06543683-066-01-3	-0.0353982300884956
CPC015_NPC_24H:BRD-K39120595-304-03-9:10	bithionol	BRD-K39120595-304-03-9	-0.0353982300884956
CPC006_VCAP_24H:BRD-K49371609-310-01-1:0.09	PIK-75	BRD-K49371609-310-01-1	-0.0353982300884956
CPC014_HEPG2_6H:BRD-A11007541-003-01-9:10	BCI-hydrochloride	BRD-A11007541-003-01-9	-0.0353982300884956
CPC004_PC3_24H:BRD-A01643550-001-03-1:10	prednisolone	BRD-A01643550-001-03-1	-0.0353982300884956
CPC006_HEC108_6H:BRD-A13122391-001-01-9:0.08	triptolide	BRD-A13122391-001-01-9	-0.0353982300884956
CPC004_PC3_6H:BRD-K33818169-003-01-2:10	GW-3965	BRD-K33818169-003-01-2	-0.0353982300884956
CPC017_HEPG2_6H:BRD-K60230970-001-04-3:10	MG-132	BRD-K60230970-001-04-3	-0.0353982300884956
CPC020_A375_6H:BRD-A25088322-001-01-2:10	CVF-SUMO-7	BRD-A25088322-001-01-2	-0.0353982300884956
CPC014_SKB_24H:BRD-A59145032-003-01-6:10	BRD-A59145032	BRD-A59145032-003-01-6	-0.0353982300884956
CPC014_MCF7_24H:BRD-K36627727-001-01-3:10	tamibarotene	BRD-K36627727-001-01-3	-0.0353982300884956
CPC006_HA1E_24H:BRD-K39503511-001-02-1:80	quiflapon	BRD-K39503511-001-02-1	-0.0353982300884956
CPC013_MCF7_24H:BRD-A84102390-001-01-6:10	BRD-A84102390	BRD-A84102390-001-01-6	-0.0353982300884956
CPC013_HEPG2_6H:BRD-K59460069-001-01-7:10	BRD-K59460069	BRD-K59460069-001-01-7	-0.0353982300884956
CPC013_HA1E_6H:BRD-K74623475-001-02-7:10	BRD-K74623475	BRD-K74623475-001-02-7	-0.0353982300884956
CPC004_VCAP_6H:BRD-A73741725-001-01-0:10	exemestane	BRD-A73741725-001-01-0	-0.0353982300884956
CPC001_HCC515_24H:BRD-K59469039-001-03-1:10	AG-879	BRD-K59469039-001-03-1	-0.0353982300884956
CPC006_A549_6H:BRD-A31107743-001-01-3:0.09	brefeldin-a	BRD-A31107743-001-01-3	-0.0353982300884956
CPC006_PC3_6H:BRD-K94325918-001-03-8:10	kinetin-riboside	BRD-K94325918-001-03-8	-0.0353982300884956
DEB001_MCF7_6H:BRD-A39996500-001-01-4:1	radicicol	BRD-A39996500-001-01-4	-0.0353982300884956
CPC001_VCAP_24H:BRD-K73395020-001-01-5:10	SA-1478088	BRD-K73395020-001-01-5	-0.0353982300884956
CPC008_MCF7_6H:BRD-K62466453-001-04-7:10	BRD-K62466453	BRD-K62466453-001-04-7	-0.0353982300884956
CPC017_ASC_24H:BRD-K82823804-001-01-7:10	SA-792987	BRD-K82823804-001-01-7	-0.0353982300884956
CPC017_MCF7_6H:BRD-K14441456-001-01-2:10	tyrphostin-AG-556	BRD-K14441456-001-01-2	-0.0353982300884956
CPC014_HT29_6H:BRD-K64800655-001-01-7:10	PHA-793887	BRD-K64800655-001-01-7	-0.0353982300884956
CPC017_ASC_24H:BRD-K65814004-003-01-1:10	diphenyleneiodonium	BRD-K65814004-003-01-1	-0.0353982300884956
CPC010_VCAP_24H:BRD-K70977695-001-04-1:10	BRD-K70977695	BRD-K70977695-001-04-1	-0.0353982300884956
CPC012_A375_6H:BRD-K61776140-001-01-5:10	BRD-K61776140	BRD-K61776140-001-01-5	-0.0353982300884956
CPC017_MCF7_6H:BRD-K76840893-003-01-7:10	RS-17053	BRD-K76840893-003-01-7	-0.0353982300884956
CPC014_PC3_6H:BRD-A80775386-001-01-9:10	hyperforin	BRD-A80775386-001-01-9	-0.0353982300884956
CPC004_HT29_6H:BRD-K50311478-001-01-6:10	tosyl-phenylalanyl-chloromethyl-ketone	BRD-K50311478-001-01-6	-0.0353982300884956
CPC016_NEU_24H:BRD-A17065207-001-06-9:10	brefeldin-a	BRD-A17065207-001-06-9	-0.0353982300884956
CPC009_A549_24H:BRD-K52321331-019-01-2:10	BRD-K52321331	BRD-K52321331-019-01-2	-0.0353982300884956
CPC013_A375_6H:BRD-K09854848-001-01-0:10	MD-II-008-P	BRD-K09854848-001-01-0	-0.0353982300884956
CPC013_HA1E_6H:BRD-K74133369-001-01-8:10	oligomycin-a	BRD-K74133369-001-01-8	-0.0353982300884956
CPC011_PC3_24H:BRD-K74117820-066-08-2:10	nelfinavir	BRD-K74117820-066-08-2	-0.0353982300884956
HOG003_A549_24H:BRD-K78126613-001-16-0:10	menadione	BRD-K78126613-001-16-0	-0.0353982300884956
CPC013_MCF7_24H:BRD-K93215584-001-01-9:10	BRD-K93215584	BRD-K93215584-001-01-9	-0.0353982300884956
CPC004_VCAP_24H:BRD-A35912562-001-01-0:10	pregnenolone	BRD-A35912562-001-01-0	-0.0353982300884956
CPC009_HCC515_6H:BRD-K28366633-001-05-2:10	BRD-K28366633	BRD-K28366633-001-05-2	-0.0353982300884956
CPC020_VCAP_24H:BRD-A09472452-015-19-2:10	flecainide	BRD-A09472452-015-19-2	-0.0353982300884956
CPC017_A375_6H:BRD-K43389675-001-01-3:10	daunorubicin	BRD-K43389675-001-01-3	-0.0353982300884956
CPC006_SW948_6H:BRD-K35960502-001-10-1:10	niclosamide	BRD-K35960502-001-10-1	-0.0353982300884956
CPC006_HCC515_6H:BRD-K69328504-001-01-7:10	L-690488	BRD-K69328504-001-01-7	-0.0353982300884956
CPC002_HA1E_24H:BRD-K32501161-300-04-7:10	vanoxerine	BRD-K32501161-300-04-7	-0.0353982300884956
LJP002_HS578T_24H:BRD-K72414522-001-01-8:10	AZD-5438	BRD-K72414522-001-01-8	-0.0353982300884956
CPC015_MCF7_24H:BRD-A73909368-001-01-5:10	dactinomycin	BRD-A73909368-001-01-5	-0.0353982300884956
CPC006_MCF7_24H:BRD-K21672174-001-02-2:160	RO-28-1675	BRD-K21672174-001-02-2	-0.0353982300884956
CPC014_HT29_6H:BRD-A74904029-001-05-7:10	EI-231	BRD-A74904029-001-05-7	-0.0353982300884956
CPC009_HA1E_6H:BRD-K45205755-001-01-2:10	BRD-K45205755	BRD-K45205755-001-01-2	-0.0353982300884956
CPC014_HEPG2_6H:BRD-U08759356-000-01-6:10	EI-346-erlotinib-analog	BRD-U08759356-000-01-6	-0.0353982300884956
CPC009_PC3_6H:BRD-K55070890-001-02-1:10	thiothixene	BRD-K55070890-001-02-1	-0.0353982300884956
CPC019_PC3_24H:BRD-K65983740-001-01-7:10	BRD-K65983740	BRD-K65983740-001-01-7	-0.0353982300884956
CPC003_HCC515_24H:BRD-K95921201-001-07-0:10	reserpine	BRD-K95921201-001-07-0	-0.0353982300884956
CPC011_MCF7_24H:BRD-K48932581-003-09-7:10	cetraxate	BRD-K48932581-003-09-7	-0.0353982300884956
CPC002_PC3_24H:BRD-K93460210-001-09-6:10	lamotrigine	BRD-K93460210-001-09-6	-0.0353982300884956
CPC018_HT29_6H:BRD-K73290745-003-01-8:10	ICI-199441	BRD-K73290745-003-01-8	-0.0353982300884956
CPC013_HA1E_6H:BRD-K92428232-001-01-5:10	GSK-461364	BRD-K92428232-001-01-5	-0.0353982300884956
CPC006_NCIH508_6H:BRD-A25004090-001-03-5:4.8	erastin	BRD-A25004090-001-03-5	-0.0353982300884956
CPC011_A375_6H:BRD-K39484304-001-08-2:10	triptolide	BRD-K39484304-001-08-2	-0.0353982300884956
MUC.CP002_NKDBA_24H:BRD-K89085489-001-02-6:10	fenretinide	BRD-K89085489-001-02-6	-0.0353982300884956
CPC017_A375_6H:BRD-K11927976-050-01-1:10	ER-27319	BRD-K11927976-050-01-1	-0.0353982300884956
CPC014_PC3_24H:BRD-K79404599-001-02-8:10	enzastaurin	BRD-K79404599-001-02-8	-0.0353982300884956
CPC006_JHUEM2_6H:BRD-K53903639-001-01-3:80	CHEMBL-1222381	BRD-K53903639-001-01-3	-0.0353982300884956
CPC006_HT29_24H:BRD-K15108141-001-01-7:0.08	gemcitabine	BRD-K15108141-001-01-7	-0.0353982300884956
CPC019_MCF7_24H:BRD-K34363599-001-02-0:10	RJC-00245SC	BRD-K34363599-001-02-0	-0.0353982300884956
CPC013_PC3_24H:BRD-K74133369-001-01-8:10	oligomycin-a	BRD-K74133369-001-01-8	-0.0353982300884956
HOG001_A549_24H:BRD-K16406336-311-01-2:10	methylene-blue	BRD-K16406336-311-01-2	-0.0353982300884956
CPC012_VCAP_6H:BRD-K99532291-001-03-1:10	SPB02303	BRD-K99532291-001-03-1	-0.0353982300884956
CPC019_MCF7_24H:BRD-K04695623-001-01-3:10	BRD-K04695623	BRD-K04695623-001-01-3	-0.0353982300884956
CPC010_HCC515_6H:BRD-K04993501-002-01-7:10	cefixime	BRD-K04993501-002-01-7	-0.0353982300884956
CPC002_HCC515_24H:BRD-K41337261-003-01-0:10	ZM-306416	BRD-K41337261-003-01-0	-0.0353982300884956
CPC009_PC3_6H:BRD-A67981824-236-01-2:10	cefotaxime	BRD-A67981824-236-01-2	-0.0353982300884956
CPC010_HEPG2_6H:BRD-K70578146-001-03-4:10	dactinomycin	BRD-K70578146-001-03-4	-0.0353982300884956
CPC014_MCF7_6H:BRD-A25337146-003-07-0:10	AT-SUMO-1	BRD-A25337146-003-07-0	-0.0353982300884956
LJP001_BT20_6H:BRD-K38615104-001-08-4:10	A-443644	BRD-K38615104-001-08-4	-0.0353982300884956
CPC015_ASC_24H:BRD-K96263742-001-02-3:10	GW-7647	BRD-K96263742-001-02-3	-0.0353982300884956
CPC017_HEPG2_6H:BRD-K62221994-001-01-8:10	T-98475	BRD-K62221994-001-01-8	-0.0353982300884956
CPC001_HCC515_6H:BRD-K79930101-300-01-1:10	GW-583340	BRD-K79930101-300-01-1	-0.0353982300884956
CPC008_MCF7_6H:BRD-K76907295-001-03-8:10	VU-0418947-2	BRD-K76907295-001-03-8	-0.0353982300884956
CPC011_A549_24H:BRD-K69650333-003-11-6:10	idarubicin	BRD-K69650333-003-11-6	-0.0353982300884956
CPC014_HT29_6H:BRD-U08759356-000-01-6:10	EI-346-erlotinib-analog	BRD-U08759356-000-01-6	-0.0353982300884956
CPC019_VCAP_24H:BRD-K35424586-001-02-4:10	SA-247714	BRD-K35424586-001-02-4	-0.0353982300884956
CPC014_PC3_6H:BRD-K36529613-001-01-8:10	PU-H71	BRD-K36529613-001-01-8	-0.0353982300884956
CPC018_HT29_6H:BRD-K69195780-001-01-5:10	NAN-190	BRD-K69195780-001-01-5	-0.0353982300884956
CPC001_HCC515_24H:BRD-A17065207-001-06-9:10	brefeldin-a	BRD-A17065207-001-06-9	-0.0353982300884956
CVD001_HUH7_6H:BRD-K55468218-001-16-2:10	spiperone	BRD-K55468218-001-16-2	-0.0353982300884956
CPC013_SKB_24H:BRD-K49328571-001-04-4:10	dasatinib	BRD-K49328571-001-04-4	-0.0353982300884956
CPC005_HT29_6H:BRD-K50836978-001-01-7:10	purvalanol-a	BRD-K50836978-001-01-7	-0.0353982300884956
CPC004_VCAP_24H:BRD-K12539581-001-14-6:10	nocodazole	BRD-K12539581-001-14-6	-0.0353982300884956
CPC008_VCAP_6H:BRD-A08610364-001-04-7:10	BRD-A08610364	BRD-A08610364-001-04-7	-0.0353982300884956
CPC010_HCC515_6H:BRD-K93034159-001-20-9:10	cladribine	BRD-K93034159-001-20-9	-0.0353982300884956
CPC013_PC3_6H:BRD-K64881305-001-01-1:10	ispinesib	BRD-K64881305-001-01-1	-0.0353982300884956
CPC011_VCAP_24H:BRD-K08547377-311-11-2:10	irinotecan	BRD-K08547377-311-11-2	-0.0353982300884956
CPC008_PC3_6H:BRD-K07521754-001-01-9:10	BRD-K07521754	BRD-K07521754-001-01-9	-0.0353982300884956
CPC010_VCAP_6H:BRD-K82384352-001-02-4:10	BRD-K82384352	BRD-K82384352-001-02-4	-0.0353982300884956
CPC006_SW480_6H:BRD-K78659596-001-01-3:10	MLN-2238	BRD-K78659596-001-01-3	-0.0353982300884956
CPC018_MCF7_6H:BRD-K77830450-001-02-4:10	forskolin	BRD-K77830450-001-02-4	-0.0353982300884956
CPC006_SW948_6H:BRD-K41895714-001-02-2:10	AS-605240	BRD-K41895714-001-02-2	-0.0353982300884956
CPC006_PL21_6H:BRD-K41859756-001-01-9:10	NVP-AUY922	BRD-K41859756-001-01-9	-0.0353982300884956
CPC005_MCF7_24H:BRD-K17894950-001-03-6:10	indirubin	BRD-K17894950-001-03-6	-0.0353982300884956
CPC020_PC3_24H:BRD-K85660637-001-02-1:10	BRD-K85660637	BRD-K85660637-001-02-1	-0.0353982300884956
CPC014_ASC_24H:BRD-K85402309-001-01-7:10	dovitinib	BRD-K85402309-001-01-7	-0.0353982300884956
CPC006_VCAP_24H:BRD-K07303502-001-02-5:80	arachidonyl-trifluoro-methane	BRD-K07303502-001-02-5	-0.0353982300884956
CPC005_PC3_24H:BRD-A22713669-001-01-9:10	BVT-948	BRD-A22713669-001-01-9	-0.0353982300884956
CPC002_PC3_6H:BRD-A30437061-001-02-7:10	camptothecin	BRD-A30437061-001-02-7	-0.0353982300884956
CPC015_ASC_24H:BRD-K88625236-001-03-4:10	nonoxynol-9	BRD-K88625236-001-03-4	-0.0353982300884956
CPC016_NPC_24H:BRD-A81795050-003-01-7:10	U-18666A	BRD-A81795050-003-01-7	-0.0353982300884956
CPC001_PC3_6H:BRD-K13533483-001-03-0:10	cyclosporin-a	BRD-K13533483-001-03-0	-0.0353982300884956
CPC014_VCAP_6H:BRD-M30523314-002-01-5:10	vinorelbine	BRD-M30523314-002-01-5	-0.0353982300884956
CPC010_HT29_6H:BRD-K99633092-001-02-0:10	BRD-K99633092	BRD-K99633092-001-02-0	-0.0353982300884956
MUC.CP006_MCF7_24H:BRD-K77987382-001-08-2:5	mebendazole	BRD-K77987382-001-08-2	-0.0353982300884956
ERG005_VCAP_6H:BRD-A79768653-001-01-3:20	sirolimus	BRD-A79768653-001-01-3	-0.0353982300884956
CPC014_HCC515_6H:BRD-K29582115-311-02-0:10	ziprasidone	BRD-K29582115-311-02-0	-0.0353982300884956
CPC019_VCAP_24H:BRD-K20123385-001-01-4:10	BRD-K20123385	BRD-K20123385-001-01-4	-0.0353982300884956
CPC006_MCF7_24H:BRD-K10882151-001-06-8:40	BO2-inhibits-RAD51	BRD-K10882151-001-06-8	-0.0353982300884956
CPC008_A375_6H:BRD-K66037923-001-04-4:10	BRD-K66037923	BRD-K66037923-001-04-4	-0.0353982300884956
CPC010_MCF7_24H:BRD-A82913781-001-03-1:10	BRD-A82913781	BRD-A82913781-001-03-1	-0.0353982300884956
CPC007_A549_24H:BRD-A81402010-001-02-1:10	KU-C103443N	BRD-A81402010-001-02-1	-0.0353982300884956
CPC013_VCAP_24H:BRD-K69569876-001-01-6:10	BRD-K69569876	BRD-K69569876-001-01-6	-0.0353982300884956
CPC019_HT29_6H:BRD-K65366129-001-04-0:10	SD-6-035-A3	BRD-K65366129-001-04-0	-0.0353982300884956
CPC006_HCC515_6H:BRD-K05653692-003-04-7:64	DL-PDMP	BRD-K05653692-003-04-7	-0.0353982300884956
CPC018_MCF7_6H:BRD-K15616905-001-01-5:10	CCCP	BRD-K15616905-001-01-5	-0.0353982300884956
CPC011_A549_24H:BRD-K71430621-001-02-3:10	clobenpropit	BRD-K71430621-001-02-3	-0.0353982300884956
CPC014_HT29_6H:BRD-K34387287-001-01-8:10	BRD-K34387287	BRD-K34387287-001-01-8	-0.0353982300884956
CPC018_A549_6H:BRD-K65503129-001-04-8:10	HSP90-inhibitor	BRD-K65503129-001-04-8	-0.0353982300884956
CPC013_HEPG2_6H:BRD-K00954209-001-01-0:10	BRD-K00954209	BRD-K00954209-001-01-0	-0.0353982300884956
CPC012_VCAP_6H:BRD-K86472598-001-02-7:10	MD-II-051	BRD-K86472598-001-02-7	-0.0353982300884956
CPC013_MCF7_6H:BRD-K23657553-001-01-4:10	BRD-K23657553	BRD-K23657553-001-01-4	-0.0353982300884956
CPC017_HT29_6H:BRD-K11927976-050-01-1:10	ER-27319	BRD-K11927976-050-01-1	-0.0353982300884956
CPC007_A549_6H:BRD-K84203638-001-05-3:10	BRD-K84203638	BRD-K84203638-001-05-3	-0.0353982300884956
CPC010_PC3_6H:BRD-K28916077-001-04-0:10	BRD-K28916077	BRD-K28916077-001-04-0	-0.0353982300884956
LJP001_SKBR3_24H:BRD-K49328571-001-06-9:2	dasatinib	BRD-K49328571-001-06-9	-0.0353982300884956
CPC014_PC3_24H:BRD-A75931230-001-01-3:10	F-1061-0166	BRD-A75931230-001-01-3	-0.0353982300884956
CPC016_HEPG2_6H:BRD-A69815203-001-05-0:10	cyclosporin-a	BRD-A69815203-001-05-0	-0.0353982300884956
CPC008_VCAP_6H:BRD-K44366801-001-04-1:10	BRD-K44366801	BRD-K44366801-001-04-1	-0.0353982300884956
CPC005_MCF7_24H:BRD-K58299615-001-02-7:10	RO-90-7501	BRD-K58299615-001-02-7	-0.0353982300884956
LJP001_MDAMB231_24H:BRD-K92428232-001-03-1:0.08	GSK-461364	BRD-K92428232-001-03-1	-0.0353982300884956
CPC006_A549_6H:BRD-K53903639-001-01-3:80	CHEMBL-1222381	BRD-K53903639-001-01-3	-0.0353982300884956
CPC012_MCF7_6H:BRD-K07023879-001-01-6:10	BRD-K07023879	BRD-K07023879-001-01-6	-0.0353982300884956
CPC012_A375_6H:BRD-K21672423-001-01-3:10	BRD-K21672423	BRD-K21672423-001-01-3	-0.0353982300884956
LJP002_MDAMB231_24H:BRD-K43389698-001-03-2:2	BMS-387032	BRD-K43389698-001-03-2	-0.0353982300884956
CPC006_A375_6H:BRD-K04887706-001-01-6:9.1	AKT-inhibitor-1-2	BRD-K04887706-001-01-6	-0.0353982300884956
CPC011_PC3_24H:BRD-K04548931-003-11-6:10	pidorubicine	BRD-K04548931-003-11-6	-0.0353982300884956
CPC008_HT29_6H:BRD-K01896723-001-01-9:10	BRD-K01896723	BRD-K01896723-001-01-9	-0.0353982300884956
CPC014_A549_24H:BRD-K99749624-001-01-3:10	linifanib	BRD-K99749624-001-01-3	-0.0353982300884956
CPC009_PC3_24H:BRD-K14027855-019-01-8:10	BRD-K14027855	BRD-K14027855-019-01-8	-0.0353982300884956
CPC017_HT29_6H:BRD-K62289640-003-01-9:10	lylamine	BRD-K62289640-003-01-9	-0.0353982300884956
CPC011_HT29_6H:BRD-K21806131-050-02-5:10	tegaserod	BRD-K21806131-050-02-5	-0.0353982300884956
NMH002_NPC_6H:BRD-K94176593-001-04-5:10	TWS-119	BRD-K94176593-001-04-5	-0.0353982300884956
CPC014_HT29_6H:BRD-K79404599-001-03-6:10	enzastaurin	BRD-K79404599-001-03-6	-0.0353982300884956
CPC006_RKO_6H:BRD-K41895714-001-02-2:10	AS-605240	BRD-K41895714-001-02-2	-0.0353982300884956
LJP002_MCF7_6H:BRD-K53281329-001-01-9:10	SYK-inhibitor	BRD-K53281329-001-01-9	-0.0353982300884956
CPC001_HA1E_6H:BRD-K08502430-001-01-0:10	angiogenesis-inhibitor	BRD-K08502430-001-01-0	-0.0353982300884956
CPC014_VCAP_6H:BRD-K64857848-001-02-3:10	XMD-885	BRD-K64857848-001-02-3	-0.0353982300884956
CPC006_HT29_24H:BRD-K02407574-001-04-8:0.31	parbendazole	BRD-K02407574-001-04-8	-0.0353982300884956
CPC002_PC3_6H:BRD-K36927236-001-15-1:10	glibenclamide	BRD-K36927236-001-15-1	-0.0353982300884956
CPC014_A375_6H:BRD-K95901403-001-01-1:10	XL-147	BRD-K95901403-001-01-1	-0.0353982300884956
LJP002_SKBR3_6H:BRD-K93788137-001-01-7:10	PF-431396	BRD-K93788137-001-01-7	-0.0353982300884956
CPC002_PC3_24H:BRD-K14821540-001-03-9:10	FCCP	BRD-K14821540-001-03-9	-0.0353982300884956
CPC006_A375_6H:BRD-A62025033-001-01-8:10	temsirolimus	BRD-A62025033-001-01-8	-0.0353982300884956
CPC014_HT29_6H:BRD-U51951544-000-01-8:10	ZG-10	BRD-U51951544-000-01-8	-0.0353982300884956
CPC010_VCAP_24H:BRD-K74980345-019-03-9:10	BRD-K74980345	BRD-K74980345-019-03-9	-0.0353982300884956
CPC001_HCC515_24H:BRD-K87932577-001-01-6:10	CDK1-5-inhibitor	BRD-K87932577-001-01-6	-0.0353982300884956
CPC016_MCF7_6H:BRD-K36007650-300-02-3:10	puromycin	BRD-K36007650-300-02-3	-0.0353982300884956
CPC012_SKB_24H:BRD-K81795824-001-01-4:10	BRD-K81795824	BRD-K81795824-001-01-4	-0.0353982300884956
CPC013_PC3_24H:BRD-K20032655-001-01-0:10	BRD-K20032655	BRD-K20032655-001-01-0	-0.0353982300884956
CPC014_VCAP_6H:BRD-K70557564-305-01-0:10	zosuquidar	BRD-K70557564-305-01-0	-0.0353982300884956
CPC006_PC3_6H:BRD-K31342827-001-05-4:12.12	bisindolylmaleimide	BRD-K31342827-001-05-4	-0.0353982300884956
CPC010_MCF7_24H:BRD-K74980345-019-03-9:10	BRD-K74980345	BRD-K74980345-019-03-9	-0.0353982300884956
CPC015_NPC_24H:BRD-A67799922-003-15-3:10	phenoxybenzamine	BRD-A67799922-003-15-3	-0.0353982300884956
CPC019_MCF7_24H:BRD-K58191509-001-01-7:10	BRD-K58191509	BRD-K58191509-001-01-7	-0.0353982300884956
CPC008_HT29_6H:BRD-K10846167-001-01-6:10	BRD-K10846167	BRD-K10846167-001-01-6	-0.0353982300884956
CPC009_MCF7_24H:BRD-K39829853-019-01-0:10	BRD-K39829853	BRD-K39829853-019-01-0	-0.0353982300884956
CPC008_VCAP_6H:BRD-K43992206-001-01-2:10	VU-0413243-1	BRD-K43992206-001-01-2	-0.0353982300884956
CPC013_VCAP_6H:BRD-K97764662-001-08-2:10	PD-173074	BRD-K97764662-001-08-2	-0.0353982300884956
CPC009_A549_6H:BRD-K82580504-001-01-6:10	BRD-K82580504	BRD-K82580504-001-01-6	-0.0353982300884956
CPC012_VCAP_6H:BRD-A51777634-001-01-0:10	VU-0418933-1	BRD-A51777634-001-01-0	-0.0353982300884956
CPC020_VCAP_24H:BRD-K77877933-001-01-4:10	I-606061	BRD-K77877933-001-01-4	-0.0353982300884956
PCLB003_MCF7_24H:BRD-A52530684-003-01-7:10	doxorubicin	BRD-A52530684-003-01-7	-0.0353982300884956
CPC019_MCF7_24H:BRD-K68038686-001-01-3:10	BRD-K68038686	BRD-K68038686-001-01-3	-0.0353982300884956
CPC010_VCAP_6H:BRD-A18725729-001-08-2:10	BRD-A18725729	BRD-A18725729-001-08-2	-0.0353982300884956
HOG001_MCF7_6H:BRD-A13122391-001-01-9:10	triptolide	BRD-A13122391-001-01-9	-0.0353982300884956
CPC016_A549_24H:BRD-K37865504-001-01-7:10	LY-2183240	BRD-K37865504-001-01-7	-0.0353982300884956
CPC009_MCF7_6H:BRD-K81814927-001-01-9:10	BRD-K81814927	BRD-K81814927-001-01-9	-0.0353982300884956
CPC012_MCF7_6H:BRD-A27640568-001-01-1:10	BRD-A27640568	BRD-A27640568-001-01-1	-0.0353982300884956
CPC018_MCF7_6H:BRD-K44849676-001-05-5:10	capsazepine	BRD-K44849676-001-05-5	-0.0353982300884956
CPC004_HT29_6H:BRD-K24132293-001-13-7:10	piperlongumine	BRD-K24132293-001-13-7	-0.0353982300884956
CPC012_PC3_24H:BRD-K04534322-001-01-8:10	BRD-K04534322	BRD-K04534322-001-01-8	-0.0353982300884956
CPC006_MCF7_6H:BRD-K15563106-001-08-1:177.6	phloretin	BRD-K15563106-001-08-1	-0.0353982300884956
CPC015_MCF7_24H:BRD-A51820102-008-16-4:10	econazole	BRD-A51820102-008-16-4	-0.0353982300884956
CPC004_VCAP_6H:BRD-K63675182-003-14-5:10	triflupromazine	BRD-K63675182-003-14-5	-0.0353982300884956
CPC008_VCAP_24H:BRD-K45399554-001-04-0:10	CAM-9-027-3	BRD-K45399554-001-04-0	-0.0353982300884956
CPC014_HA1E_6H:BRD-K33551950-001-01-6:10	radicicol	BRD-K33551950-001-01-6	-0.0353982300884956
CPC013_PC3_24H:BRD-K89839824-001-01-2:10	raltitrexed	BRD-K89839824-001-01-2	-0.0353982300884956
CPC007_MCF7_24H:BRD-K05153001-001-05-5:10	BRD-K05153001	BRD-K05153001-001-05-5	-0.0353982300884956
CPC016_HT29_6H:BRD-K37312348-001-06-9:10	kenpaullone	BRD-K37312348-001-06-9	-0.0353982300884956
CPC017_A549_6H:BRD-K62221994-001-01-8:10	T-98475	BRD-K62221994-001-01-8	-0.0353982300884956
CPC019_HT29_6H:BRD-K88217904-001-01-5:10	BRD-K88217904	BRD-K88217904-001-01-5	-0.0353982300884956
CPC007_HA1E_6H:BRD-K60870698-001-08-8:10	BRD-K60870698	BRD-K60870698-001-08-8	-0.0353982300884956
CPC014_PC3_24H:BRD-K79404599-001-03-6:10	enzastaurin	BRD-K79404599-001-03-6	-0.0353982300884956
CPC003_HA1E_6H:BRD-K15409150-001-01-7:10	penfluridol	BRD-K15409150-001-01-7	-0.0353982300884956
CPC013_A549_24H:BRD-K17210248-003-01-7:10	daunorubicin	BRD-K17210248-003-01-7	-0.0353982300884956
CPC009_VCAP_24H:BRD-K94390040-019-01-9:10	BRD-K94390040	BRD-K94390040-019-01-9	-0.0353982300884956
CPC020_A549_6H:BRD-A49848186-003-01-2:10	BRD-A49848186	BRD-A49848186-003-01-2	-0.0353982300884956
CPC014_VCAP_24H:BRD-K02421873-001-05-4:10	EMF-sumo1-12	BRD-K02421873-001-05-4	-0.0353982300884956
CPC006_VCAP_24H:BRD-K28907958-001-02-7:11.1	CD-437	BRD-K28907958-001-02-7	-0.0353982300884956
CPC005_HA1E_24H:BRD-K50891186-001-03-6:10	GR-103691	BRD-K50891186-001-03-6	-0.0353982300884956
CPC012_MCF7_24H:BRD-K05114711-001-01-7:10	RAN-27	BRD-K05114711-001-01-7	-0.0353982300884956
CPC008_A549_6H:BRD-A93975555-001-06-4:10	BRD-A93975555	BRD-A93975555-001-06-4	-0.0353982300884956
CPC018_SKB_24H:BRD-A40431293-001-01-0:10	BRD-A40431293	BRD-A40431293-001-01-0	-0.0353982300884956
CPC014_PC3_6H:BRD-K60460488-066-01-0:10	nelfinavir	BRD-K60460488-066-01-0	-0.0353982300884956
CPC006_PC3_6H:BRD-A13122391-001-01-9:0.08	triptolide	BRD-A13122391-001-01-9	-0.0353982300884956
CPC012_A375_6H:BRD-K98731749-001-01-2:10	BRD-K98731749	BRD-K98731749-001-01-2	-0.0353982300884956
CPC020_VCAP_6H:BRD-K54462405-003-18-1:10	doxepin	BRD-K54462405-003-18-1	-0.0353982300884956
CPC020_VCAP_6H:BRD-A94793051-001-01-0:10	gestrinone	BRD-A94793051-001-01-0	-0.0353982300884956
CPC010_A549_6H:BRD-A61825514-001-06-9:10	BRD-A61825514	BRD-A61825514-001-06-9	-0.0353982300884956
CPC014_VCAP_6H:BRD-A26199074-003-02-0:10	calmidazolium	BRD-A26199074-003-02-0	-0.0353982300884956
CPC012_SKB_24H:BRD-K08307026-001-01-4:10	BRD-K08307026	BRD-K08307026-001-01-4	-0.0353982300884956
CPC010_VCAP_6H:BRD-K41845021-004-02-9:10	BRD-K41845021	BRD-K41845021-004-02-9	-0.0353982300884956
CPC020_HT29_6H:BRD-K72093121-001-13-0:10	vidarabine	BRD-K72093121-001-13-0	-0.0353982300884956
CPC004_HA1E_6H:BRD-A83326220-001-04-2:10	brazilin	BRD-A83326220-001-04-2	-0.0353982300884956
CPC018_HT29_6H:BRD-K03842655-001-02-1:10	penitrem-a	BRD-K03842655-001-02-1	-0.0353982300884956
CPC013_MCF7_6H:BRD-K86761848-001-01-3:10	I-070759	BRD-K86761848-001-01-3	-0.0353982300884956
CPC007_MCF7_24H:BRD-A43126523-001-06-4:10	BRD-A43126523	BRD-A43126523-001-06-4	-0.0353982300884956
CPC006_PC3_24H:BRD-K76205745-237-05-8:160	losartan	BRD-K76205745-237-05-8	-0.0353982300884956
CPC008_A549_6H:BRD-K92158425-001-01-5:10	BRD-K92158425	BRD-K92158425-001-01-5	-0.0353982300884956
CPC020_A375_6H:BRD-K37194137-001-02-5:10	III606050	BRD-K37194137-001-02-5	-0.0353982300884956
CPC014_A549_24H:BRD-K64857848-001-02-3:10	XMD-885	BRD-K64857848-001-02-3	-0.0353982300884956
CPC001_VCAP_24H:BRD-A38030642-001-01-2:10	cyclosporin-a	BRD-A38030642-001-01-2	-0.0353982300884956
CPC014_PC3_6H:BRD-U00779237-000-01-7:10	WZ-3105	BRD-U00779237-000-01-7	-0.0353982300884956
CPC007_VCAP_24H:BRD-K80126354-001-04-5:10	BRD-K80126354	BRD-K80126354-001-04-5	-0.0353982300884956
CPC014_VCAP_24H:BRD-A89067742-001-01-1:10	BRD-A89067742	BRD-A89067742-001-01-1	-0.0353982300884956
CPC020_PC3_6H:BRD-A07765530-001-03-1:10	epinephrine	BRD-A07765530-001-03-1	-0.0353982300884956
CPC006_MCF7_24H:BRD-K74402642-003-01-2:10	NSC-632839	BRD-K74402642-003-01-2	-0.0353982300884956
CPC010_VCAP_24H:BRD-K43913647-001-07-2:10	BRD-K43913647	BRD-K43913647-001-07-2	-0.0353982300884956
CPC013_PC3_24H:BRD-K66175015-001-01-7:10	afatinib	BRD-K66175015-001-01-7	-0.0353982300884956
MUC.CP006_MCF7_24H:BRD-A55594068-065-02-3:3.3333	vinblastine	BRD-A55594068-065-02-3	-0.0353982300884956
CPC013_VCAP_6H:BRD-K19166598-001-01-9:10	BRD-K19166598	BRD-K19166598-001-01-9	-0.0353982300884956
CPC010_PC3_24H:BRD-K93034159-001-20-9:10	cladribine	BRD-K93034159-001-20-9	-0.0353982300884956
CPC014_A375_6H:BRD-K68313733-001-07-0:10	BRD-K68313733	BRD-K68313733-001-07-0	-0.0353982300884956
CPC006_LOVO_6H:BRD-K57080016-001-04-3:80	selumetinib	BRD-K57080016-001-04-3	-0.0353982300884956
CPC006_HT29_6H:BRD-K07303502-001-02-5:80	arachidonyl-trifluoro-methane	BRD-K07303502-001-02-5	-0.0353982300884956
CPC014_A549_24H:BRD-K60460488-066-01-0:10	nelfinavir	BRD-K60460488-066-01-0	-0.0353982300884956
CPC006_T3M10_6H:BRD-A45889380-300-04-8:10	mepacrine	BRD-A45889380-300-04-8	-0.0353982300884956
CPC013_A549_24H:BRD-K19166598-001-01-9:10	BRD-K19166598	BRD-K19166598-001-01-9	-0.0353982300884956
CPC001_VCAP_24H:BRD-K15935639-001-02-0:10	z-leu3-VS	BRD-K15935639-001-02-0	-0.0353982300884956
CPC006_MCF7_24H:BRD-K01292756-001-10-2:10	pimozide	BRD-K01292756-001-10-2	-0.0353982300884956
CPC014_ASC_24H:BRD-K19220233-001-01-5:10	JNK-9L	BRD-K19220233-001-01-5	-0.0353982300884956
CPC017_HT29_6H:BRD-K16977723-001-01-0:10	PP-3	BRD-K16977723-001-01-0	-0.0353982300884956
CPC018_NPC_24H:BRD-K15616905-001-01-5:10	CCCP	BRD-K15616905-001-01-5	-0.0353982300884956
CPC016_ASC_24H:BRD-K89930444-001-01-9:10	AG-592	BRD-K89930444-001-01-9	-0.0353982300884956
CPC009_A549_6H:BRD-K40373196-001-04-4:10	KU-C104337	BRD-K40373196-001-04-4	-0.0353982300884956
CPC008_VCAP_24H:BRD-K66037923-001-04-4:10	BRD-K66037923	BRD-K66037923-001-04-4	-0.0353982300884956
CPC014_NPC_24H:BRD-K62459624-001-07-9:10	BRD-K62459624	BRD-K62459624-001-07-9	-0.0353982300884956
CPC013_A375_6H:BRD-K61192372-001-01-4:10	capecitabine	BRD-K61192372-001-01-4	-0.0353982300884956
CPC007_HA1E_6H:BRD-K84203638-001-05-3:10	BRD-K84203638	BRD-K84203638-001-05-3	-0.0353982300884956
CPC013_HT29_6H:BRD-K66175015-001-01-7:10	afatinib	BRD-K66175015-001-01-7	-0.0353982300884956
CPC006_VCAP_24H:BRD-K05649647-001-03-7:20	BRD-K05649647	BRD-K05649647-001-03-7	-0.0353982300884956
CPC020_A375_6H:BRD-K94248251-001-02-9:10	BJM-HSC2-10	BRD-K94248251-001-02-9	-0.0353982300884956
CPC019_MCF7_6H:BRD-K00429057-001-01-6:10	BRD-K00429057	BRD-K00429057-001-01-6	-0.0353982300884956
CPC019_VCAP_6H:BRD-K84450674-001-01-4:10	BRD-K84450674	BRD-K84450674-001-01-4	-0.0353982300884956
CPC006_NCIH1836_6H:BRD-A02481876-001-09-9:60	importazole	BRD-A02481876-001-09-9	-0.0353982300884956
HOG002_A549_6H:BRD-K20755323-001-02-6:3.3333	SA-792728	BRD-K20755323-001-02-6	-0.0353982300884956
CPC007_A375_6H:BRD-K24426149-001-07-1:10	BRD-K24426149	BRD-K24426149-001-07-1	-0.0353982300884956
CPC012_HA1E_6H:BRD-K72238567-001-12-4:10	fludarabine	BRD-K72238567-001-12-4	-0.0353982300884956
CPC012_PC3_24H:BRD-K10573841-001-01-0:10	tunicamycin	BRD-K10573841-001-01-0	-0.0353982300884956
CPC006_MCF7_6H:BRD-K68548958-001-01-2:20	BRD-K68548958	BRD-K68548958-001-01-2	-0.0353982300884956
CPC012_HT29_6H:BRD-K68588778-001-05-7:10	BRD-K68588778	BRD-K68588778-001-05-7	-0.0353982300884956
CPC014_VCAP_6H:BRD-A26595446-001-08-1:10	BRD-A26595446	BRD-A26595446-001-08-1	-0.0353982300884956
CPC008_VCAP_6H:BRD-K37057377-001-01-5:10	KU-C104545N	BRD-K37057377-001-01-5	-0.0353982300884956
CPC019_HA1E_6H:BRD-K50234570-001-06-6:10	EMF-bca1-16	BRD-K50234570-001-06-6	-0.0353982300884956
CPC019_VCAP_6H:BRD-K31856043-001-01-0:10	BRD-K31856043	BRD-K31856043-001-01-0	-0.0353982300884956
CPC005_A375_6H:BRD-K09497549-001-03-6:10	kawain	BRD-K09497549-001-03-6	-0.0353982300884956
CPC018_A375_6H:BRD-A52530684-001-01-1:10	doxorubicin	BRD-A52530684-001-01-1	-0.0353982300884956
CPC006_MCF7_6H:BRD-K05649647-001-03-7:20	BRD-K05649647	BRD-K05649647-001-03-7	-0.0353982300884956
CPC007_PC3_6H:BRD-K00925050-001-03-6:10	BRD-K00925050	BRD-K00925050-001-03-6	-0.0353982300884956
CPC012_PC3_24H:BRD-K71935468-001-01-9:10	BRD-K71935468	BRD-K71935468-001-01-9	-0.0353982300884956
CPC012_HT29_6H:BRD-K05114711-001-01-7:10	RAN-27	BRD-K05114711-001-01-7	-0.0353982300884956
CPC004_VCAP_24H:BRD-K47717570-304-01-5:10	NBQX	BRD-K47717570-304-01-5	-0.0353982300884956
PCLB003_HT29_24H:BRD-A25004090-001-06-8:10	erastin	BRD-A25004090-001-06-8	-0.0353982300884956
CPC016_HT29_6H:BRD-K36007650-300-02-3:10	puromycin	BRD-K36007650-300-02-3	-0.0353982300884956
CPC007_HA1E_24H:BRD-A47816767-001-11-1:10	BRD-A47816767	BRD-A47816767-001-11-1	-0.0353982300884956
CPC012_VCAP_24H:BRD-K82837433-001-01-6:10	BRD-K82837433	BRD-K82837433-001-01-6	-0.0353982300884956
MUC.CP005_MCF7_24H:BRD-K32896438-001-01-8:10	BRD-K32896438	BRD-K32896438-001-01-8	-0.0353982300884956
CPC006_HA1E_6H:BRD-K86682249-001-05-7:10	BRD-K86682249	BRD-K86682249-001-05-7	-0.0353982300884956
CPC014_A375_6H:BRD-A11702965-001-01-6:10	chromomycin-a3	BRD-A11702965-001-01-6	-0.0353982300884956
CPC013_A375_6H:BRD-A02333338-001-01-1:10	cyclopamine	BRD-A02333338-001-01-1	-0.0353982300884956
CPC010_VCAP_6H:BRD-A37735495-001-10-6:10	BRD-A37735495	BRD-A37735495-001-10-6	-0.0353982300884956
CPC014_PC3_24H:BRD-K23192422-001-01-1:10	lestaurtinib	BRD-K23192422-001-01-1	-0.0353982300884956
CPC017_MCF7_24H:BRD-A27143604-001-01-2:10	DPN	BRD-A27143604-001-01-2	-0.0353982300884956
CPC016_SKB_24H:BRD-K38477985-001-01-8:10	malonoben	BRD-K38477985-001-01-8	-0.0353982300884956
CPC001_PC3_6H:BRD-K84421793-001-01-1:10	BRD-K84421793	BRD-K84421793-001-01-1	-0.0353982300884956
CPC017_MCF7_24H:BRD-K59469039-001-03-1:10	AG-879	BRD-K59469039-001-03-1	-0.0353982300884956
CPC014_PC3_6H:BRD-K85493820-001-01-6:10	KM-00927	BRD-K85493820-001-01-6	-0.0353982300884956
CPC005_PC3_24H:BRD-A34299591-001-03-4:10	budesonide	BRD-A34299591-001-03-4	-0.0353982300884956
CPC006_HCT116_6H:BRD-K33583600-001-09-6:10	isoliquiritigenin	BRD-K33583600-001-09-6	-0.0353982300884956
CPC006_SW948_6H:BRD-K53595844-001-01-8:10	phenoxazine	BRD-K53595844-001-01-8	-0.0353982300884956
CPC015_ASC_24H:BRD-A73909368-001-01-5:10	dactinomycin	BRD-A73909368-001-01-5	-0.0353982300884956
CPC011_VCAP_24H:BRD-K05350981-001-01-0:10	oligomycin-c	BRD-K05350981-001-01-0	-0.0353982300884956
CPC011_VCAP_24H:BRD-K55462201-001-05-7:10	AM-404	BRD-K55462201-001-05-7	-0.0353982300884956
CPC006_SW480_6H:BRD-K69840642-001-01-4:10	ISOX	BRD-K69840642-001-01-4	-0.0353982300884956
CPC004_PC3_24H:BRD-A92177080-001-01-3:10	betamethasone	BRD-A92177080-001-01-3	-0.0353982300884956
CPC016_HT29_6H:BRD-A69815203-001-05-0:10	cyclosporin-a	BRD-A69815203-001-05-0	-0.0353982300884956
CPC013_VCAP_6H:BRD-K83643280-001-01-1:10	BG-FA-0953	BRD-K83643280-001-01-1	-0.0353982300884956
CPC014_VCAP_24H:BRD-A52886023-001-01-7:10	antimycin-a	BRD-A52886023-001-01-7	-0.0353982300884956
CPC014_MCF7_6H:BRD-K72420232-001-01-6:10	WZ-4002	BRD-K72420232-001-01-6	-0.0353982300884956
CPC006_SW620_6H:BRD-K92301463-001-03-0:10	16,16-dimethylprostaglandin-e2	BRD-K92301463-001-03-0	-0.0353982300884956
CPC008_HT29_6H:BRD-K53780220-001-01-0:10	BRD-K53780220	BRD-K53780220-001-01-0	-0.0353982300884956
CPC012_HT29_6H:BRD-K85123403-001-01-4:10	BRD-K85123403	BRD-K85123403-001-01-4	-0.0353982300884956
CPC017_NPC_24H:BRD-K07888196-001-01-8:10	tyrphostin-AG-538	BRD-K07888196-001-01-8	-0.0353982300884956
CPC009_VCAP_24H:BRD-K51443908-001-03-2:10	KU-C104486	BRD-K51443908-001-03-2	-0.0353982300884956
CPC014_VCAP_24H:BRD-U74615290-000-01-8:10	THZ-2-98-01	BRD-U74615290-000-01-8	-0.0353982300884956
CPC018_HT29_6H:BRD-K27351809-001-02-0:10	nomegestrol	BRD-K27351809-001-02-0	-0.0353982300884956
CPC009_MCF7_6H:BRD-K26304855-001-01-5:10	BRD-K26304855	BRD-K26304855-001-01-5	-0.0353982300884956
CPC009_PC3_6H:BRD-K76595177-001-05-9:10	BRD-K76595177	BRD-K76595177-001-05-9	-0.0353982300884956
CPC006_HA1E_24H:BRD-K33272502-001-01-2:40	DG-041	BRD-K33272502-001-01-2	-0.0353982300884956
CPC019_HT29_6H:BRD-K68038686-001-01-3:10	BRD-K68038686	BRD-K68038686-001-01-3	-0.0353982300884956
CPC016_NPC_24H:BRD-K64994968-001-03-6:10	progesterone	BRD-K64994968-001-03-6	-0.0353982300884956
CPC011_HT29_6H:BRD-K04548931-003-11-6:10	pidorubicine	BRD-K04548931-003-11-6	-0.0353982300884956
CPC017_A375_6H:BRD-K63938928-001-02-5:10	BRD-K63938928	BRD-K63938928-001-02-5	-0.0353982300884956
CPC010_PC3_6H:BRD-K76534306-001-17-7:10	enrofloxacin	BRD-K76534306-001-17-7	-0.0353982300884956
CPC015_HT29_6H:BRD-A06390036-001-03-8:10	hydroquinidine	BRD-A06390036-001-03-8	-0.0353982300884956
CPC010_PC3_24H:BRD-K13277629-001-02-1:10	BRD-K13277629	BRD-K13277629-001-02-1	-0.0353982300884956
CPC008_PC3_24H:BRD-K24564544-001-01-3:10	AT-CSC-07	BRD-K24564544-001-01-3	-0.0353982300884956
CPC012_A375_6H:BRD-K42308740-001-01-5:10	ST-056792	BRD-K42308740-001-01-5	-0.0353982300884956
CPC012_MCF7_24H:BRD-K73155123-001-01-9:10	BRD-K73155123	BRD-K73155123-001-01-9	-0.0353982300884956
CPC013_PC3_24H:BRD-K23984367-075-05-3:10	sorafenib	BRD-K23984367-075-05-3	-0.0353982300884956
CPC016_A375_6H:BRD-K81209512-001-01-3:10	AG-494	BRD-K81209512-001-01-3	-0.0353982300884956
CPC006_HCC515_24H:BRD-K70792160-003-02-0:24	10-DEBC	BRD-K70792160-003-02-0	-0.0353982300884956
CPC020_HA1E_6H:BRD-K94173926-001-01-6:10	I-505056	BRD-K94173926-001-01-6	-0.0353982300884956
CPC019_VCAP_6H:BRD-K58288048-001-01-9:10	BRD-K58288048	BRD-K58288048-001-01-9	-0.0353982300884956
CPC017_A375_6H:BRD-K27665173-001-01-3:10	D-64406	BRD-K27665173-001-01-3	-0.0353982300884956
CPC019_PC3_24H:BRD-K59563627-001-01-3:10	BRD-K59563627	BRD-K59563627-001-01-3	-0.0353982300884956
CPC003_VCAP_6H:BRD-K35189033-001-03-0:10	levonorgestrel	BRD-K35189033-001-03-0	-0.0353982300884956
CPC013_MCF7_24H:BRD-K27630390-001-01-4:10	BRD-K27630390	BRD-K27630390-001-01-4	-0.0353982300884956
CPC013_HA1E_6H:BRD-K54405293-001-01-5:10	BRD-K54405293	BRD-K54405293-001-01-5	-0.0353982300884956
CPC009_PC3_6H:BRD-A86792397-001-01-5:10	BRD-A86792397	BRD-A86792397-001-01-5	-0.0353982300884956
CPC001_HA1E_24H:BRD-A59943784-001-01-8:10	fluticasone	BRD-A59943784-001-01-8	-0.0353982300884956
CPC013_PC3_6H:BRD-K71670746-001-01-6:10	BRD-K71670746	BRD-K71670746-001-01-6	-0.0353982300884956
CPC006_A375_24H:BRD-K68548958-001-01-2:20	BRD-K68548958	BRD-K68548958-001-01-2	-0.0353982300884956
CPC020_A375_6H:BRD-A88774919-001-02-8:10	doxycycline	BRD-A88774919-001-02-8	-0.0353982300884956
CPC007_MCF7_24H:BRD-K37413063-001-05-0:10	BRD-K37413063	BRD-K37413063-001-05-0	-0.0353982300884956
CPC014_HEPG2_6H:BRD-K46062088-001-01-4:10	ST-4062971	BRD-K46062088-001-01-4	-0.0353982300884956
CPC005_HA1E_6H:BRD-K50836978-001-01-7:10	purvalanol-a	BRD-K50836978-001-01-7	-0.0353982300884956
CPC014_MCF7_6H:BRD-K33551950-001-01-6:10	radicicol	BRD-K33551950-001-01-6	-0.0353982300884956
CPC006_A375_6H:BRD-K73789395-001-06-5:102.71	ZM-336372	BRD-K73789395-001-06-5	-0.0353982300884956
CPC015_A375_6H:BRD-A58564983-001-03-8:10	selamectin	BRD-A58564983-001-03-8	-0.0353982300884956
MUC.CP001_MCF7_6H:BRD-K49049886-001-03-8:40	CGS-15943	BRD-K49049886-001-03-8	-0.0353982300884956
CPC013_HT29_6H:BRD-K35638681-001-01-5:10	BRD-K35638681	BRD-K35638681-001-01-5	-0.0353982300884956
CPC019_HA1E_6H:BRD-K60070073-001-02-3:10	BRD-K60070073	BRD-K60070073-001-02-3	-0.0353982300884956
CPC010_PC3_24H:BRD-K05331696-001-02-4:10	BRD-K05331696	BRD-K05331696-001-02-4	-0.0353982300884956
CPC013_MCF7_24H:BRD-K86761848-001-01-3:10	I-070759	BRD-K86761848-001-01-3	-0.0353982300884956
CPC013_VCAP_6H:BRD-K93578426-001-01-2:10	BRD-K93578426	BRD-K93578426-001-01-2	-0.0353982300884956
CPC019_MCF7_24H:BRD-K06405410-001-01-2:10	BRD-K06405410	BRD-K06405410-001-01-2	-0.0353982300884956
CPC012_VCAP_6H:BRD-K08307026-001-01-4:10	BRD-K08307026	BRD-K08307026-001-01-4	-0.0353982300884956
CPC006_HCC15_6H:BRD-A13122391-001-01-9:0.08	triptolide	BRD-A13122391-001-01-9	-0.0353982300884956
CPC004_HA1E_6H:BRD-K39256324-001-01-5:10	rottlerin	BRD-K39256324-001-01-5	-0.0353982300884956
CPC006_HT29_6H:BRD-A70155556-001-04-4:40	lovastatin	BRD-A70155556-001-04-4	-0.0353982300884956
CPC014_HCC515_6H:BRD-A77467113-001-01-8:10	EMF-sumo1-11	BRD-A77467113-001-01-8	-0.0353982300884956
CPC004_VCAP_24H:BRD-K03557653-001-02-7:10	sappanone-a	BRD-K03557653-001-02-7	-0.0353982300884956
CPC018_A375_6H:BRD-K91781484-001-01-3:10	BRD-K91781484	BRD-K91781484-001-01-3	-0.0353982300884956
CPC004_PC3_6H:BRD-K39256324-001-01-5:10	rottlerin	BRD-K39256324-001-01-5	-0.0353982300884956
CPC009_PC3_24H:BRD-K26304855-001-01-5:10	BRD-K26304855	BRD-K26304855-001-01-5	-0.0353982300884956
LJP001_MCF10A_6H:BRD-K07691486-001-11-4:10	roscovitine	BRD-K07691486-001-11-4	-0.0353982300884956
CPC019_HT29_6H:BRD-K44781077-001-01-4:10	BRD-K44781077	BRD-K44781077-001-01-4	-0.0353982300884956
HOG003_A549_24H:BRD-K60230970-001-04-3:10.5126	MG-132	BRD-K60230970-001-04-3	-0.0353982300884956
CPC017_A375_6H:BRD-K39111395-001-01-6:10	BCL2-inhibitor	BRD-K39111395-001-01-6	-0.0353982300884956
CPC007_A375_6H:BRD-K74029109-001-05-4:10	BRD-K74029109	BRD-K74029109-001-05-4	-0.0353982300884956
CPC005_HCC515_6H:BRD-A16700644-003-03-6:10	isoxsuprine	BRD-A16700644-003-03-6	-0.0353982300884956
CPC006_MCF7_6H:BRD-K60623809-001-02-0:10	SU-11652	BRD-K60623809-001-02-0	-0.0353982300884956
CPC006_HT29_6H:BRD-K88510285-001-01-2:0.04	bortezomib	BRD-K88510285-001-01-2	-0.0353982300884956
CPC002_PC3_24H:BRD-K34092021-001-02-3:10	arvanil	BRD-K34092021-001-02-3	-0.0353982300884956
CPC017_A375_6H:BRD-K04546108-066-01-5:10	JAK3-inhibitor-VI	BRD-K04546108-066-01-5	-0.0353982300884956
CPC004_HA1E_6H:BRD-K36737713-001-01-6:10	AG-957	BRD-K36737713-001-01-6	-0.0353982300884956
CPC010_VCAP_6H:BRD-A25170757-001-05-3:10	BRD-A25170757	BRD-A25170757-001-05-3	-0.0353982300884956
CPC019_A375_6H:BRD-K60070073-001-02-3:10	BRD-K60070073	BRD-K60070073-001-02-3	-0.0353982300884956
CPC001_PC3_24H:BRD-K92138166-001-01-0:10	mammea-a	BRD-K92138166-001-01-0	-0.0353982300884956
ERG006_VCAP_24H:BRD-K78122587-300-01-9:10	NNC-55-0396	BRD-K78122587-300-01-9	-0.0353982300884956
CPC006_VCAP_6H:BRD-A18763547-300-04-8:10	BAX-channel-blocker	BRD-A18763547-300-04-8	-0.0353982300884956
CPC010_MCF7_6H:BRD-K92317137-001-08-1:10	BRD-K92317137	BRD-K92317137-001-08-1	-0.0353982300884956
CPC014_MCF7_6H:BRD-U00779237-000-01-7:10	WZ-3105	BRD-U00779237-000-01-7	-0.0353982300884956
CPC010_HT29_6H:BRD-A94567954-001-05-7:10	BRD-A94567954	BRD-A94567954-001-05-7	-0.0353982300884956
CPC006_H1299_6H:BRD-K39503511-001-02-1:80	quiflapon	BRD-K39503511-001-02-1	-0.0353982300884956
CPC019_HT29_6H:BRD-K64366758-001-01-5:10	BRD-K64366758	BRD-K64366758-001-01-5	-0.0353982300884956
LJP001_MDAMB231_24H:BRD-K53561341-001-03-4:10	KIN001-220	BRD-K53561341-001-03-4	-0.0353982300884956
CPC011_VCAP_24H:BRD-A16444946-001-05-5:10	acarbose	BRD-A16444946-001-05-5	-0.0353982300884956
CPC006_NOMO1_6H:BRD-K00615600-001-06-1:25	AG-14361	BRD-K00615600-001-06-1	-0.0353982300884956
CPC016_NPC_24H:BRD-K93480852-001-02-2:10	KN-93	BRD-K93480852-001-02-2	-0.0353982300884956
CPC002_HA1E_6H:BRD-A42649439-001-02-8:10	triciribine	BRD-A42649439-001-02-8	-0.0353982300884956
CPC010_HCC515_6H:BRD-K99633092-001-02-0:10	BRD-K99633092	BRD-K99633092-001-02-0	-0.0353982300884956
CPC014_MCF7_6H:BRD-K40255344-001-13-5:10	tyrphostin-A9	BRD-K40255344-001-13-5	-0.0353982300884956
CVD001_HEPG2_24H:BRD-K37392901-003-01-7:10	NSC-632839	BRD-K37392901-003-01-7	-0.0353982300884956
CPC007_HA1E_24H:BRD-K18595892-001-09-6:10	BRD-K18595892	BRD-K18595892-001-09-6	-0.0353982300884956
CPC009_HA1E_6H:BRD-K01834163-001-04-1:10	BRD-K01834163	BRD-K01834163-001-04-1	-0.0353982300884956
CPC008_A549_6H:BRD-K64058329-001-04-2:10	BRD-K64058329	BRD-K64058329-001-04-2	-0.0353982300884956
HOG003_MCF7_24H:BRD-A47829399-001-01-1:3.3333	artesunate	BRD-A47829399-001-01-1	-0.0353982300884956
CPC007_PC3_24H:BRD-K99737413-001-02-1:10	BRD-K99737413	BRD-K99737413-001-02-1	-0.0353982300884956
CPC012_VCAP_6H:BRD-A04172077-001-01-6:10	BRD-A04172077	BRD-A04172077-001-01-6	-0.0353982300884956
CPC016_NEU_24H:BRD-K89930444-001-01-9:10	AG-592	BRD-K89930444-001-01-9	-0.0353982300884956
CPC013_HEPG2_6H:BRD-K93215584-001-01-9:10	BRD-K93215584	BRD-K93215584-001-01-9	-0.0353982300884956
CPC009_PC3_24H:BRD-K42489623-001-06-4:10	BRD-K42489623	BRD-K42489623-001-06-4	-0.0353982300884956
LJP001_MDAMB231_6H:BRD-K15592317-001-02-8:10	CP466722	BRD-K15592317-001-02-8	-0.0353982300884956
CPC003_VCAP_24H:BRD-K10207760-236-03-0:10	lasalocid	BRD-K10207760-236-03-0	-0.0353982300884956
CPD001_MCF7_6H:BRD-K32744045-001-23-9:10	disulfiram	BRD-K32744045-001-23-9	-0.0353982300884956
CPC015_HT29_6H:BRD-K30296925-001-02-1:10	flavokavain-b	BRD-K30296925-001-02-1	-0.0353982300884956
CPC014_A549_6H:BRD-K69516039-001-01-1:10	BRD-K69516039	BRD-K69516039-001-01-1	-0.0353982300884956
CPC005_PC3_6H:BRD-A42346008-003-03-6:10	metanephrine	BRD-A42346008-003-03-6	-0.0353982300884956
CPC002_PC3_6H:BRD-A80502530-001-01-2:10	cinobufagin	BRD-A80502530-001-01-2	-0.0353982300884956
CPC012_HT29_6H:BRD-K95976153-001-01-5:10	BRD-K95976153	BRD-K95976153-001-01-5	-0.0353982300884956
CPC017_HT29_6H:BRD-K52930707-001-04-8:10	rescinnamine	BRD-K52930707-001-04-8	-0.0353982300884956
CPC006_PC3_24H:BRD-K92241597-001-02-9:80	tosedostat	BRD-K92241597-001-02-9	-0.0353982300884956
CPC006_HCC515_6H:BRD-K87947369-001-01-6:10	tozasertib	BRD-K87947369-001-01-6	-0.0353982300884956
LJP001_MCF10A_6H:BRD-K85606544-001-04-2:10	neratinib	BRD-K85606544-001-04-2	-0.0353982300884956
CPC005_VCAP_24H:BRD-K20152659-001-02-0:10	gamma-homolinolenic-acid	BRD-K20152659-001-02-0	-0.0353982300884956
CPC007_MCF7_6H:BRD-A09719808-001-02-3:10	BRD-A09719808	BRD-A09719808-001-02-3	-0.0353982300884956
CPC006_A375_6H:BRD-K54256913-001-01-2:10	MK-1775	BRD-K54256913-001-01-2	-0.0353982300884956
CPC013_PC3_24H:BRD-K15600710-066-01-7:10	obatoclax	BRD-K15600710-066-01-7	-0.0353982300884956
CPC012_A375_6H:BRD-K10484463-001-06-6:10	BRD-K10484463	BRD-K10484463-001-06-6	-0.0353982300884956
CPC018_HEPG2_6H:BRD-K37392901-003-01-7:10	NSC-632839	BRD-K37392901-003-01-7	-0.0353982300884956
CPC012_MCF7_6H:BRD-K72238567-001-12-4:10	fludarabine	BRD-K72238567-001-12-4	-0.0353982300884956
CPC014_PC3_24H:BRD-M16762496-001-01-9:10	PIK-75	BRD-M16762496-001-01-9	-0.0353982300884956
CPC003_HCC515_24H:BRD-K36007650-300-02-3:10	puromycin	BRD-K36007650-300-02-3	-0.0353982300884956
CPC009_MCF7_24H:BRD-K26304855-001-01-5:10	BRD-K26304855	BRD-K26304855-001-01-5	-0.0353982300884956
CPC012_HA1E_6H:BRD-K74710236-001-02-2:10	VU-0410183-2	BRD-K74710236-001-02-2	-0.0353982300884956
CPC019_PC3_6H:BRD-K92817986-001-01-7:10	BJM-CSC-19	BRD-K92817986-001-01-7	-0.0353982300884956
CPC012_PC3_6H:BRD-K72238567-001-12-4:10	fludarabine	BRD-K72238567-001-12-4	-0.0353982300884956
CPC006_NCIH508_6H:BRD-K28907958-001-02-7:11.1	CD-437	BRD-K28907958-001-02-7	-0.0353982300884956
CPC018_A375_6H:BRD-K17497770-001-01-0:10	butein	BRD-K17497770-001-01-0	-0.0353982300884956
CPC006_PC3_6H:BRD-K41859756-001-01-9:10	NVP-AUY922	BRD-K41859756-001-01-9	-0.0353982300884956
CPC011_A549_24H:BRD-K59753975-065-02-1:10	vindesine	BRD-K59753975-065-02-1	-0.0353982300884956
CPC002_HA1E_6H:BRD-A80502530-001-01-2:10	cinobufagin	BRD-A80502530-001-01-2	-0.0353982300884956
MUC.CP005_MCF7_6H:BRD-A19037878-001-02-3:10	trichostatin-a	BRD-A19037878-001-02-3	-0.0353982300884956
CPC012_NPC_24H:BRD-K70771662-001-01-3:10	BRD-K70771662	BRD-K70771662-001-01-3	-0.0353982300884956
KMS002_THP1_6H:BRD-K51556300-001-01-9:10.15	BRD-K51556300	BRD-K51556300-001-01-9	-0.0353982300884956
CPC014_MCF7_6H:BRD-K00337317-001-01-7:10	NU-7441	BRD-K00337317-001-01-7	-0.0353982300884956
HOG003_A549_6H:BRD-K60230970-001-04-3:1.1681	MG-132	BRD-K60230970-001-04-3	-0.0353982300884956
CPC011_PC3_24H:BRD-K62310379-001-08-9:10	fluticasone	BRD-K62310379-001-08-9	-0.0353982300884956
CPC011_VCAP_24H:BRD-K32398298-001-02-2:10	alprazolam	BRD-K32398298-001-02-2	-0.0353982300884956
CPC014_A549_24H:BRD-K09790412-001-03-8:10	H-9	BRD-K09790412-001-03-8	-0.0353982300884956
CPC019_A375_6H:BRD-K51556300-001-01-9:10	BRD-K51556300	BRD-K51556300-001-01-9	-0.0353982300884956
CPC019_VCAP_6H:BRD-K05197617-001-05-8:10	BRD-K05197617	BRD-K05197617-001-05-8	-0.0353982300884956
CPC003_PC3_24H:BRD-K08438429-001-01-0:10	BRD-K08438429	BRD-K08438429-001-01-0	-0.0353982300884956
HOG003_A549_24H:BRD-K60230970-001-04-3:1.1681	MG-132	BRD-K60230970-001-04-3	-0.0353982300884956
CPC013_VCAP_6H:BRD-K64881305-001-01-1:10	ispinesib	BRD-K64881305-001-01-1	-0.0353982300884956
CPC010_HEPG2_6H:BRD-A25170757-001-05-3:10	BRD-A25170757	BRD-A25170757-001-05-3	-0.0353982300884956
CPC006_PC3_24H:BRD-K06593056-001-02-2:20	LE-135	BRD-K06593056-001-02-2	-0.0353982300884956
CPC004_PC3_24H:BRD-K31542390-001-01-5:10	mycophenolic-acid	BRD-K31542390-001-01-5	-0.0353982300884956
CPC020_A549_6H:BRD-K94173926-001-01-6:10	I-505056	BRD-K94173926-001-01-6	-0.0353982300884956
CPC016_HT29_6H:BRD-K86727142-001-06-6:10	embelin	BRD-K86727142-001-06-6	-0.0353982300884956
CPC006_A375_6H:BRD-K51575138-001-01-7:10	TPCA-1	BRD-K51575138-001-01-7	-0.0353982300884956
CPC011_A375_6H:BRD-K51730347-001-03-1:10	diphencyprone	BRD-K51730347-001-03-1	-0.0353982300884956
CPC015_A549_24H:BRD-K43744935-048-01-6:10	tamoxifen	BRD-K43744935-048-01-6	-0.0353982300884956
CPC019_PC3_24H:BRD-K51189903-001-01-0:10	BRD-K51189903	BRD-K51189903-001-01-0	-0.0353982300884956
LJP001_MDAMB231_24H:BRD-K01436366-001-05-7:10	XMD-1150	BRD-K01436366-001-05-7	-0.0353982300884956
CPC001_VCAP_6H:BRD-K02607075-333-03-6:10	tubocurarine	BRD-K02607075-333-03-6	-0.0353982300884956
CPC010_A549_24H:BRD-K85853281-001-03-9:10	BRD-K85853281	BRD-K85853281-001-03-9	-0.0353982300884956
CPC006_CL34_6H:BRD-K05649647-001-03-7:20	BRD-K05649647	BRD-K05649647-001-03-7	-0.0353982300884956
CPC018_A375_6H:BRD-K13169950-001-04-5:10	NSC-3852	BRD-K13169950-001-04-5	-0.0353982300884956
CPC015_NPC_24H:BRD-K09416995-001-21-7:10	lovastatin	BRD-K09416995-001-21-7	-0.0353982300884956
CPC013_MCF7_6H:BRD-A89333723-001-01-0:10	BRD-A89333723	BRD-A89333723-001-01-0	-0.0353982300884956
CPC006_VCAP_24H:BRD-K08316444-001-04-3:0.63	rotenone	BRD-K08316444-001-04-3	-0.0353982300884956
CPC003_VCAP_24H:BRD-K38477985-001-01-8:10	malonoben	BRD-K38477985-001-01-8	-0.0353982300884956
CPC013_MCF7_6H:BRD-K20032655-001-01-0:10	BRD-K20032655	BRD-K20032655-001-01-0	-0.0353982300884956
CPC010_VCAP_24H:BRD-K48576794-001-08-1:10	BRD-K48576794	BRD-K48576794-001-08-1	-0.0353982300884956
CPC012_VCAP_6H:BRD-K72429558-001-01-3:10	BRD-K72429558	BRD-K72429558-001-01-3	-0.0353982300884956
CPC004_VCAP_24H:BRD-K06712146-001-01-2:10	YM-90709	BRD-K06712146-001-01-2	-0.0353982300884956
CPC011_PC3_24H:BRD-K33312228-001-04-3:10	halometasone	BRD-K33312228-001-04-3	-0.0353982300884956
CPC012_HT29_6H:BRD-A36165599-001-01-1:10	BRD-A36165599	BRD-A36165599-001-01-1	-0.0353982300884956
CPC003_VCAP_24H:BRD-K61401890-001-04-6:10	deguelin	BRD-K61401890-001-04-6	-0.0353982300884956
CPC011_VCAP_24H:BRD-A52282606-001-05-5:10	lacidipine	BRD-A52282606-001-05-5	-0.0353982300884956
CPC019_PC3_6H:BRD-K30849099-001-07-6:10	MW-STK33-2A	BRD-K30849099-001-07-6	-0.0353982300884956
CPC007_VCAP_24H:BRD-K18595892-001-09-6:10	BRD-K18595892	BRD-K18595892-001-09-6	-0.0353982300884956
CPC009_VCAP_6H:BRD-K36354764-001-04-2:10	BRD-K36354764	BRD-K36354764-001-04-2	-0.0353982300884956
CPC014_ASC_24H:BRD-K01436366-001-02-4:10	XMD-1150	BRD-K01436366-001-02-4	-0.0353982300884956
CPC013_ASC_24H:BRD-K49810818-001-01-0:10	sorafenib	BRD-K49810818-001-01-0	-0.0353982300884956
LJP001_HS578T_6H:BRD-K87909389-001-04-6:10	alvocidib	BRD-K87909389-001-04-6	-0.0353982300884956
CPC006_VCAP_24H:BRD-K96354014-001-09-6:10	nifedipine	BRD-K96354014-001-09-6	-0.0353982300884956
CPC005_VCAP_6H:BRD-K49294207-300-01-2:10	BIBU-1361	BRD-K49294207-300-01-2	-0.0353982300884956
CPC004_HA1E_24H:BRD-K14920963-304-01-9:10	erythrosine	BRD-K14920963-304-01-9	-0.0353982300884956
CPC006_HCC515_24H:BRD-K51575138-001-01-7:10	TPCA-1	BRD-K51575138-001-01-7	-0.0353982300884956
CPC019_MCF7_24H:BRD-A70311631-001-05-9:10	BRD-A70311631	BRD-A70311631-001-05-9	-0.0353982300884956
CPC015_MCF7_6H:BRD-A05186015-003-09-9:10	bupropion	BRD-A05186015-003-09-9	-0.0353982300884956
CPC012_HT29_6H:BRD-K45842176-001-01-3:10	BRD-K45842176	BRD-K45842176-001-01-3	-0.0353982300884956
CPC009_HT29_6H:BRD-A86792397-001-01-5:10	BRD-A86792397	BRD-A86792397-001-01-5	-0.0353982300884956
LJP001_SKBR3_6H:BRD-K04923131-001-10-5:2	GSK-3-inhibitor-IX	BRD-K04923131-001-10-5	-0.0353982300884956
CPC016_HT29_6H:BRD-A17065207-001-06-9:10	brefeldin-a	BRD-A17065207-001-06-9	-0.0353982300884956
CPC006_HT29_24H:BRD-K12994359-001-07-7:177.6	valdecoxib	BRD-K12994359-001-07-7	-0.0353982300884956
CPC015_A549_24H:BRD-A68009927-003-02-9:10	daunorubicin	BRD-A68009927-003-02-9	-0.0353982300884956
CPC011_HT29_6H:BRD-A97674275-003-07-2:10	ranolazine	BRD-A97674275-003-07-2	-0.0353982300884956
LJP002_MDAMB231_24H:BRD-K72414522-001-01-8:10	AZD-5438	BRD-K72414522-001-01-8	-0.0353982300884956
CPC006_VCAP_6H:BRD-A56592690-001-01-9:30	PX-12	BRD-A56592690-001-01-9	-0.0353982300884956
CPC009_PC3_6H:BRD-A68009927-001-02-3:10	daunorubicin	BRD-A68009927-001-02-3	-0.0353982300884956
CPC006_MCF7_6H:BRD-K07303502-001-02-5:80	arachidonyl-trifluoro-methane	BRD-K07303502-001-02-5	-0.0353982300884956
CPC013_HT29_6H:BRD-K05520923-001-02-7:10	BRD-K05520923	BRD-K05520923-001-02-7	-0.0353982300884956
CPC010_MCF7_24H:BRD-K56024573-001-04-7:10	BRD-K56024573	BRD-K56024573-001-04-7	-0.0353982300884956
CPC020_VCAP_6H:BRD-K46499837-001-01-2:10	BRD-K46499837	BRD-K46499837-001-01-2	-0.0353982300884956
CPC008_A375_24H:BRD-K20492338-001-01-1:10	BRD-K20492338	BRD-K20492338-001-01-1	-0.0353982300884956
CPC012_HA1E_6H:BRD-K72615639-001-01-0:10	BRD-K72615639	BRD-K72615639-001-01-0	-0.0353982300884956
CPC007_VCAP_24H:BRD-K05326558-001-07-0:10	BRD-K05326558	BRD-K05326558-001-07-0	-0.0353982300884956
CPC006_T3M10_6H:BRD-K64890080-001-03-9:10	BI-2536	BRD-K64890080-001-03-9	-0.0353982300884956
CPC015_HT29_6H:BRD-A10715913-001-03-8:10	sulpiride	BRD-A10715913-001-03-8	-0.0353982300884956
CPC019_MCF7_6H:BRD-K78930611-001-07-6:10	MW-STK33-2B	BRD-K78930611-001-07-6	-0.0353982300884956
CPC006_VCAP_24H:BRD-K61662457-001-02-2:20	CAY-10594	BRD-K61662457-001-02-2	-0.0353982300884956
CVD001_HUH7_24H:BRD-K94512704-001-01-3:10	spiramide	BRD-K94512704-001-01-3	-0.0353982300884956
LJP002_MCF7_6H:BRD-K93788137-001-01-7:10	PF-431396	BRD-K93788137-001-01-7	-0.0353982300884956
CPC015_HEPG2_6H:BRD-A58564983-001-03-8:10	selamectin	BRD-A58564983-001-03-8	-0.0353982300884956
CPC005_PC3_6H:BRD-A43150328-001-03-8:10	penicillic-acid	BRD-A43150328-001-03-8	-0.0353982300884956
CPC006_VCAP_24H:BRD-K04853698-003-01-4:10	LDN-193189	BRD-K04853698-003-01-4	-0.0353982300884956
CPC006_A375_6H:BRD-A56592690-001-01-9:30	PX-12	BRD-A56592690-001-01-9	-0.0353982300884956
CPC004_HA1E_24H:BRD-K60762818-003-15-3:10	desipramine	BRD-K60762818-003-15-3	-0.0353982300884956
CPC006_MCF7_6H:BRD-K60219430-001-01-6:10	serdemetan	BRD-K60219430-001-01-6	-0.0353982300884956
CPC020_VCAP_6H:BRD-A07780951-001-05-5:10	orciprenaline	BRD-A07780951-001-05-5	-0.0353982300884956
CPD001_PC3_24H:BRD-K15916496-001-21-2:10	clotrimazole	BRD-K15916496-001-21-2	-0.0353982300884956
CPC005_VCAP_24H:BRD-K09991945-001-02-0:10	GSK-3-inhibitor-II	BRD-K09991945-001-02-0	-0.0353982300884956
CPC019_PC3_24H:BRD-K60070073-001-02-3:10	BRD-K60070073	BRD-K60070073-001-02-3	-0.0353982300884956
CPC017_NPC_24H:BRD-A92537424-001-03-9:10	danazol	BRD-A92537424-001-03-9	-0.0353982300884956
CPC020_PC3_24H:BRD-K94173926-001-01-6:10	I-505056	BRD-K94173926-001-01-6	-0.0353982300884956
CPC004_HCC515_24H:BRD-K72726508-001-01-3:10	arcyriaflavin-a	BRD-K72726508-001-01-3	-0.0353982300884956
CPC010_MCF7_6H:BRD-K99633092-001-02-0:10	BRD-K99633092	BRD-K99633092-001-02-0	-0.0353982300884956
LJP001_HS578T_6H:BRD-K64800655-001-03-3:2	PHA-793887	BRD-K64800655-001-03-3	-0.0353982300884956
CPC007_PC3_24H:BRD-K54568510-001-05-8:10	PSH-013	BRD-K54568510-001-05-8	-0.0353982300884956
CPC012_VCAP_6H:BRD-K10484463-001-06-6:10	BRD-K10484463	BRD-K10484463-001-06-6	-0.0353982300884956
ERG005_VCAP_6H:BRD-K18910433-001-14-3:20	estradiol	BRD-K18910433-001-14-3	-0.0353982300884956
CPC009_HT29_6H:BRD-A68009927-001-02-3:10	daunorubicin	BRD-A68009927-001-02-3	-0.0353982300884956
CPC006_HCC515_6H:BRD-K56343971-001-02-3:10	vemurafenib	BRD-K56343971-001-02-3	-0.0353982300884956
CPC008_HEPG2_6H:BRD-K30606628-001-03-9:10	KU-C104233	BRD-K30606628-001-03-9	-0.0353982300884956
CRCGN004_HA1E_24H:BRD-A76941896-003-04-6:10.2UM	doxorubicin	BRD-A76941896-003-04-6	-0.0353982300884956
CPC006_SW480_6H:BRD-K41895714-001-02-2:10	AS-605240	BRD-K41895714-001-02-2	-0.0353982300884956
CPC018_HT29_6H:BRD-A72703248-003-03-1:10	SKF-96365	BRD-A72703248-003-03-1	-0.0353982300884956
CPC013_HA1E_6H:BRD-A13807286-001-06-2:10	HA-14-1	BRD-A13807286-001-06-2	-0.0353982300884956
CPC014_MCF7_6H:BRD-U29336476-000-01-3:10	XMD-16144	BRD-U29336476-000-01-3	-0.0353982300884956
CPC019_HT29_6H:BRD-A58482795-003-01-1:10	BRD-A58482795	BRD-A58482795-003-01-1	-0.0353982300884956
LJP001_MDAMB231_6H:BRD-K85606544-001-04-2:2	neratinib	BRD-K85606544-001-04-2	-0.0353982300884956
CPC013_HT29_6H:BRD-K45818044-001-01-3:10	SA-425500	BRD-K45818044-001-01-3	-0.0353982300884956
CPC006_MCF7_6H:BRD-A13122391-001-01-9:0.08	triptolide	BRD-A13122391-001-01-9	-0.0353982300884956
CPD001_MCF7_24H:BRD-K15916496-001-21-2:10	clotrimazole	BRD-K15916496-001-21-2	-0.0353982300884956
CPC015_SKB_24H:BRD-K15409150-001-01-7:10	penfluridol	BRD-K15409150-001-01-7	-0.0353982300884956
CPC020_HA1E_6H:BRD-A75144621-001-02-8:10	digoxin	BRD-A75144621-001-02-8	-0.0353982300884956
CPC015_A375_6H:BRD-A68009927-003-02-9:10	daunorubicin	BRD-A68009927-003-02-9	-0.0353982300884956
CPC012_VCAP_24H:BRD-K32896438-001-01-8:10	BRD-K32896438	BRD-K32896438-001-01-8	-0.0353982300884956
CPC019_A375_6H:BRD-K04695623-001-01-3:10	BRD-K04695623	BRD-K04695623-001-01-3	-0.0353982300884956
CPC012_A549_24H:BRD-K56196992-001-01-2:10	BRD-K56196992	BRD-K56196992-001-01-2	-0.0353982300884956
CPC004_MCF7_6H:BRD-A93236127-001-03-7:10	digitoxin	BRD-A93236127-001-03-7	-0.0353982300884956
CPC014_VCAP_6H:BRD-K68313733-001-07-0:10	BRD-K68313733	BRD-K68313733-001-07-0	-0.0353982300884956
LJP002_MDAMB231_24H:BRD-K53281329-001-01-9:10	SYK-inhibitor	BRD-K53281329-001-01-9	-0.0353982300884956
CPC016_MCF7_24H:BRD-K63675182-003-14-5:10	triflupromazine	BRD-K63675182-003-14-5	-0.0353982300884956
CPC010_A549_6H:BRD-K73589401-001-20-2:10	corticosterone	BRD-K73589401-001-20-2	-0.0353982300884956
CPC006_A549_6H:BRD-K94325918-001-03-8:10	kinetin-riboside	BRD-K94325918-001-03-8	-0.0353982300884956
CPC015_A549_6H:BRD-A68930007-001-03-1:10	ouabain	BRD-A68930007-001-03-1	-0.0353982300884956
CPC006_HT29_6H:BRD-A62809825-001-01-7:10	thapsigargin	BRD-A62809825-001-01-7	-0.0353982300884956
CPC004_PC3_6H:BRD-K03842655-001-02-1:10	penitrem-a	BRD-K03842655-001-02-1	-0.0353982300884956
CPC006_SNGM_6H:BRD-K96354014-001-09-6:10	nifedipine	BRD-K96354014-001-09-6	-0.0353982300884956
CPC018_A375_6H:BRD-K96799727-001-01-7:10	pifithrin-mu	BRD-K96799727-001-01-7	-0.0353982300884956
CPC005_HA1E_6H:BRD-A63998256-001-02-3:10	helveticoside	BRD-A63998256-001-02-3	-0.0353982300884956
HOG003_A549_24H:BRD-A71390734-001-01-7:3.33	idarubicin	BRD-A71390734-001-01-7	-0.0353982300884956
CPC018_NPC_24H:BRD-K26997899-001-01-4:10	SA-792574	BRD-K26997899-001-01-4	-0.0353982300884956
CPC017_A549_6H:BRD-K60762818-003-15-3:10	desipramine	BRD-K60762818-003-15-3	-0.0353982300884956
CPC007_PC3_6H:BRD-A43126523-001-06-4:10	BRD-A43126523	BRD-A43126523-001-06-4	-0.0353982300884956
CPC020_A375_6H:BRD-A62326914-001-02-2:10	paroxetine	BRD-A62326914-001-02-2	-0.0353982300884956
CPC011_VCAP_24H:BRD-K82795137-001-20-5:10	loratadine	BRD-K82795137-001-20-5	-0.0353982300884956
LJP001_MDAMB231_24H:BRD-K04923131-001-10-5:10	GSK-3-inhibitor-IX	BRD-K04923131-001-10-5	-0.0353982300884956
CPC013_A375_6H:BRD-K24346336-001-01-7:10	BRD-K24346336	BRD-K24346336-001-01-7	-0.0353982300884956
CPC017_HEPG2_6H:BRD-K15791587-003-01-7:10	L-733060	BRD-K15791587-003-01-7	-0.0353982300884956
CPC011_HT29_6H:BRD-K05350981-001-01-0:10	oligomycin-c	BRD-K05350981-001-01-0	-0.0353982300884956
CPC017_A549_24H:BRD-K05151076-001-01-8:10	ZK-164015	BRD-K05151076-001-01-8	-0.0353982300884956
CPC006_VCAP_24H:BRD-K60219430-001-01-6:10	serdemetan	BRD-K60219430-001-01-6	-0.0353982300884956
CPC019_PC3_6H:BRD-K04695623-001-01-3:10	BRD-K04695623	BRD-K04695623-001-01-3	-0.0353982300884956
CPC019_HT29_6H:BRD-K33619512-001-01-2:10	BRD-K33619512	BRD-K33619512-001-01-2	-0.0353982300884956
CPC011_VCAP_24H:BRD-K55055802-001-06-0:10	BRD-K55055802	BRD-K55055802-001-06-0	-0.0353982300884956
PCLB003_HEPG2_24H:BRD-A25004090-001-06-8:10	erastin	BRD-A25004090-001-06-8	-0.0353982300884956
CPC009_PC3_6H:BRD-K01834163-001-04-1:10	BRD-K01834163	BRD-K01834163-001-04-1	-0.0353982300884956
CPC006_THP1_6H:BRD-K01121114-001-01-9:10	BRD-K01121114	BRD-K01121114-001-01-9	-0.0353982300884956
CPC006_MCF7_24H:BRD-A41451487-001-06-2:160	PK-11195	BRD-A41451487-001-06-2	-0.0353982300884956
CPC009_PC3_24H:BRD-K96147838-001-01-5:10	BRD-K96147838	BRD-K96147838-001-01-5	-0.0353982300884956
CPC014_PC3_24H:BRD-K07877311-001-01-1:10	BRD-K07877311	BRD-K07877311-001-01-1	-0.0353982300884956
CPC008_HT29_6H:BRD-K42455570-001-04-3:10	BRD-K42455570	BRD-K42455570-001-04-3	-0.0353982300884956
CPC016_SKB_24H:BRD-A76528577-065-01-2:10	vincristine	BRD-A76528577-065-01-2	-0.0353982300884956
CPC012_VCAP_6H:BRD-K29003210-001-06-9:10	BRD-K29003210	BRD-K29003210-001-06-9	-0.0353982300884956
CPC009_VCAP_6H:BRD-K14027855-019-01-8:10	BRD-K14027855	BRD-K14027855-019-01-8	-0.0353982300884956
CPC014_MCF7_6H:BRD-K79404599-001-03-6:10	enzastaurin	BRD-K79404599-001-03-6	-0.0353982300884956
CPC005_HA1E_6H:BRD-A45333398-001-01-7:10	periplocymarin	BRD-A45333398-001-01-7	-0.0353982300884956
CPC011_PC3_24H:BRD-K20168484-001-05-0:10	BRD-K20168484	BRD-K20168484-001-05-0	-0.0353982300884956
CPC007_A375_24H:BRD-K37940862-004-03-4:10	BRD-K37940862	BRD-K37940862-004-03-4	-0.0353982300884956
CPC014_ASC_24H:BRD-K99545815-001-01-4:10	PF-562271	BRD-K99545815-001-01-4	-0.0353982300884956
CPC006_HCC515_24H:BRD-K68065987-300-03-4:10	MK-2206	BRD-K68065987-300-03-4	-0.0353982300884956
CPC008_A375_24H:BRD-K88707333-001-04-0:10	BRD-K88707333	BRD-K88707333-001-04-0	-0.0353982300884956
CPC001_VCAP_6H:BRD-A94413429-003-01-6:10	NTNCB	BRD-A94413429-003-01-6	-0.0353982300884956
CPC006_NCIH2073_6H:BRD-K19894101-001-01-6:11.1	MST-312	BRD-K19894101-001-01-6	-0.0353982300884956
CPC020_VCAP_24H:BRD-K83153774-001-07-1:10	mirtazapine	BRD-K83153774-001-07-1	-0.0353982300884956
CPC006_HT29_24H:BRD-A31107743-001-01-3:0.09	brefeldin-a	BRD-A31107743-001-01-3	-0.0353982300884956
CPC019_A549_24H:BRD-K28120860-001-02-4:10	KM-03949SC	BRD-K28120860-001-02-4	-0.0353982300884956
CPC014_A549_6H:BRD-M16762496-001-01-9:10	PIK-75	BRD-M16762496-001-01-9	-0.0353982300884956
CPC001_VCAP_6H:BRD-K62221994-001-01-8:10	T-98475	BRD-K62221994-001-01-8	-0.0353982300884956
CPC012_MCF7_24H:BRD-A51777634-001-01-0:10	VU-0418933-1	BRD-A51777634-001-01-0	-0.0353982300884956
CPC014_A549_24H:BRD-K86930074-001-01-9:10	cediranib	BRD-K86930074-001-01-9	-0.0353982300884956
CPC003_VCAP_6H:BRD-K31912990-003-01-0:10	CGP-71683	BRD-K31912990-003-01-0	-0.0353982300884956
CPC013_HT29_6H:BRD-K99433267-001-01-6:10	BRD-K99433267	BRD-K99433267-001-01-6	-0.0353982300884956
CPD003_MCF7_24H:BRD-A07875874-001-02-4:10	cilnidipine	BRD-A07875874-001-02-4	-0.0353982300884956
CPC012_VCAP_24H:BRD-K44432556-001-01-4:10	VU-0418946-1	BRD-K44432556-001-01-4	-0.0353982300884956
CPC006_EFO27_6H:BRD-K35716340-001-02-0:12	BRD-K35716340	BRD-K35716340-001-02-0	-0.0353982300884956
CPC013_HA1E_6H:BRD-A32214171-001-01-7:10	BRD-A32214171	BRD-A32214171-001-01-7	-0.0353982300884956
CPC006_HCC515_24H:BRD-K64642496-001-01-6:40	KO-143	BRD-K64642496-001-01-6	-0.0353982300884956
CPC004_VCAP_24H:BRD-K37991163-003-06-8:10	paroxetine	BRD-K37991163-003-06-8	-0.0353982300884956
CPC006_PC3_6H:BRD-K86574132-001-04-9:48	BRD-K86574132	BRD-K86574132-001-04-9	-0.0353982300884956
CPC006_HT29_24H:BRD-K17561142-003-16-8:10	amiodarone	BRD-K17561142-003-16-8	-0.0353982300884956
CPC015_MCF7_24H:BRD-A01593789-001-02-3:10	chlormadinone	BRD-A01593789-001-02-3	-0.0353982300884956
MUC.CP003_MCF7_6H:BRD-K98714523-001-01-0:10.3698	SA-103006	BRD-K98714523-001-01-0	-0.0353982300884956
CPC008_VCAP_6H:BRD-K26160061-001-05-2:10	BRD-K26160061	BRD-K26160061-001-05-2	-0.0353982300884956
CVD001_HEPG2_6H:BRD-K81142122-001-14-1:10	STK-249718	BRD-K81142122-001-14-1	-0.0353982300884956
CPC017_A549_24H:BRD-K27737647-300-01-4:10	H-89	BRD-K27737647-300-01-4	-0.0353982300884956
CPC012_A375_6H:BRD-K43069600-001-01-1:10	BRD-K43069600	BRD-K43069600-001-01-1	-0.0353982300884956
CPC006_MCF7_24H:BRD-K39503511-001-02-1:80	quiflapon	BRD-K39503511-001-02-1	-0.0353982300884956
CPC013_HA1E_6H:BRD-K19166598-001-01-9:10	BRD-K19166598	BRD-K19166598-001-01-9	-0.0353982300884956
CPC013_ASC_24H:BRD-K80786583-001-01-5:10	BRD-K80786583	BRD-K80786583-001-01-5	-0.0353982300884956
CPC002_PC3_24H:BRD-A62336480-001-02-5:10	niguldipine	BRD-A62336480-001-02-5	-0.0353982300884956
LJP001_MDAMB231_24H:BRD-K93747373-001-01-6:10	HG-5-113-01	BRD-K93747373-001-01-6	-0.0353982300884956
CPC003_PC3_24H:BRD-K28168037-001-01-3:10	fenretinide	BRD-K28168037-001-01-3	-0.0353982300884956
NMH002_NEU_24H:BRD-A62336480-003-01-3:10	niguldipine	BRD-A62336480-003-01-3	-0.0353982300884956
CPC006_HA1E_24H:BRD-K89329876-001-02-9:40	BRD-K89329876	BRD-K89329876-001-02-9	-0.0353982300884956
CPC019_A549_24H:BRD-K51556300-001-01-9:10	BRD-K51556300	BRD-K51556300-001-01-9	-0.0353982300884956
CPC003_PC3_24H:BRD-A48570745-001-01-1:10	ivermectin	BRD-A48570745-001-01-1	-0.0353982300884956
CPC012_HT29_6H:BRD-K62459624-001-08-7:10	BRD-K62459624	BRD-K62459624-001-08-7	-0.0353982300884956
CPC001_PC3_6H:BRD-K03816923-001-04-7:10	rottlerin	BRD-K03816923-001-04-7	-0.0353982300884956
CPC006_A375_6H:BRD-A41451487-001-06-2:160	PK-11195	BRD-A41451487-001-06-2	-0.0353982300884956
CPC017_NPC_24H:BRD-A38030642-001-01-2:10	cyclosporin-a	BRD-A38030642-001-01-2	-0.0353982300884956
CPC008_PC3_6H:BRD-K83778500-001-01-9:10	AT-CSC-18	BRD-K83778500-001-01-9	-0.0353982300884956
CPC006_MCF7_24H:BRD-A34817987-001-11-8:10	itraconazole	BRD-A34817987-001-11-8	-0.0353982300884956
CPC006_VCAP_24H:BRD-K70792160-003-02-0:24	10-DEBC	BRD-K70792160-003-02-0	-0.0353982300884956
CPC006_HT29_24H:BRD-K67844266-001-01-3:11.1	MLN-4924	BRD-K67844266-001-01-3	-0.0353982300884956
CPC016_HEPG2_6H:BRD-K93480852-001-02-2:10	KN-93	BRD-K93480852-001-02-2	-0.0353982300884956
CPC014_PC3_24H:BRD-K14880289-001-01-4:10	GW-501516	BRD-K14880289-001-01-4	-0.0353982300884956
CPC012_PC3_6H:BRD-K58972465-001-01-2:10	BRD-K58972465	BRD-K58972465-001-01-2	-0.0353982300884956
CPD003_MCF7_6H:BRD-K55696337-001-02-4:10	topotecan	BRD-K55696337-001-02-4	-0.0353982300884956
CPC020_PC3_24H:BRD-K66788707-001-07-7:10	fludarabine	BRD-K66788707-001-07-7	-0.0353982300884956
CPC014_VCAP_6H:BRD-K95901403-001-01-1:10	XL-147	BRD-K95901403-001-01-1	-0.0353982300884956
CPC019_PC3_6H:BRD-K64366758-001-01-5:10	BRD-K64366758	BRD-K64366758-001-01-5	-0.0353982300884956
CPC003_HA1E_6H:BRD-K63606607-001-01-8:10	bufalin	BRD-K63606607-001-01-8	-0.0353982300884956
CPC012_SKB_24H:BRD-K68588778-001-05-7:10	BRD-K68588778	BRD-K68588778-001-05-7	-0.0353982300884956
CPC006_VCAP_6H:BRD-K83213911-001-02-8:80	PF-750	BRD-K83213911-001-02-8	-0.0353982300884956
CPC012_A375_6H:BRD-K58499478-001-01-1:10	SPB02137	BRD-K58499478-001-01-1	-0.0353982300884956
CPC006_H1299_6H:BRD-K18190982-002-01-2:44.4	COT-10b	BRD-K18190982-002-01-2	-0.0353982300884956
KMS002_THP1_6H:BRD-K38340366-001-12-4:10	MW-STK33-1C	BRD-K38340366-001-12-4	-0.0353982300884956
CPC014_VCAP_24H:BRD-K70557564-305-01-0:10	zosuquidar	BRD-K70557564-305-01-0	-0.0353982300884956
CPC013_MCF7_24H:BRD-A59193861-001-02-4:10	K784-3391	BRD-A59193861-001-02-4	-0.0353982300884956
CPC004_HT29_6H:BRD-A52530684-001-01-1:10	doxorubicin	BRD-A52530684-001-01-1	-0.0353982300884956
CPC014_A375_6H:BRD-U43867373-000-01-3:10	WH-4025	BRD-U43867373-000-01-3	-0.0353982300884956
CPC009_PC3_6H:BRD-K26304855-001-01-5:10	BRD-K26304855	BRD-K26304855-001-01-5	-0.0353982300884956
CPC006_AGS_6H:BRD-K73261812-001-01-1:10	BRD-K73261812	BRD-K73261812-001-01-1	-0.0353982300884956
CPC006_VCAP_6H:BRD-A62025033-001-01-8:10	temsirolimus	BRD-A62025033-001-01-8	-0.0353982300884956
CPC019_PC3_24H:BRD-K04695623-001-01-3:10	BRD-K04695623	BRD-K04695623-001-01-3	-0.0353982300884956
MUC.CP005_MCF7_6H:BRD-K88510285-001-01-2:1.8519	bortezomib	BRD-K88510285-001-01-2	-0.0353982300884956
LJP001_HS578T_6H:BRD-K97764662-001-12-4:10	PD-173074	BRD-K97764662-001-12-4	-0.0353982300884956
NMH002_NEU_6H:BRD-K17953061-001-12-7:10	staurosporine	BRD-K17953061-001-12-7	-0.0353982300884956
CPC014_HCC515_6H:BRD-K49865102-001-02-7:10	PD-0325901	BRD-K49865102-001-02-7	-0.0353982300884956
[truncated: 5,626 more rows]
