# Supplementary material for: CHASERR-CHD2 dynamics in T cell quiescence and its modulation by cyclosporine
Source: Front Immunol. 2025 Nov 11;16:1652359. doi: 10.3389/fimmu.2025.1652359 (PMC12644095; doi:10.3389/fimmu.2025.1652359)
Supplement: Supplementary File 7 — XLSX. Spearman rho values and adjusted p-values for correlation between Chaserr and other genes in T cells in the cyclosporine dataset. [file Table6.xlsx]

## Sheet: Лист1
genes	spearman_rho	pvalue	adjusted_pvalue
Chaserr	1	0	0
Malat1	0.158682578668257	2.86125904298792e-69	2.94938582151194e-65
Btg1	0.130026523963843	6.48421750470546e-47	6.68393140385039e-43
Fth1	0.122333431303533	1.0882986757739e-41	1.12181827498774e-37
H2-K1	0.116051414677318	1.15459333344012e-37	1.19015480811008e-33
H3f3b	0.100239524395715	1.75507106446989e-28	1.80912725325556e-24
H2-D1	0.100117550319381	2.04110367488662e-28	2.10396966807312e-24
Junb	0.0924558235567639	1.85442408109997e-24	1.91154034279785e-20
Eif1	0.092079280227261	2.84852933713109e-24	2.93626404071473e-20
Arhgap15	0.0911535318797779	8.12255688925434e-24	8.37273164144337e-20
Zfp36l2	0.0854539249357208	4.07842055681418e-21	4.20403590996406e-17
Rbm39	0.082982922597772	5.33989585659451e-20	5.50436464897763e-16
Tmsb10	0.0776620326334213	1.05356525244146e-17	1.08601506221666e-13
Ly6c1	0.0753417502989791	9.47285961114468e-17	9.76462368716794e-13
Gimap6	0.0715441817674224	2.99331686170077e-15	3.08551102104115e-11
Lef1	0.0710403116295372	4.67102250480005e-15	4.81488999794789e-11
Lat	0.0708118523829631	5.70947782073809e-15	5.88532973761682e-11
Pnrc1	0.0701471959687527	1.02018217198079e-14	1.0516037828778e-10
Foxp1	0.0590755664367226	7.35378608322182e-11	7.58028269458506e-07
Cytip	0.0580330760447667	1.57296671112208e-10	1.62141408582464e-06
Cd3e	0.0573933406832895	2.49201920591489e-10	2.56877339745706e-06
Ddx5	0.0548372249655718	1.49190701791953e-09	1.53785775407146e-05
Itm2b	0.0508040186784951	2.14327559350556e-08	0.000220928848178553
Fau	0.0450854581480026	6.73017709068849e-07	0.00693746654508169
Klf2	0.0449946951707495	7.08646893170522e-07	0.00730473217480174
Satb1	0.0434743523251915	1.65739971675966e-06	0.0170844762803585
Foxn3	0.0428209036754881	2.36803973869426e-06	0.0244097536264605
2610318N02Rik	-0.0414977420077849	4.80275193664383e-06	0.0495067669629246
Phc1	-0.041512696860142	4.76506791610698e-06	0.0491183200792307
Fam122b	-0.041526125333497	4.73147158116702e-06	0.0487720090586696
Gm56829	-0.0415296146882882	4.722778862123e-06	0.0486824045107639
Lrig1	-0.0415412585522721	4.6938820841183e-06	0.0483845365230914
Eef1d	-0.0415446090235223	4.68559858530302e-06	0.0482991502173035
Alg6	-0.0415478409040584	4.67762155034416e-06	0.0482169229409476
BC035044	-0.0415574440755837	4.65399535540443e-06	0.0479733841235089
Akt3	-0.0415868679866647	4.58231470282016e-06	0.0472344999566702
Septin1	-0.0415876518791167	4.58041957155659e-06	0.0472149649436053
Prpf39	-0.0415949943145073	4.56270497720014e-06	0.0470323629049791
Map3k7	-0.0416023445550865	4.54503729010022e-06	0.0468502443863531
Plekha3	-0.0416078013863625	4.53196317226171e-06	0.0467154763796737
D830025C05Rik	-0.0416088594919116	4.52943221194578e-06	0.0466893872407371
Lig3	-0.0416143102664611	4.51641554181679e-06	0.0465552114050475
Mief2	-0.0416151294663942	4.51446235919188e-06	0.0465350779985499
Abhd12	-0.0416199824355927	4.50290822033497e-06	0.0464159779352129
Ppm1e	-0.0416246133519742	4.49190916900908e-06	0.0463025997141456
Mbd6	-0.0416316044255927	4.47535316524894e-06	0.0461319404273861
Fbxo31	-0.0416517999242891	4.42785460514307e-06	0.0456423252698148
Ncf1	-0.0416604663735393	4.40762007794521e-06	0.0454337477634592
Scrib	-0.0416614872284051	4.40524241409703e-06	0.0454092388045122
Espn	-0.0416615096524617	4.40519020022315e-06	0.0454087005839002
Ms4a4b	-0.0416780547223373	4.36682656940638e-06	0.045013248277441
Tfdp2	-0.0417156226296245	4.28090146608574e-06	0.0441275323124118
Mfsd8	-0.0417386854101328	4.22895737782329e-06	0.0435920926506025
Rab40c	-0.0417493732267414	4.20509059062832e-06	0.0433460738081967
Gm13561	-0.0417541399116382	4.19448784892062e-06	0.0432367807466737
Fem1b	-0.0417679062210638	4.16401047330625e-06	0.0429226199588408
Zfp120	-0.0417708288633254	4.15756736705918e-06	0.0428562044196461
Dynlt1b	-0.0418030089084418	4.08725360799482e-06	0.0421314101912106
Ralgps2	-0.0418057764766774	4.08125994417694e-06	0.0420696275045759
Gm10138	-0.0418104747992234	4.07110416693278e-06	0.0419649417527431
Gm51425	-0.0418292656429266	4.03072792692093e-06	0.041548743470701
Tcea2	-0.0418308505722288	4.02733996357689e-06	0.0415138203445506
Gm15441	-0.0418316974918183	4.02553069726427e-06	0.0414951704274001
Zfp607a	-0.0418346527689255	4.01922346568285e-06	0.0414301554842588
Tstd2	-0.0418357790147445	4.01682229474302e-06	0.041405404214211
Fastkd1	-0.0418414819713586	4.00468460529675e-06	0.0412802889113989
Rtl8b	-0.0418466285134475	3.9937613184102e-06	0.0411676916701724
Aff4	-0.0418745211071498	3.93505557698108e-06	0.040562552887521
Klhdc10	-0.0418819979652198	3.91946008450066e-06	0.0404017945510328
Ccr6	-0.0418930505198474	3.89651473529655e-06	0.0401652738914368
Mecp2	-0.0419164778306068	3.84830400445086e-06	0.0396683176778795
Zfp160	-0.0419170439830868	3.84714603203243e-06	0.0396563812981903
Maip1	-0.0419195271225259	3.84207111922888e-06	0.0396040690970113
Cerk	-0.0419279530608398	3.82489840094138e-06	0.0394270527169038
Vps9d1	-0.0419600350454396	3.76018368427506e-06	0.0387599734175073
Rexo5	-0.0419770055789579	3.72637703107949e-06	0.0384114944363674
Dram2	-0.041999353030545	3.68230333568897e-06	0.0379571827842819
Cars	-0.0420062856554212	3.66873265082545e-06	0.0378172961647087
Ddx20	-0.0420126464425904	3.65632352769746e-06	0.0376893829235055
Usp18	-0.0420215831457154	3.63895706126426e-06	0.037510369387512
Myo1c	-0.0420238380941497	3.63458758669812e-06	0.0374653288436842
Vps11	-0.0420251645823091	3.63201956472955e-06	0.0374388576732322
Pank4	-0.0420743331286459	3.53804913032357e-06	0.0364702104353753
1700084C06Rik	-0.0420749589693339	3.53686818763629e-06	0.0364580372781549
Decr2	-0.0420811301312937	3.52524360648085e-06	0.0363382110956046
Ppox	-0.0420905624464534	3.50754676100036e-06	0.0361557920123917
Cyp4f13	-0.0420911653073134	3.50641857816128e-06	0.0361441627036865
Dhx34	-0.0421180244324314	3.45650643354702e-06	0.0356296683170026
Tab1	-0.0421333437936632	3.42834437167821e-06	0.0353393737832589
Armc9	-0.0421340774702865	3.42700116634369e-06	0.0353255280226708
Zfp101	-0.0421365701719021	3.42244133004588e-06	0.035278525230113
ENSMUSG00000121485	-0.0421390333779484	3.41794116399699e-06	0.0352321375184809
Pdp2	-0.0422099182565484	3.29084187254344e-06	0.0339219980221778
Gpr183	-0.042227217553145	3.2605186489508e-06	0.0336094262333849
Lyrm7	-0.0422343966426207	3.248013549523e-06	0.033480523668483
Syvn1	-0.0422431317501165	3.2328600774659e-06	0.0333243216785185
Slc22a5	-0.0422438489745628	3.23161886878932e-06	0.0333115272994803
Usp6nl	-0.0422501313772561	3.22076623355467e-06	0.0331996583354816
Sfxn2	-0.0422779874806836	3.17306542148247e-06	0.0327079583646413
Zfp738	-0.0422965984194189	3.14157438931642e-06	0.0323833488050736
Pias2	-0.0423088952294378	3.12093200348614e-06	0.0321705670919351
Celsr1	-0.0423107694943085	3.117797163712e-06	0.0321382531635433
Asap2	-0.0423262082606063	3.09208938932283e-06	0.0318732574251397
Dclre1b	-0.0423472355265922	3.0574027920447e-06	0.0315157079803967
Edrf1	-0.0423575500286107	3.04052472302387e-06	0.03134172884493
Cdk5r1	-0.0423608098596011	3.03520913122849e-06	0.0312869357247033
Usp50	-0.0423765217758078	3.00971351846158e-06	0.031024126948302
Zfp513	-0.0423808772062223	3.00268243920327e-06	0.0309516505833073
Foxj2	-0.0423932276079539	2.98283045985728e-06	0.0307470163802088
Capn3	-0.0423944574858479	2.98086046721097e-06	0.0307267096960107
Bmt2	-0.0424022616704965	2.96838894377203e-06	0.030598153232402
Atat1	-0.0424075001411222	2.96004566667025e-06	0.0305121507320369
Gcdh	-0.0424107433280931	2.95489154433776e-06	0.0304590220390336
Pik3ip1	-0.0424121207995858	2.95270505133926e-06	0.0304364836692051
Mark4	-0.0424166316566166	2.94555571954097e-06	0.0303627883570284
Platr25	-0.0424230669248452	2.93538509409322e-06	0.0302579495499129
Slc49a4	-0.042426631474333	2.92976600587843e-06	0.0302000279885948
Casp6	-0.0424272215950192	2.92883674693676e-06	0.0301904491874242
Setd1b	-0.0424337067988537	2.91864315150338e-06	0.0300853736056969
Dhx58	-0.0424724262198149	2.85848763581088e-06	0.0294652905499385
1810024B03Rik	-0.0424816647900675	2.84431111658096e-06	0.0293191589897166
Sp3	-0.0424908645650652	2.83026117169877e-06	0.029174332157871
Zfp397	-0.0425162990863243	2.79176310388872e-06	0.028777494074885
App	-0.0425214455769165	2.78403465479322e-06	0.0286978292216085
Rgs2	-0.0425214665884929	2.78400314397082e-06	0.0286975044080512
Kifap3	-0.0425266375825224	2.77625865907884e-06	0.0286176742577846
Slc26a10	-0.0425269233444615	2.775831282929e-06	0.0286132688644322
Smug1	-0.0425366851248998	2.76126973619041e-06	0.0284631684406508
Mr1	-0.0425444863424984	2.7496854603387e-06	0.0283437577251713
Fbxl9	-0.0425470204359544	2.74593254879577e-06	0.0283050727129868
Cc2d1a	-0.042549044090204	2.74293911146007e-06	0.0282742163609304
Tbl2	-0.0425505678978573	2.74068712588978e-06	0.0282510028936718
Mtmr1	-0.0425543765715366	2.73506616737972e-06	0.0281930620533501
Irf1	-0.0425551960910667	2.73385814207042e-06	0.0281806097284618
AU041133	-0.0425579400398516	2.72981710811098e-06	0.0281389547504079
Arhgap35	-0.0425618270922499	2.72410242605388e-06	0.0280800478077634
Smyd4	-0.0425801178640785	2.69736537268127e-06	0.0278044422615986
Mccc2	-0.0425809469449569	2.69615942558251e-06	0.0277920113589045
Nudt6	-0.0425843615333715	2.69119815606934e-06	0.0277408705927628
Ifit3b	-0.0426087120410209	2.65607091625498e-06	0.0273787790047563
Mex3c	-0.0426220833102503	2.63696953872277e-06	0.0271818820051543
Sass6	-0.0426223703874394	2.63656088685609e-06	0.0271776696217125
Rbm43	-0.0426297878857984	2.62602318955656e-06	0.027069047037949
Inf2	-0.0426384538468258	2.61376305101294e-06	0.0269426695298414
Plcg2	-0.0426487608528115	2.59925276259758e-06	0.0267930974768558
Plpp5	-0.0426518241650184	2.59495512978655e-06	0.0267487974778398
Rnf215	-0.042652927242141	2.59340925309411e-06	0.026732862580894
Ano10	-0.042656990040049	2.58772317686982e-06	0.0266742505071741
Necap1	-0.0426711796589546	2.56795785608534e-06	0.0264705095805277
Ptar1	-0.0427036655053555	2.52325104041079e-06	0.0260096717245544
Osbpl2	-0.0427275933106459	2.49080050625977e-06	0.0256751716185257
Gpd2	-0.0427341783809223	2.48194045770923e-06	0.0255838422380668
Slc2a1	-0.0427376338955131	2.477303258422e-06	0.025536041987814
Xpc	-0.042757028321281	2.45143043447716e-06	0.0252693449185906
Lnpk	-0.0427576491604891	2.45060651324073e-06	0.0252608519384855
Heca	-0.0427580086124564	2.45012960284257e-06	0.0252559359461012
Clec16a	-0.0427808455000441	2.42001223430378e-06	0.0249454861112034
Anks3	-0.0427914624345565	2.40613189655115e-06	0.0248024075896493
Abhd10	-0.04279297386093	2.40416211718514e-06	0.0247821031039444
Fam53c	-0.0427986840480927	2.39673422891541e-06	0.02470553643166
Ptges2	-0.0428088563899489	2.38355645479818e-06	0.0245696999360597
1700028E10Rik	-0.0428144296624674	2.37636607299519e-06	0.0244955814804344
Klf7	-0.0428177239266992	2.37212575996419e-06	0.0244518723337109
Rab9	-0.042818240343424	2.37146169728496e-06	0.0244450271756134
Ikzf5	-0.0428206713236241	2.36833808509484e-06	0.0244128289811576
Foxd2os	-0.0428382526003566	2.34586485807931e-06	0.0241811749570815
Numb	-0.0428426506926818	2.34027510051602e-06	0.0241235557361191
Mir155hg	-0.0428433850537501	2.33934301060477e-06	0.024113947753314
Spef2	-0.0428482353789186	2.33319566589551e-06	0.0240505809240509
Atxn2	-0.0428626195772821	2.31505606470406e-06	0.0238635979149695
Zfp866	-0.0428642467939935	2.31301256216864e-06	0.0238425334908343
Sppl2b	-0.0428932527357321	2.2768753787231e-06	0.0234700314038777
Tmem185a	-0.0428948404376759	2.27491306154216e-06	0.0234498038383766
Zfp438	-0.0428970057867282	2.27223941970638e-06	0.0234222439383334
Ormdl3	-0.042909788052942	2.25651801520697e-06	0.0232601877007534
Zscan22	-0.042923168559035	2.24017271605581e-06	0.0230917003571033
Clasrp	-0.0429294027713168	2.23259603368546e-06	0.0230135999152298
Dnase1l1	-0.0429309504909775	2.23071884531372e-06	0.0229942498574939
Unk	-0.0429522266331996	2.20506668552181e-06	0.0227298273943588
Trbv19	-0.0429585470553565	2.19750102658199e-06	0.0226518405820071
Tysnd1	-0.0429828141613359	2.16868377429877e-06	0.0223547923454718
Dnajb2	-0.0429879281943948	2.16265731234725e-06	0.0222926715756754
St3gal3	-0.0429892962763926	2.16104787006477e-06	0.0222760814446277
Pank3	-0.0429930393316041	2.15665033214238e-06	0.0222307516237237
Slc25a10	-0.0429954094083963	2.15387028591281e-06	0.0222020949071892
Phykpl	-0.0430060247961651	2.14146084516803e-06	0.022074178391992
Dsn1	-0.0430245493673005	2.1199697966733e-06	0.0218526486641083
Slc37a1	-0.0430310783923936	2.1124447126578e-06	0.0217750800980766
Gpr83	-0.0430468130834454	2.09441481293604e-06	0.0215892278917447
Zfp157	-0.0430541620543926	2.08604457155357e-06	0.0215029474435742
Tmem156	-0.0430605804957253	2.0787604631058e-06	0.0214278628536946
Rad51d	-0.0430858245758275	2.05034792450243e-06	0.0211349864057711
Zfp799	-0.0430998845352901	2.03468536144003e-06	0.0209735367057238
Gm46781	-0.043102812994138	2.03143759760441e-06	0.0209400587561063
Zhx3	-0.0431227540658693	2.00945426718615e-06	0.0207134545861548
Nceh1	-0.0431275818388201	2.00416651629046e-06	0.0206589484499221
Coil	-0.0431460481081186	1.98406388650247e-06	0.0204517305420675
Cep70	-0.0431546850194975	1.97472824011149e-06	0.0203554986990692
Atrip	-0.0431638315696858	1.96488773064446e-06	0.0202540627274831
Hs2st1	-0.0431767119737542	1.95110991171064e-06	0.0201120409699133
Arfgap3	-0.0431787510592794	1.94893728346366e-06	0.0200896455179434
St7	-0.0431953903973836	1.93129485746786e-06	0.0199077873907787
Zfp758	-0.0432014578653049	1.92489986861875e-06	0.0198418678457221
Sirt1	-0.0432038729180443	1.92236011549221e-06	0.0198156880704937
Gpsm1	-0.0432085147634947	1.91748762659647e-06	0.0197654624549564
Sertad3	-0.0432206259039796	1.90483050291842e-06	0.0196349928240831
Ampd1	-0.0432484268940823	1.87607907105463e-06	0.0193386230644311
Bag3	-0.0432503771458913	1.87407787148462e-06	0.0193179946992635
Plekhg3	-0.0432663133781282	1.8578019938251e-06	0.0191502229523491
Tmem63a	-0.0432743763618527	1.849618986603e-06	0.0190658725139037
Ppt2	-0.0432898724428986	1.83398935720281e-06	0.0189047622940465
Klhl18	-0.0432936401504186	1.83020839946962e-06	0.0188657881817328
1300002E11Rik	-0.0432942466210531	1.82960049618572e-06	0.0188595219146824
Dock10	-0.0432942634087288	1.8295836716125e-06	0.0188593484869816
Il9r	-0.0432956526511029	1.8281918908322e-06	0.0188450020106983
Gatb	-0.0433017518816534	1.82209354283068e-06	0.0187821402394986
Nt5dc3	-0.0433098361151224	1.81404059363484e-06	0.0186991304391879
Traf3ip1	-0.0433106368645473	1.81324480681178e-06	0.0186909274686158
Gfod2	-0.0433116050622089	1.81228305744733e-06	0.0186810137561671
Dhrs11	-0.0433181699881656	1.80577477100746e-06	0.0186139263395449
Dhx37	-0.0433241928869293	1.7998235916924e-06	0.0185525815831652
Cep89	-0.0433326188243307	1.79152960191385e-06	0.018467087136528
Cuedc1	-0.0433348390221345	1.78935029223372e-06	0.0184446228123452
Pccb	-0.0433421960453786	1.78214694910107e-06	0.0183703707513338
Zeb2	-0.0433465375324559	1.77790923203008e-06	0.0183266883637661
Tcaim	-0.0433525212202264	1.77208443152968e-06	0.018266646320208
5830468F06Rik	-0.0433584666955412	1.76631499218597e-06	0.0182071749394529
D130009I18Rik	-0.043361877489398	1.76301333798335e-06	0.0181731414879324
Map3k4	-0.0433671213245885	1.75794886081684e-06	0.0181209368573
Pcyox1l	-0.0433709691937881	1.75424149805926e-06	0.0180827213619948
Dmac2l	-0.0433801504199256	1.74542585189182e-06	0.0179918496813009
Pacs1	-0.0433822347135174	1.74343048827851e-06	0.0179712814731748
Gm20139	-0.04339796022119	1.72844643201429e-06	0.0178168258212033
Slc30a1	-0.043409674739128	1.71736475931916e-06	0.0177025959390619
Cdkn1a	-0.043421884903569	1.70588689604204e-06	0.0175842821244014
Mlst8	-0.0434411437943485	1.68793274706038e-06	0.0173992107566984
Dnajb5	-0.043456166431707	1.67405406830315e-06	0.0172561493360689
Fes	-0.043500053269747	1.6341344922314e-06	0.0168446583459213
Itpkb	-0.0435208631072023	1.61552710810478e-06	0.0166528534303441
Abcg1	-0.0435229720684202	1.61365275878741e-06	0.0166335326375806
Rflnb	-0.0435317153750503	1.60590437393599e-06	0.0165536622865322
Gm1976	-0.0435453804794077	1.59386582972535e-06	0.0164295689728089
Phka2	-0.0435591998136485	1.58177965221173e-06	0.0163049846549985
Kmt2e	-0.0435659436589975	1.57591361978327e-06	0.0162445175927259
Irf2bp1	-0.0435689386024737	1.57331522352729e-06	0.0162177333241193
Tmsb4x	-0.0436050784167713	1.54228339715194e-06	0.0158978572578422
Cry1	-0.043630398988543	1.52089304789361e-06	0.0156773655376874
Pip4k2c	-0.0436320227060147	1.51953113612032e-06	0.0156633269511282
Tspan14	-0.0436548728347752	1.50048922244629e-06	0.0154670429049763
Ppp2r1b	-0.0436565679426642	1.49908579930434e-06	0.0154525764192292
Tspan9	-0.043657089179312	1.49865450789209e-06	0.0154481306673517
Rusf1	-0.0436614352017413	1.49506308122455e-06	0.0154111102412627
9430015G10Rik	-0.0436677017984931	1.48989911078791e-06	0.0153578800340018
Ighmbp2	-0.0436801573611793	1.47968600671026e-06	0.0152526033571694
Hnrnpa2b1	-0.0436937051208061	1.46865376474007e-06	0.0151388830069407
Gm36279	-0.043703374947165	1.46082782086721e-06	0.0150582131774992
Usp31	-0.0437069121437083	1.45797513929191e-06	0.015028807735821
Jpx	-0.0437137661850952	1.45246272172339e-06	0.0149719857355247
Lysmd3	-0.0437200626610652	1.4474163939541e-06	0.0149199681888789
Gm48099	-0.0437350774265646	1.43545070341356e-06	0.014796625850787
Ftsj1	-0.0437414503880415	1.43040071282682e-06	0.0147445705478189
Jmjd8	-0.0437515568770226	1.42242724849492e-06	0.0146623800774856
Oaz1	-0.0437644061245486	1.41235158788082e-06	0.0145585201678755
Cnr2	-0.0437863154877594	1.39532955456707e-06	0.0143830570484774
Pigb	-0.0438012463241371	1.38384255451154e-06	0.0142646490519049
Zfp1	-0.0438075734867895	1.37900224868113e-06	0.0142147551794051
Abcb8	-0.0438108277796682	1.37651904513011e-06	0.0141891583172012
Zswim7	-0.0438186519310868	1.3705663732257e-06	0.0141277981752105
Itgb7	-0.0438333051940503	1.35948458719658e-06	0.0140135671248224
Pgghg	-0.0438432203565101	1.35203500352073e-06	0.0139367768162917
Osbpl9	-0.0438729134580883	1.3299596813065e-06	0.0137092243949074
Dusp19	-0.0438787390161305	1.3256695369894e-06	0.0136650015872867
Crebl2	-0.0438808390691555	1.32412625071092e-06	0.0136490933923281
Ptcd1	-0.0438857694922998	1.32050977004708e-06	0.0136118147096453
Lats1	-0.0438862233178187	1.32017736545353e-06	0.013608388283095
Gimap1	-0.0439150447018804	1.29923117668606e-06	0.0133924749692799
Ganc	-0.0439254162763228	1.29177204338507e-06	0.0133155862232133
Vezt	-0.0439333699683551	1.2860797481714e-06	0.0132569100441508
Acad8	-0.0439415919658671	1.28022079449527e-06	0.0131965159496572
Disc1	-0.0439437728559964	1.27867101624171e-06	0.0131805408354196
Tox	-0.0439441117021279	1.27843038833266e-06	0.013178060442933
Ccdc90b	-0.0439450850204785	1.27773943905372e-06	0.0131709381377658
Gm14326	-0.0439509066425124	1.27361421858426e-06	0.0131284153651666
Nagk	-0.043967611754268	1.26184791473392e-06	0.0130071283050772
Ppp1r3f	-0.0439815181044753	1.25213274045969e-06	0.0129069842886584
Zfp933	-0.0439877431449628	1.24780718695081e-06	0.0128623964830889
Gm30025	-0.0439919545817081	1.24488896816282e-06	0.0128323154838224
Cdc25a	-0.043992116352794	1.24477700361262e-06	0.0128311613532389
Invs	-0.0439940361063035	1.24344904848322e-06	0.012817472791765
Mmab	-0.0440205757848611	1.22522975616157e-06	0.0126296683265134
Pogz	-0.0440311941058163	1.21801251446719e-06	0.0125552729991278
Terf2	-0.0440363911881474	1.21449499610698e-06	0.0125190144198708
Slc16a3	-0.0440694082815961	1.19237536111131e-06	0.0122910052223354
Spryd4	-0.0440733803539696	1.18974055554312e-06	0.0122638456465385
Ptbp3	-0.0440742717200185	1.18915005321756e-06	0.0122577587485666
Ubox5	-0.0440833938985258	1.18312307796401e-06	0.012195632687653
Asb2	-0.044111202735774	1.16493072068655e-06	0.0120081058688369
Hps3	-0.0441113216377479	1.16485351667719e-06	0.0120073100499085
Phf10	-0.0441124559190847	1.16411726608942e-06	0.0119997207788498
Smox	-0.0441275672337131	1.15435127461581e-06	0.0118990529387397
Gm28942	-0.0441354392224197	1.1492951173859e-06	0.0118469340700138
Atn1	-0.0441497584282655	1.14015250722079e-06	0.0117526920444319
Zfp580	-0.0441512667776701	1.1391935312905e-06	0.0117428069205424
Spi1	-0.0441584564354809	1.13463315760855e-06	0.0116957985886289
Wdr53	-0.0441689675169251	1.12799761406191e-06	0.0116273994057502
Zfyve16	-0.0441729409581607	1.12549895711957e-06	0.0116016432499885
Gimap9	-0.0441756608043418	1.12379168142723e-06	0.0115840446521519
Slc8b1	-0.0441847689055556	1.11809255652915e-06	0.0115252980727025
Zfp280b	-0.0441856412287726	1.11754818764281e-06	0.0115196867182221
Ifi27l2a	-0.044192761668357	1.11311423960043e-06	0.0114739815818012
Slc39a9	-0.0441993148696111	1.10904847625272e-06	0.0114320716932131
Klhl26	-0.044210600419661	1.1020801206238e-06	0.0113602418833901
2900060B14Rik	-0.0442112819672629	1.10166064515385e-06	0.0113559179302459
Ammecr1	-0.0442134069616211	1.10035375037036e-06	0.0113424464588177
Zc3h8	-0.0442176845332327	1.0977275194092e-06	0.0113153752700701
Stam	-0.0442193652741684	1.09669727362198e-06	0.0113047554964954
Zfp235	-0.0442326871817041	1.08856417620368e-06	0.0112209195283075
Tssc4	-0.044245280730271	1.08092913201125e-06	0.011142217492772
Trbv16	-0.0442622117250647	1.07074560968153e-06	0.0110372457445972
Asb7	-0.0442670305806622	1.06786412069093e-06	0.0110075433560821
Rtel1	-0.0442718648846618	1.06498089279943e-06	0.0109778230429765
Zfp598	-0.0442730333591916	1.06428512772562e-06	0.0109706510965957
Tmem237	-0.0442771475818108	1.06183880457581e-06	0.0109454343975674
Cyp4f16	-0.0443122375960165	1.0411929654085e-06	0.0107326170874309
Zdhhc24	-0.0443143668965116	1.03995266524585e-06	0.0107198320733542
Insig2	-0.0443144248803054	1.03991891005414e-06	0.010719484124838
Crtc1	-0.0443242448108376	1.03421743478921e-06	0.0106607133178071
Mdm1	-0.0443330146478752	1.02915108578305e-06	0.0106084893922516
Pisd	-0.0443384228794179	1.02603865743007e-06	0.0105764064807891
Sco1	-0.0443409383106619	1.02459411932624e-06	0.0105615161820149
P4ha1	-0.0443471234669551	1.02105048467034e-06	0.0105249883959819
2810002D19Rik	-0.0443767131184376	1.0042603705343e-06	0.0103519158994676
Rassf7	-0.0443822905427781	1.00112546797716e-06	0.0103196013239086
Cass4	-0.0443830698738927	1.00068818007028e-06	0.0103150937601644
Rab28	-0.0443883913756074	9.97707159463301e-07	0.0102843653997477
Vmn2r97	-0.044405307976504	9.88287413818499e-07	0.0101872666616411
Gm42722	-0.0444169294106692	9.8186586470372e-07	0.0101210733333659
H4c14	-0.0444237090748865	9.78138256418688e-07	0.0100826491471638
Zfp335os	-0.0444262134691681	9.76764733690159e-07	0.0100684908748782
Zbtb44	-0.0444480092537074	9.64889072011984e-07	0.00994607655429953
Fam149b	-0.0444480764467998	9.64852676945083e-07	0.00994570139394991
Grpel2	-0.0444852279526661	9.44930661609606e-07	0.00974034525987182
Zfp775	-0.0444856960061168	9.44682217698433e-07	0.00973778430003545
Aco1	-0.044505527923662	9.34212972051522e-07	0.00962986731590708
Mpp7	-0.0445127630676472	9.30421426553462e-07	0.00959078406491308
Zfp574	-0.0445361102433913	9.18287204229687e-07	0.00946570450119962
Siae	-0.0445380174712717	9.17302720312249e-07	0.00945555644097866
Ect2	-0.0445530454958027	9.09580934487887e-07	0.00937596027270114
Fdxacb1	-0.0445572225163087	9.0744581226964e-07	0.00935395143287545
Herc4	-0.0445597691632072	9.06146438971257e-07	0.00934055749291571
Med16	-0.0445615875927471	9.05219719703685e-07	0.00933100487070558
Sp1	-0.0445783287835171	8.96730730595783e-07	0.00924350037098133
B3gntl1	-0.0446032326403558	8.84244341139693e-07	0.00911479066846796
Slf2	-0.0446265008792133	8.72729412195302e-07	0.00899609478090917
Cpt2	-0.0446271746616553	8.72398132792954e-07	0.00899267995282977
Rdh11	-0.0446399518162547	8.66138844679613e-07	0.00892815921095745
Gm17066	-0.0446490423528704	8.61711911680869e-07	0.00888252638560639
Mast4	-0.0446535355459905	8.59531858293565e-07	0.00886005439529006
Fosl2	-0.0446682917588264	8.52409584125837e-07	0.00878663799316913
Tmem59	-0.0446683208134347	8.52395616765213e-07	0.00878649401761581
Dnajc18	-0.0446775743118509	8.47958395820085e-07	0.00874075514411343
Zfp746	-0.0446947427315711	8.39784670889402e-07	0.00865650038752796
Tnfrsf25	-0.0447180264874179	8.28820624559153e-07	0.00854348299795574
Smc4	-0.0447190278761689	8.28352187547124e-07	0.00853865434923576
Rab21	-0.0447216095921656	8.27145669058639e-07	0.00852621755665645
Ankzf1	-0.0447218052842384	8.27054284921914e-07	0.00852527556897509
4933421O10Rik	-0.0447408999937405	8.18184056675235e-07	0.00843384125620832
Slc10a3	-0.0447452068434452	8.16196058949513e-07	0.00841334897565158
Ap5b1	-0.0447507331056479	8.13652005817428e-07	0.00838712487596605
Xxylt1	-0.0447893634620277	7.96080323968186e-07	0.00820599597946406
Nek2	-0.0447991945988293	7.91667140792263e-07	0.00816050488728665
Thada	-0.0448060679419992	7.88595712187071e-07	0.00812884460122433
Tubgcp3	-0.0448109095577948	7.86439075932463e-07	0.00810661399471183
Rragb	-0.0448126428742681	7.85668373824637e-07	0.00809866959738436
Npc1	-0.0448143800341971	7.84896692629521e-07	0.0080907151076251
Fam210b	-0.0448282042579061	7.787816613852e-07	0.00802768136555864
Mccc1	-0.0449198113684229	7.3940427980835e-07	0.00762177931626447
Fut11	-0.044924983939033	7.37239022116597e-07	0.00759945983997788
Fam219a	-0.0449310241316213	7.34718304776983e-07	0.00757347628564114
Ttc13	-0.0449493267375931	7.27130779078717e-07	0.00749526407074342
Pkd1	-0.0449575927413767	7.23728821720126e-07	0.00746019669429106
A930024E05Rik	-0.0449610868293072	7.22295409611625e-07	0.00744542108227663
Osbpl11	-0.044962700091456	7.21634509363938e-07	0.00743860852252347
Mef2b	-0.0449683453708009	7.19326407642698e-07	0.00741481660998093
Dvl2	-0.0449810972113695	7.14138897662603e-07	0.00736134375710611
Poll	-0.0449963356597762	7.07987082188536e-07	0.00729793084319943
Pot1a	-0.0449963467460319	7.07982625267927e-07	0.00729788490126179
4930486L24Rik	-0.0450040320957592	7.04899439800488e-07	0.00726610342546343
Ccr9	-0.0450047717516738	7.0460339018184e-07	0.00726305174599441
Hsd17b11	-0.0450325914928201	6.935550215512e-07	0.00714916516214977
Gpn2	-0.0450336583522122	6.9313466817993e-07	0.00714483215959872
Thra	-0.045033862810672	6.93054137515177e-07	0.00714400204950645
Pou2af1	-0.0450338983839851	6.93040127068619e-07	0.00714385762982333
Qtrt2	-0.0450458822964972	6.88335795188281e-07	0.0070953653768008
Crem	-0.0450651282367132	6.80845040215328e-07	0.00701815067453961
Pfas	-0.045066925271337	6.80149635385756e-07	0.00701098244155638
Mrps27	-0.0450981869516593	6.68161137262006e-07	0.00688740500289675
Cgrrf1	-0.0451036888757031	6.66072391088085e-07	0.00686587420733598
Tmem177	-0.0451067280067384	6.64921316717505e-07	0.00685400893272404
Slc35e1	-0.0451727843833567	6.40370806869334e-07	0.00660094227720909
Zfp780b	-0.0451768919391719	6.38873393165933e-07	0.00658550693675443
Fam91a1	-0.0451884575068041	6.34675257145526e-07	0.00654223255065608
Smad5	-0.0452438532775256	6.14933255613276e-07	0.00633873199886164
Wdr59	-0.0452508102849667	6.12496144131011e-07	0.00631361025370246
Fam222b	-0.0452604126827201	6.0914761131926e-07	0.00627909357747893
Wdr45	-0.0452606404909726	6.09068385035482e-07	0.00627827691294575
Plscr1	-0.0452660217437894	6.07199798859946e-07	0.00625901552664833
Gm56830	-0.0452677969883198	6.06584575859208e-07	0.00625267380795671
Oxnad1	-0.0452678555105048	6.06564304832537e-07	0.00625246485421379
Vamp1	-0.0452914243825231	5.98453333562153e-07	0.00616885696235867
Gm57315	-0.0453016394652911	5.9497048767722e-07	0.00613295578697678
Zfp597	-0.0453020755724335	5.94822232041083e-07	0.00613142756787948
Qrsl1	-0.0453068717564693	5.93194105436161e-07	0.00611464483883594
A630014C17Rik	-0.0453124193981932	5.91316244110466e-07	0.00609528784429069
Cyren	-0.045317426010595	5.89626439566753e-07	0.00607786933905409
Zdhhc13	-0.04533340104049	5.84265696705832e-07	0.00602261080164372
Phlpp2	-0.0453392550194833	5.82313062624692e-07	0.00600248304953532
Llgl1	-0.0453503782654318	5.78620146008871e-07	0.00596441646505944
Fhip1b	-0.0453584770547941	5.75945561212253e-07	0.0059368468449759
Btbd2	-0.0453677537082736	5.72896634480531e-07	0.00590541850822532
Taf6l	-0.0453682600192868	5.72730675452989e-07	0.00590370780256941
Dpy19l4	-0.0453738443977164	5.70903295008343e-07	0.005884871164946
Rab12	-0.0453898088264311	5.65710188834012e-07	0.00583134062650099
Smim40	-0.0453915378192723	5.65150501351655e-07	0.00582557136793286
Arhgap39	-0.0454036132233508	5.61256461011135e-07	0.00578543160010278
Miga1	-0.0454069571845755	5.60182691495805e-07	0.00577436318393876
Il23r	-0.0454087743374887	5.59600021615645e-07	0.00576835702281407
Dolpp1	-0.0454172008950648	5.56905674470328e-07	0.00574058369244014
Lrrc8b	-0.0454378310394503	5.50361977085602e-07	0.00567313125979839
Gm56496	-0.0454486805333609	5.4695041966874e-07	0.00563796492594537
Ankrd40	-0.0454516169953076	5.46030578355916e-07	0.00562848320169278
Eif2ak3	-0.0454644059890298	5.42041811780574e-07	0.00558736699583415
Agbl5	-0.0454711868766714	5.39938327543967e-07	0.00556568428032321
Or2v1	-0.0454982085041585	5.31633904825161e-07	0.00548008229093776
Zfp456	-0.0455039394848076	5.29888527264016e-07	0.00546209093903747
Chac2	-0.04550762677662	5.28768479880181e-07	0.00545054549060491
Cep170	-0.0455232006778046	5.24062899189399e-07	0.00540204036484432
Tdrd3	-0.0455313580492276	5.21614326250273e-07	0.00537680047498782
Arl6ip1	-0.0455358531612965	5.2026976007142e-07	0.00536294068681619
Csad	-0.0455383040825006	5.1953805529745e-07	0.00535539827400611
Lrp6	-0.0455533937465943	5.15054956609419e-07	0.00530918649272989
Samhd1	-0.0455819943043148	5.06659940988842e-07	0.00522265067171298
Gm13012	-0.0455842385882143	5.06006796814902e-07	0.00521591806156801
Casd1	-0.0456064467094231	4.99587276815386e-07	0.005149745649413
Fktn	-0.0456065378346433	4.99561098479956e-07	0.00514947580313139
Arl5a	-0.0456317089922748	4.92380381282501e-07	0.00507545697026002
Dnase1l3	-0.0456327693127466	4.92080092853073e-07	0.00507236159712948
Card6	-0.0456442617716213	4.8883667650513e-07	0.00503892846141488
Ptdss2	-0.0456553089121518	4.85738377112383e-07	0.00500699119127445
Kif1c	-0.045681146649605	4.78565645884152e-07	0.00493305467777384
Lipa	-0.0456984741627273	4.73812746420825e-07	0.00488406179010587
Vps8	-0.0457135762415567	4.69707434951668e-07	0.00484174423948179
Dusp7	-0.0457356626394381	4.63765236289683e-07	0.00478049205567405
Dpp7	-0.0457466959486516	4.60824018800757e-07	0.0047501739857982
Exoc8	-0.0457510456836257	4.59669434333512e-07	0.00473827252910984
Nupl2	-0.0457577380273718	4.57898479457254e-07	0.00472001752624537
Zbed4	-0.0457684018112284	4.5509017526852e-07	0.00469106952666791
Chst12	-0.0457712942323871	4.54331325581584e-07	0.00468324730409496
H1f1	-0.0457737003694189	4.53700986443694e-07	0.0046767497682616
Piga	-0.0457876018954841	4.50075665281317e-07	0.00463937995771982
Enpp1	-0.0457906190822965	4.49292524074795e-07	0.00463130733816299
Ptprj	-0.0457925950806603	4.4878034624353e-07	0.00462602780907831
Rabl3	-0.0458446878309581	4.35479252710655e-07	0.00448892013694143
H2-T10	-0.0458503850351526	4.34047841807582e-07	0.00447416515335256
Utrn	-0.0458624247114672	4.31037812263989e-07	0.0044431377688172
Zfand2a	-0.045865370728254	4.30304353063973e-07	0.00443557727138343
Prickle3	-0.0458675182489041	4.29770451397203e-07	0.00443007381300237
Gm57198	-0.0458817677801476	4.2624398481494e-07	0.0043937229954724
Med13l	-0.0458876181154093	4.24804244038685e-07	0.00437888214755077
Ctc1	-0.0458907959370072	4.24024164006208e-07	0.00437084108257599
Gstcd	-0.0458985037110431	4.22137824130474e-07	0.00435139669113693
Nagpa	-0.0458995251918851	4.21888443284382e-07	0.00434882607337541
5330438D12Rik	-0.0459000969532395	4.2174891746335e-07	0.00434738784121221
Nadk2	-0.0459221376416443	4.16404173047866e-07	0.00429229421577741
Med18	-0.0459277248739892	4.15059716938171e-07	0.00427843556219866
Susd6	-0.0459458491557621	4.10727233808874e-07	0.00423377632610188
Dhcr7	-0.0459498626343238	4.09773757151274e-07	0.00422394788871533
Ifih1	-0.045950400442358	4.09646153184315e-07	0.00422263254702392
Niban3	-0.0459530329423634	4.09022101322444e-07	0.00421619982043175
Mtrfr	-0.0459566247105542	4.08172127669664e-07	0.0042074382920189
Egr3	-0.0459729237712151	4.04336402554452e-07	0.00416789963753129
Tada2a	-0.0460034804612677	3.97238874849477e-07	0.00409473832194841
Acsf3	-0.0460039523824795	3.97130207995408e-07	0.00409361818401666
Eci2	-0.0460053794391853	3.96801781502329e-07	0.00409023276372601
Aldh16a1	-0.0460070902888509	3.96408387567395e-07	0.00408617765904471
H2-DMb2	-0.0460117975676563	3.95327933728394e-07	0.00407504034087229
Lrrc61	-0.0460526349047837	3.86073097654821e-07	0.00397964149062589
Mterf4	-0.0460528257372797	3.86030344611189e-07	0.00397920079225214
Tasl	-0.046054861009656	3.85574657661381e-07	0.00397450357117352
Atxn7l1	-0.0460758204187566	3.80912047491989e-07	0.00392644138554742
Zfp169	-0.0460811721553434	3.79730252801168e-07	0.00391425944587444
Rrm2b	-0.0460838737084347	3.79135028164964e-07	0.00390812387032444
Arhgef12	-0.0460929365894444	3.77144801169624e-07	0.00388760861045648
Acer3	-0.0460948220887611	3.76732010426314e-07	0.00388335356347444
Ppm1k	-0.0460984567051766	3.75937516849672e-07	0.00387516392368642
Camsap2	-0.0461061320644677	3.74265062845348e-07	0.00385792426780985
A730081D07Rik	-0.04611526546776	3.7228425634047e-07	0.00383750611435756
Tmem9b	-0.0461200735151404	3.71245579598278e-07	0.00382679943449904
Dtwd2	-0.0461221644520723	3.70794749992196e-07	0.00382215228291956
Hook1	-0.0461308817085112	3.68920897085178e-07	0.00380283660715402
Dnmt3b	-0.0461422660461433	3.66487486626289e-07	0.00377775301214379
Atmin	-0.0461446777555248	3.65973973871071e-07	0.003772459722663
Pltp	-0.0461483895260242	3.65185002278504e-07	0.00376432700348682
AW554918	-0.0461517588682276	3.64470238447021e-07	0.00375695921791189
Lipo3	-0.0461540233733851	3.6399061077863e-07	0.00375201521590612
Klf6	-0.0461579868885322	3.63152594324074e-07	0.00374337694229255
Gstk1	-0.046164667500434	3.61744307195894e-07	0.00372886031857527
Atr	-0.0461647146588156	3.61734384867138e-07	0.00372875803921045
5430416N02Rik	-0.0461755403775162	3.59463543712163e-07	0.00370535020858497
Tmem186	-0.0461791930049378	3.58700464279831e-07	0.00369748438579649
Krba1	-0.0461800886538646	3.58513590844472e-07	0.00369555809442481
Slx1b	-0.0461890180237034	3.56655645202429e-07	0.00367640639074664
Foxj3	-0.0461959490797639	3.55219900437246e-07	0.00366160673370713
Slc66a1	-0.0462005697677958	3.54265841115918e-07	0.00365177229022289
Zfp770	-0.0462186820411988	3.50549888632593e-07	0.00361346825202477
Oasl2	-0.0462530057623941	3.43610888940183e-07	0.0035419410431954
Zbtb2	-0.0462643889922845	3.41339031200136e-07	0.003518522733611
Bcat2	-0.0462731769963594	3.39595050517879e-07	0.0035005457807383
Trim21	-0.046289223807882	3.36432722982366e-07	0.00346794850850223
D530017H19Rik	-0.0462921663697544	3.35855927754499e-07	0.00346200290329337
Ifitm2	-0.0463003296437604	3.34260771266591e-07	0.00344556003021602
Rabgap1	-0.0463080695797982	3.32755093150887e-07	0.00343003950019934
Zfp729a	-0.0463378619566089	3.27020337053739e-07	0.00337092563434994
Nsd3	-0.046339634345157	3.26682192344677e-07	0.00336744003868893
Ado	-0.0463501059391502	3.24691248976453e-07	0.00334691739444928
Abhd18	-0.0463537715687452	3.23997081725008e-07	0.00333976191842139
Helb	-0.0463588701339427	3.23033938349718e-07	0.00332983383650889
Tasp1	-0.0463638468526947	3.22096478193212e-07	0.00332017049721563
Zmym2	-0.0463710138585684	3.20751048433347e-07	0.00330630180725094
Alg13	-0.0463746610352744	3.20068464816985e-07	0.00329926573533348
Rab3ip	-0.0463799237858504	3.19085991095282e-07	0.00328913839621017
D330023K18Rik	-0.0464011901052414	3.15145468195861e-07	0.00324851948616293
Abca7	-0.0464095681778916	3.13605995771292e-07	0.00323265060441048
Mapk11	-0.0464182507563195	3.12018231681719e-07	0.00321628393217516
Ddx3y	-0.0464203185315016	3.11641247896569e-07	0.00321239798331783
Rnf216	-0.0464225890442297	3.11227808770589e-07	0.00320813625280723
Arhgef10	-0.0464277152931102	3.10296313202656e-07	0.00319853439649298
Ccdc138	-0.0464470512394209	3.06806922983073e-07	0.00316256576210951
Akr1b10	-0.0464507321395802	3.06146968949615e-07	0.00315576295593263
Klhl42	-0.046461930446384	3.04147624210383e-07	0.00313515371036063
Ppp6r2	-0.0464710349021888	3.02531411742565e-07	0.00311849379224236
Shcbp1	-0.0464864879443566	2.99807167671409e-07	0.00309041228435689
St6gal1	-0.0464962834813485	2.98092576649935e-07	0.00307273828010753
Mtfr1	-0.0464980851782905	2.97778243757384e-07	0.00306949813665111
Agpat2	-0.0465043424374508	2.96689055385525e-07	0.00305827078291399
Gnaq	-0.0465178464756417	2.9435152771159e-07	0.00303417554765107
Bphl	-0.0465416212802159	2.90279289202271e-07	0.00299219891309701
Alg9	-0.0465541335045013	2.88158050395372e-07	0.0029703331834755
Pip4k2a	-0.0465596296977296	2.87231001121643e-07	0.0029607771595619
Nme3	-0.0465731577737559	2.84961455751548e-07	0.00293738268588696
Slf1	-0.0465783892280223	2.84088448942252e-07	0.00292838373169673
2810001A02Rik	-0.0466074035043899	2.79293331375361e-07	0.00287895565981722
Swap70	-0.0466261873324784	2.76230753690637e-07	0.00284738660904308
Gpatch11	-0.0466280765163427	2.75924535888545e-07	0.00284423011593912
Nmb	-0.0466361623816764	2.74617598067242e-07	0.00283075820087713
Plk3	-0.0466370266370011	2.74478260549289e-07	0.00282932190974207
Thtpa	-0.046641510229806	2.7375649901739e-07	0.00282188199187125
Kbtbd4	-0.0466613579797288	2.70583395475635e-07	0.00278917364056285
Pan2	-0.0466784777066747	2.67874983392854e-07	0.00276125532881353
Nudt15	-0.0466814022866953	2.67414928607084e-07	0.00275651308408182
Gga3	-0.0466840931822845	2.6699230793707e-07	0.00275215671021532
Zfp276	-0.0467051433757496	2.63708439900766e-07	0.00271830659849709
Chchd6	-0.0467066802542822	2.63470218092773e-07	0.00271585100810031
Nkiras1	-0.0467186941280813	2.61615172453405e-07	0.00269672919764969
Ccdc61	-0.0467280276962906	2.60182702209272e-07	0.00268196329437317
Fcer1g	-0.0467545291090231	2.56156564583891e-07	0.00264046186773075
Zfp868	-0.0467570834776893	2.55771695758114e-07	0.00263649463987464
Ddx11	-0.0467573682153248	2.55728828718969e-07	0.00263605276643513
Rhbdf2	-0.0467658450410864	2.54455822481621e-07	0.00262293061814055
Brca2	-0.0467685748976385	2.54047171108158e-07	0.0026187182397829
2510046G10Rik	-0.0467702219669262	2.53800916435094e-07	0.00261617984661295
Tmem68	-0.04677116042407	2.53660710062907e-07	0.00261473459932845
Gpatch3	-0.0467777876859165	2.5267271831311e-07	0.00260455038037154
Stard3	-0.0468424906226009	2.43220068255288e-07	0.00250711246357551
Ciao3	-0.046844362838263	2.42951700521038e-07	0.00250434612897086
Mtmr9	-0.0468744408512226	2.38679258794601e-07	0.00246030579965475
Fkrp	-0.0468793487457207	2.37989038637361e-07	0.00245319101027392
Gnai3	-0.0468836963199731	2.37379229768683e-07	0.00244690510045558
Hsp90ab1	-0.0468898069102404	2.36524684006087e-07	0.00243809644273475
Mtmr14	-0.0468973701962682	2.3547109842579e-07	0.00242723608257304
Erlin2	-0.0468985512538916	2.35306983800327e-07	0.00242554438901377
Tmem241	-0.0469041897953649	2.34524998417619e-07	0.00241748368368882
Dusp11	-0.0469220092226236	2.32070166318179e-07	0.00239217927440779
Dcaf4	-0.0469243253405078	2.31752923030417e-07	0.00238890913059754
Rhbdd1	-0.046928723521801	2.31151648144134e-07	0.00238271118906973
Zfp783	-0.0469457996529106	2.28831424625638e-07	0.00235879432504107
Zbtb37	-0.0469558360263744	2.27478245258321e-07	0.00234484575212277
Tspan4	-0.0469584250651222	2.27130427889713e-07	0.00234126045068716
Fpgt	-0.046965743546989	2.26150022940936e-07	0.00233115443647517
Txndc16	-0.046970822100421	2.25472089584949e-07	0.00232416629944165
Sun1	-0.046978798364214	2.24411304147362e-07	0.00231323172315101
B3galt6	-0.0469865660729335	2.2338289016299e-07	0.0023026308318001
Usp21	-0.0470024069964436	2.21299707052205e-07	0.00228115738029413
Hmbox1	-0.0470027457727157	2.21255361442771e-07	0.00228070026575209
Gimap1os	-0.0470042421794223	2.21059585404817e-07	0.00227868220635285
Tex2	-0.0470186507167767	2.19183049858373e-07	0.00225933887794011
Ap2a1	-0.0470393175771976	2.16518291526234e-07	0.00223187054905242
Rere	-0.0470471171786894	2.15520779448063e-07	0.00222158819455064
Gm10131	-0.0470493921857118	2.15230660117514e-07	0.00221859764449134
Ppp1r15a	-0.04705074123895	2.15058800924964e-07	0.00221682611993453
2310010J17Rik	-0.0470573519367736	2.14218562964145e-07	0.00220816494703441
Ap5m1	-0.0470611639076977	2.13735493751547e-07	0.00220318546959095
H2bc18	-0.0470637983642284	2.13402259437938e-07	0.00219975049028626
Ccdc66	-0.0470645527979656	2.13306923069743e-07	0.00219876776300291
Prkaa1	-0.0470648406289613	2.13270561256342e-07	0.00219839294543037
Rnf14	-0.0470659764208065	2.13127134622455e-07	0.00219691450368827
Cpt1a	-0.047068057668471	2.12864558619647e-07	0.00219420787025132
Zmpste24	-0.0470712833475786	2.1245821550973e-07	0.0021900192854743
Faap24	-0.0470935904600765	2.09668601965399e-07	0.00216126394905934
Ppm1a	-0.0470943979049199	2.09568293698002e-07	0.002160229971439
Pramel12	-0.047106068840973	2.08123590897491e-07	0.00214533797497134
Abcc1	-0.0471060898787385	2.08120995418852e-07	0.00214531122077753
Pgm3	-0.0471358547664859	2.04479987007988e-07	0.00210777970607834
Dynlt3	-0.0471445196835319	2.03431665110134e-07	0.00209697360395526
Snx25	-0.0471464900889127	2.03194002137209e-07	0.00209452377403035
Tmem107	-0.0471541742713808	2.02269725493333e-07	0.00208499633038528
Ift22	-0.0471699520884557	2.00384640654811e-07	0.00206556487586979
Zfp236	-0.0471747562758643	1.99814030859197e-07	0.0020596830300966
Cog4	-0.0471772189106566	1.99522144360221e-07	0.00205667426406516
Amacr	-0.0471869198792245	1.98376329926136e-07	0.00204486320887861
Slpi	-0.0471953801043843	1.973822572323e-07	0.00203461630755055
Tmem184c	-0.0472203825346055	1.94472537785216e-07	0.00200462291949001
Inpp5e	-0.0472265571396939	1.93760361145129e-07	0.00199728180268399
Cd22	-0.0472279959816557	1.93594768125239e-07	0.00199557486983496
Rab11fip1	-0.0472294203905341	1.9343097090205e-07	0.00199388644805833
9830144P21Rik	-0.0472371193147084	1.92547963354032e-07	0.00198478440625336
Surf2	-0.0472459363271767	1.91541504869166e-07	0.00197440983219136
Nat9	-0.0472627050686539	1.89641372008634e-07	0.001954823262665
Mettl15	-0.0472797798655779	1.87725284016154e-07	0.00193507222763851
Tgtp1	-0.04729794263061	1.85707647900206e-07	0.00191427443455533
Acox1	-0.0473084250742393	1.84552747020051e-07	0.00190236971628269
Uxs1	-0.047313973575687	1.83944255007948e-07	0.00189609738062193
Tmem260	-0.0473168470953697	1.83629885054273e-07	0.00189285685513944
Raet1e	-0.0473263381933751	1.82595222196741e-07	0.001882191550404
Dnajb4	-0.0473352855171984	1.81624999810899e-07	0.00187219049805075
Mlh3	-0.0473412204569424	1.80984182760753e-07	0.00186558495589784
Trappc10	-0.0473635333645414	1.78594473410318e-07	0.00184095183191356
Phpt1	-0.0473884089562912	1.75966256256798e-07	0.00181386016949508
Hdac8	-0.047397481357146	1.75017052819354e-07	0.0018040757804619
Pgpep1l	-0.0473990069968333	1.74857919096826e-07	0.00180243543005008
Zscan26	-0.047421832090278	1.72493754493836e-07	0.00177806562132246
Wipf2	-0.0474237230892499	1.72299281723606e-07	0.00177606099600694
Ppm1j	-0.04746652715997	1.67953529362828e-07	0.00173126498067203
Polr2a	-0.0474701155870898	1.67594061683386e-07	0.00172755958783235
Ahdc1	-0.0474827224618359	1.66337065859303e-07	0.0017146024748777
Gm47230	-0.0474955386332153	1.65068546454273e-07	0.00170152657685064
Klf16	-0.0475003280262104	1.64596906574242e-07	0.00169666491296728
Pbx3	-0.047503642790653	1.64271245272855e-07	0.00169330799627258
Fam107b	-0.0475174365928811	1.62922740989363e-07	0.00167940761411836
Fadd	-0.0475249189067851	1.62195741766631e-07	0.00167191370613044
Macf1	-0.0475437286537523	1.60381968506026e-07	0.00165321733136012
Rab3gap2	-0.0475489820227238	1.59878913743755e-07	0.00164803184287063
Gm17106	-0.0475554527509179	1.59261383077775e-07	0.0016416663367657
Atxn7l3	-0.0475757887623507	1.5733560254687e-07	0.00162181539105314
Itpr2	-0.047603317429891	1.54764527458787e-07	0.00159531274904518
Dhdds	-0.0476248807385525	1.52779015731263e-07	0.00157484609415786
Kdm1b	-0.0476271687837571	1.52569787767521e-07	0.00157268937230761
Phactr4	-0.047655201993958	1.50028706076834e-07	0.00154649590224001
Oas1b	-0.0476915477221888	1.46795000451113e-07	0.00151316286465008
Gm56665	-0.0477204360481056	1.44272962664478e-07	0.00148716569914543
Zfp825	-0.0477248841828506	1.43888369055164e-07	0.00148320130822063
Chek2	-0.0477361844420946	1.42915782185048e-07	0.00147317588276347
Urb2	-0.0477429567504529	1.42335955563893e-07	0.00146719902995261
Tha1	-0.0477469741074292	1.41993076152693e-07	0.00146366462898196
Stambp	-0.047750838769961	1.41663983066507e-07	0.00146027233744955
Pex16	-0.0477517558247604	1.41586000154246e-07	0.00145946848958997
Kctd2	-0.0477521501705137	1.41552479231635e-07	0.0014591229559197
Ticam1	-0.0478012455504325	1.37438600601889e-07	0.00141671709500427
Zbtb21	-0.0478451053116302	1.33861418371774e-07	0.00137984350057624
Gns	-0.0478564179672741	1.32953473975247e-07	0.00137048440973685
Dlg4	-0.047875330065501	1.31448891579128e-07	0.00135497517439765
Slc25a13	-0.0478993416214665	1.29562329416624e-07	0.00133552849162656
Zfp7	-0.0479001812904568	1.29496833756724e-07	0.00133485336236431
Pex12	-0.0479065551228149	1.29000706809842e-07	0.00132973928579585
Fam210a	-0.0479195483622286	1.27995025867806e-07	0.00131937272664534
Ptger4	-0.0479704332194987	1.24129034782284e-07	0.00127952209053578
Mad2l1	-0.0479779109418276	1.23570519449358e-07	0.00127376491448398
Prss12	-0.0479953035191384	1.22280845196619e-07	0.00126047095228675
Ap5s1	-0.0480219036588595	1.20333574211329e-07	0.00124039848297038
Rassf3	-0.0480353217472716	1.19362716695801e-07	0.00123039088370032
Gm57004	-0.0480427510453001	1.18828438437442e-07	0.00122488354341315
2610044O15Rik8	-0.0480458878171225	1.18603552702848e-07	0.00122256542126096
Plekha1	-0.0480491674234704	1.18368867011088e-07	0.00122014628115029
Zbtb24	-0.0480507524937106	1.18255601912999e-07	0.00121897874451919
Hjurp	-0.0480555435907496	1.179138793946e-07	0.00121545626879954
Nme7	-0.0480657986501011	1.17185650594647e-07	0.00120794968632962
Sumf1	-0.0480733510879612	1.1665212374749e-07	0.00120245009158913
Stat2	-0.048079999432064	1.16184410411109e-07	0.00119762890251771
Zfp81	-0.0480884091222669	1.15595384332028e-07	0.00119155722169455
Ppard	-0.0480927017234945	1.15295839566778e-07	0.00118846951425435
Idi1	-0.048101635555755	1.14674828216716e-07	0.00118206812925791
Eif4ebp3	-0.0481068156032224	1.14316234735908e-07	0.00117837174765774
Lmbr1l	-0.0481146842565435	1.13773595039719e-07	0.00117277821766943
Ezh1	-0.0481230630098948	1.13198517753928e-07	0.00116685032100749
Zfp110	-0.0481292513919039	1.12775583813461e-07	0.00116249071794916
Tmco6	-0.0481460977795426	1.11631979340619e-07	0.0011507024430431
Blzf1	-0.0481600449524504	1.10693683935086e-07	0.00114103049400287
Gss	-0.0481748465635197	1.09706254061123e-07	0.00113085206686205
Bbs4	-0.0481750000181636	1.09696061728815e-07	0.00113074700430062
Pms2	-0.0482020170566301	1.07915821720096e-07	0.00111239629029075
Ddx19b	-0.0482043593842004	1.0776280200132e-07	0.00111081896302961
Trim39	-0.0482109890035966	1.07330839083143e-07	0.00110636628926904
Mepce	-0.0482235368330798	1.0651784851051e-07	0.00109798598244634
Aplp2	-0.0482267176052344	1.06312710723057e-07	0.00109587142213327
Zfp329	-0.0482290456903866	1.06162807713224e-07	0.00109432622190792
Pofut2	-0.0482495891476983	1.04848871541482e-07	0.0010807821678496
Atf7	-0.0482502512490539	1.04806787154628e-07	0.00108034836198991
Rhoh	-0.0482690614122058	1.03617984291516e-07	0.00106809418207695
Ocel1	-0.0482792083882386	1.02982124392206e-07	0.00106153973823486
Parp11	-0.0482911565607502	1.02238233125674e-07	0.00105387170705945
Ccdc134	-0.0483035971431405	1.01469211569682e-07	0.00104594463286028
A130010J15Rik	-0.0483259446159945	1.00101827598846e-07	0.0010318496388889
Endov	-0.0483303816133274	9.98324692566139e-08	0.00102907309309718
Smim27	-0.0483406624935574	9.92110373361175e-08	0.0010226673728607
Slc38a2	-0.0483455226351383	9.89185690018888e-08	0.00101965260927147
Pdlim7	-0.0484004042557211	9.56733381930437e-08	0.000986200770093895
Rundc3b	-0.0484028880714966	9.55289307505908e-08	0.00098471221817709
Mob3c	-0.0484088708721154	9.51819601739322e-08	0.000981135645472893
Gtpbp6	-0.0484118159471255	9.50116098381753e-08	0.000979379674211911
Sphk2	-0.0484138553496145	9.48938187863409e-08	0.000978165484049602
Ptpre	-0.0484189325317132	9.46011864369434e-08	0.000975149029792013
Gm11110	-0.0484286862938988	9.4041460092526e-08	0.000969379370633758
Qsox1	-0.0484363242555648	9.36053897095074e-08	0.000964884357125602
Zfp281	-0.0484465937677331	9.30221614065929e-08	0.00095887243977916
Mthfsd	-0.0484556642969509	9.2509952749276e-08	0.000953592592939537
Pard6a	-0.0484561254347278	9.24839855664288e-08	0.000953324923218748
Fanca	-0.0484586755726816	9.23405117983145e-08	0.000951845995617025
Ralgds	-0.0484707794961465	9.16624637898702e-08	0.000944856676745982
Pnpla8	-0.0484713572411618	9.16302199773728e-08	0.000944524307526759
Ncoa1	-0.0484789858992713	9.12054946319932e-08	0.000940146238666586
Camk2b	-0.0484791615740212	9.11957364278598e-08	0.000940045651098379
Ubxn8	-0.0484973006153589	9.01935883498758e-08	0.00092971550871052
Steep1	-0.0485125534091244	8.93591585568343e-08	0.000921114206403848
Mob4	-0.0485173620802988	8.90976450191476e-08	0.000918418524857373
H4c4	-0.0485201192571486	8.89480337731886e-08	0.000916876332134028
Sema4b	-0.0485220585595878	8.88429481375388e-08	0.00091579310940175
Gm47882	-0.0485234980459857	8.87650239272846e-08	0.00091498986664245
Msl2	-0.048530357856415	8.83945874917882e-08	0.000911171407865352
Prrc1	-0.048530626557418	8.83801078769561e-08	0.000911022151995663
Gm47469	-0.0485348056875714	8.81552005179138e-08	0.000908703806938655
Hspa8	-0.0485611768879673	8.67487139592146e-08	0.000894205743491584
Haus5	-0.0485757476917223	8.59809353463261e-08	0.000886291481549929
Lgmn	-0.0486098773025248	8.4208209418486e-08	0.000868018222685754
Gtpbp3	-0.0486112388344306	8.41382291426151e-08	0.000867296866002076
Rab5b	-0.0486145594928542	8.39677893500633e-08	0.000865539972620453
Cyth2	-0.0486198999583863	8.36943795735088e-08	0.000862721664643729
Mylpf	-0.0486312937594269	8.31139421178452e-08	0.000856738515350748
4930581F22Rik	-0.0486329410516559	8.30303468126379e-08	0.000855876814944672
Lman2l	-0.0486404825798175	8.26486744359785e-08	0.000851942536086066
Gdpgp1	-0.0486411060868348	8.26171952440732e-08	0.000851618048575906
Siah2	-0.0486625978147494	8.15392039778848e-08	0.000840506114604037
Appl2	-0.048663472553998	8.14956181174409e-08	0.00084005683155458
E230032D23Rik	-0.048672861883278	8.10291918869448e-08	0.000835248909970627
Katnip	-0.048687559350056	8.03042629159838e-08	0.000827776342137961
H6pd	-0.0487003812859912	7.96769736391605e-08	0.000821310244272466
Tarbp1	-0.0487044698242278	7.94779491100981e-08	0.000819258699426891
Zfp710	-0.0487093271187865	7.92421281685111e-08	0.000816827857161013
Parp6	-0.0487106505263759	7.91779944587721e-08	0.000816166766881023
Vwa8	-0.0487199785490231	7.87273722495321e-08	0.000811521753148177
Gys1	-0.0487273716922158	7.83719860929712e-08	0.000807858432646347
Ppp1r16a	-0.0487345731376926	7.80273085836599e-08	0.000804305496880366
Accs	-0.0487459014397208	7.74880790721249e-08	0.000798747119075463
Ankrd9	-0.0487780951337926	7.5975277889725e-08	0.000783153164487286
Ckb	-0.0487846032207107	7.56729533553618e-08	0.000780036803187069
Fbxl14	-0.0487874927755898	7.55390966762814e-08	0.000778657008539108
Snrnp35	-0.0487938030891503	7.52475723106025e-08	0.00077565197537769
Tmem245	-0.0488067408244252	7.46532766596714e-08	0.000769525975807893
Dynlt1a	-0.0488136965399149	7.43356468387038e-08	0.000766251847613359
Btbd10	-0.0488340021937326	7.34158666212842e-08	0.000756770753132197
Tgds	-0.0488384485398538	7.32159375346736e-08	0.000754709884107416
Nrde2	-0.048862937608314	7.2124205410422e-08	0.00074345630937063
Tmem184b	-0.0488697684941042	7.18225048405386e-08	0.000740346379896272
Sap30	-0.048874100648105	7.16317998291163e-08	0.000738380592638531
Cyb561a3	-0.0488827953344017	7.12505312475308e-08	0.000734450476099548
Calcrl	-0.0489065438327354	7.02191300836033e-08	0.000723818792901783
Ms4a6d	-0.0489119345360226	6.99870326649922e-08	0.00072142633271074
Tmsb15b1	-0.0489165734490921	6.97878986264722e-08	0.000719373659041675
Samd1	-0.0489204944488413	6.96200104090051e-08	0.000717643067296025
Tmem18	-0.0489412167525324	6.87392052031601e-08	0.000708563727234175
Ifng	-0.0489455345854411	6.85570385401812e-08	0.000706685953272188
Tchp	-0.048960564942445	6.79265568327608e-08	0.000700186947832098
Thumpd2	-0.0489701736949316	6.75264430310802e-08	0.000696062574764375
Josd1	-0.0489904833532807	6.66882354393754e-08	0.000687422330909082
Utp25	-0.0489968314687353	6.64283136663756e-08	0.000684743057272999
Xylt1	-0.0489981167037988	6.63758096605526e-08	0.000684201845980977
Socs5	-0.0490062483625426	6.60445482875103e-08	0.000680787203747656
Nsdhl	-0.0490427997596398	6.45752175097355e-08	0.000665641342090354
Ccr4	-0.049055579909352	6.40689786157587e-08	0.000660423031571241
Tmem161b	-0.0490624412056679	6.3798781672692e-08	0.000657637841482109
C2cd5	-0.0490697076787851	6.35138325229933e-08	0.000654700585647015
Hexa	-0.0490741233451192	6.33412782058022e-08	0.000652921895745409
Rnf214	-0.0490762988911426	6.32564298328591e-08	0.000652047278717112
Ccnf	-0.0490763721534017	6.32535744519351e-08	0.000652017845450547
Brca1	-0.0490872111034926	6.28325015694172e-08	0.000647677426177552
Nek3	-0.0490901437300444	6.27190420687469e-08	0.000646507885644644
Ipo13	-0.0490960484278594	6.24911988065556e-08	0.000644159277297975
Slc33a1	-0.0491009118112634	6.23041388908318e-08	0.000642231063686694
Haus7	-0.049116311273145	6.17154018630312e-08	0.000636162362404126
Sfn	-0.0491246682886348	6.13981644059657e-08	0.000632892278696694
Rfxank	-0.0491355209286847	6.09885486320519e-08	0.000628669959299191
Gm42031	-0.049137747576078	6.09048352632763e-08	0.000627807041893852
Nup54	-0.0491622816666971	5.99897873814685e-08	0.000618374728328178
Phlda1	-0.0491637784256007	5.99343959566912e-08	0.000617803753521573
Cdadc1	-0.049172311579422	5.96195498408436e-08	0.000614558319759416
Ddit4	-0.0491726999226952	5.96052594025355e-08	0.000614411013921336
Dhx32	-0.0491759389250243	5.94861982699328e-08	0.000613183731766467
Gm46430	-0.0491808313771916	5.93067954202183e-08	0.00061133444719161
Fancg	-0.0492067937383947	5.83635104966589e-08	0.000601611066199559
Pkib	-0.0492078119818	5.83268126803244e-08	0.000601232785108784
Smcr8	-0.0492082475051215	5.83111231083309e-08	0.000601071057000675
Cmpk2	-0.0492214164037019	5.78386446004803e-08	0.000596200748541751
Pikfyve	-0.0492220596887089	5.78156598635778e-08	0.00059596382187376
Wbp2	-0.0492289751469537	5.75691270586471e-08	0.000593422561720534
Nudt13	-0.049264499551765	5.63186679129574e-08	0.000580532828846765
Twsg1	-0.0492680475488898	5.61952337927187e-08	0.000579260469935345
Gm15283	-0.0492718238342228	5.6064145549298e-08	0.000577909212322163
Urb1	-0.0492760940429849	5.59162684295399e-08	0.000576384894971697
Ccr8	-0.0492949029788014	5.52694022591694e-08	0.000569716998487518
Armh3	-0.0493043028382715	5.49488509521379e-08	0.000566412755614638
Ppp1r12b	-0.0493215598162441	5.43650417077639e-08	0.00056039484992363
Gpr132	-0.0493263421106187	5.42043216400225e-08	0.000558738147465352
Pcnx3	-0.0493284076155899	5.41350480256852e-08	0.000558024075048763
Ankrd52	-0.0493309158927289	5.40510399064343e-08	0.000557158119355525
Errfi1	-0.0493600487216766	5.30845201546858e-08	0.000547195233754501
Prdm4	-0.049377376062365	5.25176283610472e-08	0.000541351713145675
Erf	-0.0493796705743777	5.24430010070697e-08	0.000540582454380875
Gm27162	-0.0493845546025906	5.22844935203843e-08	0.000538948559208121
Akt1s1	-0.0493874132120222	5.2191934982583e-08	0.000537994465800465
Dxo	-0.0494016575442937	5.17330815244545e-08	0.000533264604354077
Pik3ap1	-0.0494044146999797	5.1644717834775e-08	0.000532353751440861
Cyth3	-0.0494048807299767	5.1629796563863e-08	0.0005321999429803
Myo5a	-0.0494096708417184	5.14766695265852e-08	0.00053062150948004
Ippk	-0.0494143667232841	5.13269820440314e-08	0.000529078530909876
Arl5b	-0.0494176036290673	5.12240470486158e-08	0.000528017476977132
Mfn1	-0.0494261266268279	5.09539680262162e-08	0.000525233502414237
Ano6	-0.0494342141711342	5.06989641500766e-08	0.00052260492245899
Ccdc171	-0.0494471322433479	5.02942150595326e-08	0.000518432768833662
Plscr3	-0.0494487757702569	5.02429451689574e-08	0.000517904278801613
Tnik	-0.0494550192848849	5.0048639770296e-08	0.000515901378752211
Ubp1	-0.0494561033533465	5.00149765910232e-08	0.000515554378700268
Zfp846	-0.0494583791895473	4.99443772614146e-08	0.000514826640810662
Wdr41	-0.0494792988860152	4.92999298396754e-08	0.000508183676787374
Camkk2	-0.0494824667401807	4.92030469469692e-08	0.000507185007929358
Icmt	-0.0494832645870985	4.91786753963086e-08	0.000506933785985149
Fancc	-0.0494926941599858	4.88915183470834e-08	0.000503973771121735
Mvb12b	-0.0495121202147505	4.83050537312857e-08	0.000497928493862093
Trp53bp2	-0.04951405209658	4.82471051620497e-08	0.000497331160010408
Tlr7	-0.0495232774931885	4.79713087570534e-08	0.000494488250667706
Iqce	-0.0495246704889698	4.79297976774923e-08	0.00049406035445959
Katnbl1	-0.0495254849607668	4.79055426633947e-08	0.000493810333774273
Son	-0.0495278885587355	4.78340327248018e-08	0.000493073209327257
Mov10	-0.0495289174965551	4.78034522184234e-08	0.000492757985467508
Osbpl5	-0.0495329103501905	4.76849621074964e-08	0.000491536589404073
Pigq	-0.0495501162418601	4.71776161382517e-08	0.000486306867153099
Wdr7	-0.0495561796832034	4.70000747888491e-08	0.000484476770923457
Tbc1d13	-0.0495617629685328	4.68371655364009e-08	0.000482797502349221
Ppat	-0.0495634176758028	4.67889896745169e-08	0.00048230090556492
Fbxl3	-0.049570929143531	4.65709007839863e-08	0.000480052845281331
Gale	-0.0495831174600246	4.6219118618625e-08	0.000476426674720787
Raph1	-0.0496045121125111	4.56078400026543e-08	0.00047012561474736
Cbx6	-0.0496172147904969	4.52486201079013e-08	0.000466422776072247
Dcaf1	-0.0496203916007581	4.51592124835689e-08	0.000465501162280628
Acad10	-0.0496277497231202	4.49527838770894e-08	0.000463373296205037
Hycc1	-0.049648861639856	4.43655635489187e-08	0.000457320229062254
Zfp646	-0.0496686443014578	4.38220688594993e-08	0.000451717885803719
Rnf169	-0.049671702523041	4.37386275689469e-08	0.000450857772980705
A430088P11Rik	-0.0496735614818335	4.36879825541455e-08	0.000450335724168131
Poli	-0.049673636935338	4.36859281184673e-08	0.00045031454704516
Dis3l	-0.0496936245731381	4.31449936101379e-08	0.000444738594133302
Tbca	-0.0497134369987371	4.26152117336449e-08	0.000439277602550412
Gm56589	-0.0497368315533631	4.19977614958314e-08	0.00043291292549903
Abraxas1	-0.0497448494731687	4.17881478018895e-08	0.000430752227541877
Btbd7	-0.0497608949661843	4.13717096210346e-08	0.000426459582773625
Atg13	-0.0497704572159444	4.11254512318873e-08	0.000423921151298294
Gm19705	-0.0497707201970196	4.11186987509794e-08	0.000423851546725096
Spr	-0.0497926892029531	4.0558387211585e-08	0.000418075855377018
Amdhd2	-0.0497928185574506	4.05551100963474e-08	0.000418042074873149
AI987944	-0.0497932794436296	4.05434359201852e-08	0.000417921737465269
Pskh1	-0.0497959755204274	4.04752099573988e-08	0.000417218464240866
Calm1	-0.0498063368117684	4.02140452079578e-08	0.000414526378003629
C1galt1c1	-0.0498287367660042	3.96550084254703e-08	0.000408763826849748
Fbxo17	-0.0498296041758418	3.96335126785118e-08	0.0004085422486901
Rbm15b	-0.0498378066490286	3.94308005605435e-08	0.000406452692178083
Hook2	-0.0498542035784881	3.90285834754542e-08	0.000402306638464982
Map3k14	-0.0498699060883966	3.86471311874937e-08	0.000398374628280685
Dusp23	-0.0498732228541091	3.85670225365904e-08	0.000397548868307174
Mxd3	-0.0498761771800779	3.84958033587629e-08	0.000396814741022128
St7l	-0.049883841046992	3.83116464519935e-08	0.000394916451627149
Brd2	-0.0498876547082382	3.82203256528962e-08	0.000393975116830054
Phospho2	-0.0498888548025014	3.81916322379105e-08	0.000393679345108381
Idua	-0.0499149568618037	3.75726929567833e-08	0.000387299318998523
Pdss1	-0.0499170705850174	3.75229996840672e-08	0.000386787080743365
Atxn10	-0.0499273377254779	3.72825261712654e-08	0.000384308279773403
Usp40	-0.049933186502698	3.71462069140488e-08	0.000382903100870015
Ireb2	-0.0499654284269592	3.64033668618306e-08	0.00037524590561175
Pi4kb	-0.0499670155419157	3.63671748863002e-08	0.000374872838727982
Gpr19	-0.049987626041392	3.59003378079491e-08	0.000370060682124339
Elmod3	-0.049990141876976	3.58437525512238e-08	0.000369477401298015
Nedd9	-0.0499987246637349	3.56513617395253e-08	0.000367494236811027
Arl8a	-0.0500080652267662	3.54431226785406e-08	0.000365347708570396
Smc6	-0.0500253370560648	3.50611664152416e-08	0.00036141050340831
Man2a2	-0.0500275375607548	3.50127911882178e-08	0.000360911851568149
Nhlrc3	-0.0500347124704131	3.48555093415093e-08	0.000359290590292278
Rufy2	-0.0500623448346223	3.42561539608069e-08	0.000353112435027997
AI480526	-0.0500626774432254	3.42490008056537e-08	0.000353038700304678
Paxbp1	-0.0500740616434654	3.40050410742714e-08	0.00035052396339359
ENSMUSG00000121482	-0.050074788671024	3.39895184937485e-08	0.00035036395663356
Ifi203	-0.0500820371354181	3.38351337028062e-08	0.000348772558208526
Heatr5a	-0.0500972143011489	3.35140755159104e-08	0.000345463090418004
Kcna3	-0.0501059661699498	3.33302834877002e-08	0.000343568562191214
Slc7a6os	-0.0501272192971338	3.28880211797818e-08	0.000339009722321191
Gm56730	-0.0501276053061568	3.28800414739914e-08	0.000338927467513904
Zfp395	-0.0501431342196681	3.25605753982715e-08	0.000335634411205383
2900005J15Rik	-0.0501498996553624	3.24223379891918e-08	0.000334209459992589
Tmem222	-0.0501641526175305	3.21329691501463e-08	0.000331226645999708
Tubb2a	-0.0501695494939557	3.20240549477095e-08	0.000330103958400989
Gm37401	-0.0501741945529869	3.19305999455368e-08	0.000329140624238594
Zfp951	-0.0501782786845563	3.18486489611428e-08	0.00032829587349146
Neu1	-0.0501827603679838	3.1758955585469e-08	0.000327371314175015
G0s2	-0.0501836765050383	3.17406508245399e-08	0.000327182628699358
Naa80	-0.0501998268317648	3.14196365929455e-08	0.000323873614000083
Gga1	-0.0502187791962435	3.10469424384291e-08	0.000320031882655327
Rpap3	-0.0502473503071286	3.04931904182499e-08	0.00031432380683132
Eps8l1	-0.0502741460820565	2.99825611538396e-08	0.000309060240373779
Tax1bp3	-0.0502806402886941	2.98600597899089e-08	0.000307797496314381
Atp11c	-0.0502915482078556	2.96553936254959e-08	0.000305687797491612
Fbxo33	-0.050297189338561	2.95500831746462e-08	0.000304602257364253
Slfn9	-0.0502980780407689	2.95335257080262e-08	0.000304431582998334
Psenen	-0.0503015720561115	2.94685156964625e-08	0.000303761459799136
Zfp426	-0.0503090050758942	2.93306776281504e-08	0.000302340624990974
1500009L16Rik	-0.0503103158135436	2.93064362417993e-08	0.000302090744780467
Akr1c13	-0.0503253341278289	2.90300640902338e-08	0.00029924190064213
Ints15	-0.0503328744885185	2.88922588985959e-08	0.000297821404726727
Adgrl1	-0.0503356042732898	2.88425268674034e-08	0.000297308766949195
Pdpk1	-0.0503419024780527	2.87281009364137e-08	0.000296129264452552
Rragc	-0.0503857499568477	2.79435962404118e-08	0.000288042590046165
Krt10	-0.0504011866562701	2.76723863674607e-08	0.000285246958675785
Grk4	-0.0504099478165083	2.75195979916418e-08	0.000283672016097844
Prmt6	-0.050410322102342	2.75130889771986e-08	0.000283604921176963
Samd8	-0.0504248545413362	2.72615144029358e-08	0.000281011690465462
Igflr1	-0.0504379489461989	2.7036746580422e-08	0.00027869478375099
Mon1b	-0.0504578382923356	2.66987782981624e-08	0.000275211006697458
Tmem154	-0.0504602165524498	2.66586413175921e-08	0.000274797274701739
Snx19	-0.0504822064148479	2.62902895085196e-08	0.00027100030425382
Brip1	-0.0505036038800552	2.59366041401805e-08	0.000267354515476981
Csf2ra	-0.0505174710333916	2.57098599200419e-08	0.000265017236055792
Dgat1	-0.0505255688211928	2.55783423952108e-08	0.000263661553409833
Tmem35b	-0.0505265267940261	2.55628270486089e-08	0.00026350162121706
Rftn2	-0.0505315386210857	2.54818041496591e-08	0.000262666437174686
5730455P16Rik	-0.0505559150307144	2.50912670687546e-08	0.000258640780944722
Pcyox1	-0.0505585673294145	2.50491263339805e-08	0.00025820639425067
Ankrd13c	-0.0505681339139015	2.48976986391993e-08	0.000256645477572866
Nmnat3	-0.0505699238449098	2.48694649736063e-08	0.000256354444947934
Rarg	-0.0505983612310524	2.44250508769565e-08	0.000251773424439668
Arl14ep	-0.0506111980296465	2.42269735800079e-08	0.000249731643662721
Mad2l2	-0.0506216346598007	2.40670816211374e-08	0.000248083477350684
Cdk10	-0.0506365297221123	2.38406577777988e-08	0.000245749500373551
H4c3	-0.0506366328053242	2.38390980083408e-08	0.000245733422269977
Bcl7b	-0.0506383585201246	2.38130006286043e-08	0.000245464410479653
Taf4	-0.0506410362380359	2.37725613184029e-08	0.000245047562070097
Mtmr4	-0.0506442448194862	2.3724192594958e-08	0.000244548977268827
Odf2l	-0.0506500458375511	2.36369857297831e-08	0.000243650048902604
Slc9a1	-0.0506878708946345	2.30759406459035e-08	0.000237866796177973
Tubgcp6	-0.0506893278544042	2.30545906519695e-08	0.000237646720440502
Gypc	-0.0506924018645518	2.3009607604556e-08	0.000237183035187764
Mib1	-0.0506940247918299	2.29858931209158e-08	0.0002369385862904
Pdcd4	-0.0506992538494004	2.29096464880841e-08	0.000236152635999171
Nbeal1	-0.0507038334857811	2.28430709576726e-08	0.000235466375431689
Nol10	-0.0507040164887363	2.28404144947995e-08	0.000235438992612393
Reps1	-0.0507042407266169	2.28371598763237e-08	0.000235405444005145
Zbp1	-0.0507153045600523	2.26771356880289e-08	0.000233755914672202
Naaa	-0.0507160796577895	2.26659657752707e-08	0.00023364077521149
Lcmt1	-0.0507176274671811	2.2643676311761e-08	0.000233411015421633
Slc9a8	-0.0507185401589345	2.26305429282175e-08	0.000233275636504066
Eml2	-0.050725847114781	2.25256640308875e-08	0.000232194544830389
Med31	-0.0507445570420416	2.22592607788623e-08	0.000229448460108513
Pgap2	-0.0507629699181994	2.20000738589104e-08	0.000226776761337648
Garre1	-0.0507754940391151	2.1825455732547e-08	0.000224976797691095
Phactr2	-0.0507950549144803	2.15554155230542e-08	0.000222193223211643
Itpr1	-0.0507997127392148	2.14915933454282e-08	0.000221535344204674
Dock5	-0.0508041008799129	2.14316342369924e-08	0.000220917285714918
Insig1	-0.0508077414945295	2.13820125119791e-08	0.000220405784973481
1700113A16Rik	-0.0508086893647527	2.13691113107702e-08	0.00022027279939142
Ing2	-0.0508165966145595	2.12617819214463e-08	0.000219166448046268
Gucd1	-0.0508198907440712	2.12172234800533e-08	0.000218707139632389
Cenpn	-0.0508202744912013	2.12120385764976e-08	0.000218653693646537
Tbc1d10a	-0.0508327038981496	2.10447651937719e-08	0.0002169294396174
Tnfrsf22	-0.0508461157178927	2.0865706872174e-08	0.00021508370643837
Cd37	-0.0508466027194034	2.08592329229136e-08	0.000215016972969393
Ero1a	-0.0508796550306149	2.04243796464336e-08	0.000210534505395437
Armt1	-0.0508946665649465	2.02297983553508e-08	0.000208528761446956
Acy1	-0.0508962740967748	2.02090683220288e-08	0.000208315076263473
Gm57352	-0.050906330753612	2.00798492879219e-08	0.000206983086459899
Tbc1d8b	-0.0509167935797567	1.99462627511791e-08	0.000205606076439154
Prpsap2	-0.0509375274653783	1.9684082198664e-08	0.000202903519303829
Rfx5	-0.0509426838994564	1.96194002314938e-08	0.000202236777586238
Pip5k1c	-0.0509462072560006	1.95753221930519e-08	0.000201782421165979
Slc22a15	-0.050947435318634	1.955998143938e-08	0.000201624288677129
Mcoln2	-0.0509546089636215	1.94706024007667e-08	0.000200702969547104
Tnip2	-0.0509555863060254	1.94584560690782e-08	0.000200577765160058
Zfp715	-0.0509613009478684	1.93875820818208e-08	0.000199847196099409
Ube2d1	-0.0509636470701366	1.93585576832535e-08	0.000199548012598977
Slc38a9	-0.050992529396615	1.90046860162659e-08	0.000195900303455669
Slc37a4	-0.0510030141864375	1.88777846510496e-08	0.000194592204183019
Rhob	-0.0510273251767022	1.85866966753879e-08	0.000191591669329898
Cmss1	-0.0510289176934051	1.85677814944916e-08	0.000191396691645219
Fkbp1a	-0.0510292981570612	1.8563265288741e-08	0.000191350138596342
Tmem65	-0.0510332839122158	1.85160173671399e-08	0.000190863107020478
Ttyh3	-0.0510422178401033	1.84105366008058e-08	0.000189775811281106
Zfp46	-0.0510662512771084	1.81296669739704e-08	0.000186880607167687
Atrnl1	-0.0510686312249508	1.81020809024517e-08	0.000186596249942472
Ctnnbip1	-0.0510750056230556	1.80283956023379e-08	0.000185836701868899
Pced1a	-0.0510830459480863	1.79358681423585e-08	0.000184882928811431
Prorp	-0.0511072560078496	1.76600363761319e-08	0.000182039654965168
Sorbs1	-0.0511103053580455	1.76255877331453e-08	0.000181684558353262
Ssh1	-0.0511277836959432	1.74293894025689e-08	0.000179662145961681
Cdc23	-0.0511356036269363	1.73422970739656e-08	0.000178764398238437
Rhoq	-0.051139067820769	1.73038507665583e-08	0.000178368093701683
Yipf2	-0.0511426194132461	1.7264520413795e-08	0.000177962676425399
Lmf2	-0.0511563942896566	1.71127969423817e-08	0.00017639871088207
Trp53i13	-0.0511650748203733	1.70178510505751e-08	0.000175420008629328
Gm49336	-0.0511664438228113	1.70029239513683e-08	0.000175266140090705
Rnf31	-0.0511731557657204	1.69299231713973e-08	0.000174513648050764
Celf2	-0.0511771826686856	1.68862717301579e-08	0.000174063688994468
Slc35b3	-0.0511919188831701	1.67274616583835e-08	0.000172426674774617
Vps37c	-0.051194718922438	1.66974504438689e-08	0.0001721173191754
Stxbp5	-0.0512217195905188	1.64107236343003e-08	0.000169161739222367
Lsm14b	-0.0512312834272593	1.63103141744897e-08	0.000168126718510639
Zcchc2	-0.051241810690136	1.62004795919303e-08	0.000166994543633618
Fancm	-0.0512467677265423	1.61490101727787e-08	0.000166463996861003
Cdk2	-0.0512662055289811	1.59487133316244e-08	0.000164399337022384
Tinf2	-0.0512736443722876	1.58726998520962e-08	0.000163615790075408
Usp53	-0.051274811078138	1.58608098843884e-08	0.000163493228288276
Cntrob	-0.0512801899362951	1.5806105393186e-08	0.000162929334392961
Psap	-0.0512948449392457	1.5657987976013e-08	0.000161402540056742
Tsc1	-0.0513051177727816	1.55549654799962e-08	0.000160340584167801
Ppp1r18	-0.0513284957591294	1.53229638577525e-08	0.000157949111445713
Thap1	-0.0513422569260467	1.51879739518101e-08	0.000156557635495258
Kremen1	-0.0513432773669462	1.51780100841094e-08	0.000156454927947
Mid1ip1	-0.0513678549355158	1.49399366670677e-08	0.000154000867164134
Npepps	-0.0513742827906982	1.48782732852715e-08	0.000153365241024579
Gm2245	-0.0513875431558314	1.47518445900054e-08	0.000152062014033776
Ss18l2	-0.0513960358020983	1.46714217006929e-08	0.000151233014890742
Ccdc77	-0.0514058166164985	1.45793278082624e-08	0.000150283711047569
Acadsb	-0.0514072159035899	1.45661984391948e-08	0.00015014837351122
Fiz1	-0.0514140963891635	1.45018064241913e-08	0.000149484620620564
Ercc6	-0.0514170978655324	1.44738033649448e-08	0.000149195965085851
Pnpla6	-0.051421637377597	1.44315505602268e-08	0.000148760423174818
Ppp4r1l-ps	-0.0514237418198808	1.4412003529677e-08	0.000148558932383911
Mbtps1	-0.0514321438402867	1.43342176641285e-08	0.000147757115681837
Fem1a	-0.0514457051215698	1.42095268845314e-08	0.00014647180312575
Brox	-0.0514641695441322	1.40414461267605e-08	0.000144739226674647
Tesc	-0.051474385624698	1.39492811339272e-08	0.000143789189928522
Arhgap31	-0.0514870427065402	1.38359092423951e-08	0.000142620552470609
Tmem167b	-0.0514910218527855	1.38004525595651e-08	0.000142255064983997
Fam234b	-0.051493063134231	1.37822977327503e-08	0.00014206792502919
Lpar2	-0.0514948429197765	1.37664875414728e-08	0.000141904953577502
Socs2	-0.0514975464339624	1.37425053836061e-08	0.000141657745494212
Pigo	-0.0515162752506512	1.35774778327706e-08	0.000139956641500199
Esrra	-0.051519396937075	1.35501591553344e-08	0.000139675040573187
Smim13	-0.0515226966131653	1.35213408933317e-08	0.000139377981928463
Polr3d	-0.0515255948053794	1.34960781748841e-08	0.000139117573826706
Rfc3	-0.0515282619230027	1.34728701839732e-08	0.000138878345856396
Abcf3	-0.0515407873091331	1.33643977399723e-08	0.000137760211903635
Zfp950	-0.0515463004917568	1.33169217664168e-08	0.000137270829568224
Parp10	-0.0515583398243818	1.32138156249167e-08	0.000136208011461641
Dtwd1	-0.0515607192167382	1.31935302292243e-08	0.000135998909602844
Braf	-0.0515616507206408	1.31855969798724e-08	0.000135917133668525
Rnf113a1	-0.0515644792314325	1.31615360635183e-08	0.000135669113742746
Taok1	-0.0515671468949659	1.31388824910117e-08	0.000135435600717349
Kifbp	-0.0515812562671201	1.30196954306668e-08	0.000134207020499313
Mtif3	-0.0516017562460107	1.28483942676123e-08	0.000132441248110548
Tet1	-0.0516023726656645	1.28432774225915e-08	0.000132388503672073
Scarb1	-0.0516167658884345	1.27243617613587e-08	0.000131162721036086
Eola1	-0.0516172199722002	1.27206276163265e-08	0.000131124229469094
Cd200	-0.0516181866154613	1.2712681997754e-08	0.000131042326032849
Gimap3	-0.0516190393582634	1.27056766216453e-08	0.00013097011461592
Sec24b	-0.0516193686186975	1.27029727145979e-08	0.000130942242742075
Xab2	-0.0516355473852072	1.257079806008e-08	0.000129579786403305
Camsap1	-0.0516373308199252	1.25563100666709e-08	0.000129430444167243
Dars2	-0.0516423319516654	1.2515769111896e-08	0.000129012548005424
Coq8b	-0.0516478041651401	1.24715550990945e-08	0.000128556789961466
Poc5	-0.0516582040774987	1.23879444655456e-08	0.000127694931550844
Camta2	-0.0516693232365549	1.2299153808915e-08	0.000126779677462296
Agap3	-0.0516747371894353	1.22561454846721e-08	0.000126336347656
Mrm1	-0.0516846499601932	1.21777770259869e-08	0.000125528525583872
Zc3h3	-0.0516880054312084	1.2151359776234e-08	0.00012525621657342
Melk	-0.0517236111737268	1.18744475677675e-08	0.000122401805528547
Ngrn	-0.0517316684486317	1.18126407166402e-08	0.000121764700507128
Pdk1	-0.05177569891644	1.1480367615038e-08	0.000118339629375811
Mad1l1	-0.0517792890945922	1.14536786121236e-08	0.00011806451913377
Jade2	-0.0517843297259554	1.14163088112434e-08	0.000117679311226297
Tollip	-0.0517857915290093	1.14054935994201e-08	0.000117567828022822
Wee1	-0.051811703550928	1.12154265509979e-08	0.000115608616887686
Myo9a	-0.0518285835459459	1.10932695570626e-08	0.000114349422594201
Raver2	-0.0518451869337321	1.09743760316794e-08	0.000113123868134552
Bora	-0.0518466402895595	1.0964027978863e-08	0.00011301720040612
Ramp3	-0.0518657829253515	1.08286120441168e-08	0.000111621332950756
Skp1	-0.0518772455268635	1.07483045047397e-08	0.000110793522834857
Klhl5	-0.0518784160682417	1.07401362788836e-08	0.000110709324762732
Cwf19l1	-0.0518855447991681	1.06905209258586e-08	0.00011019788970375
Phtf1	-0.0518974458497213	1.06081865225638e-08	0.000109349186674588
Ccdc51	-0.0519085831348416	1.05316944027364e-08	0.000108560705903407
3110009E18Rik	-0.0519104910092774	1.0518644793757e-08	0.000108426190534047
H2-T24	-0.051919563346227	1.04568059153237e-08	0.000107788755375157
Trmt2b	-0.0519306791424556	1.03815199060055e-08	0.000107012707191105
Ift80	-0.0519372571209342	1.03372163844225e-08	0.000106556026490627
Baz2b	-0.0519376097023238	1.03348468992569e-08	0.00010653160183754
Zfp949	-0.051968673391147	1.01281455975007e-08	0.000104400924819037
Cdkn2c	-0.051971325106549	1.0110688090132e-08	0.000104220972833081
Oat	-0.051983527669999	1.00307289986308e-08	0.000103396754517886
Plcb4	-0.0519918679836442	9.97643178851741e-09	0.000102837058876038
Bod1	-0.0519964944920817	9.94643552417397e-09	0.000102527857383185
Khk	-0.0519964964989412	9.94642253160978e-09	0.000102527723455834
H2bc11	-0.0519977707794994	9.93817607005189e-09	0.000102442718930095
Pigc	-0.0519982817424919	9.93487125784702e-09	0.000102408652925887
Chmp7	-0.0519990168796821	9.93011840290406e-09	0.000102359660497135
Abi2	-0.0520020742042356	9.91037569165635e-09	0.000102156152629594
Ankrd26	-0.0520070271057873	9.87847319970798e-09	0.00010182730174259
Cfap410	-0.0520299480845311	9.7321303139829e-09	0.000100318799276536
Fam193b	-0.0520309473800974	9.72579831006385e-09	0.000100253528980138
Dkkl1	-0.0520347614761085	9.70166720026349e-09	0.000100004785500316
Cep104	-0.0520524292512876	9.59064331559418e-09	9.88603512971448e-05
Dnajb9	-0.0520552017780871	9.57333329543292e-09	9.86819196093226e-05
Nipal3	-0.0520634459964969	9.52204046393336e-09	9.81531931022251e-05
Pals1	-0.0520729750513074	9.46308655712074e-09	9.75454962308006e-05
Pofut1	-0.0520736148304471	9.45914113596204e-09	9.75048268294967e-05
Gbe1	-0.0520741681618841	9.45573011409541e-09	9.74696660160955e-05
Fam3a	-0.052082360110281	9.40537034812454e-09	9.69505575484677e-05
Msmo1	-0.0520865867802539	9.3794890641083e-09	9.66837732728284e-05
Snhg5	-0.0520924975445621	9.34341157628655e-09	9.63118865283617e-05
Jagn1	-0.0520931685737678	9.33932435576158e-09	9.62697554591904e-05
Igtp	-0.0520961948519015	9.32091295982035e-09	9.60799707898281e-05
Ess2	-0.0520971474056791	9.31512507703225e-09	9.60203092940485e-05
Ube2z	-0.0521104954932668	9.23438629572758e-09	9.51880539363599e-05
Rbbp5	-0.052111563361136	9.22795653317461e-09	9.51217759439639e-05
Kif18a	-0.0521150001947745	9.20729246459704e-09	9.49087707250663e-05
Tigd2	-0.0521230131809003	9.15928866050882e-09	9.44139475125249e-05
Chst15	-0.0521242018807995	9.15218820815511e-09	9.43407560496629e-05
Sp100	-0.0521302955088572	9.11587311490764e-09	9.39664200684679e-05
Stk38	-0.0521378102211661	9.07128187238418e-09	9.35067735405361e-05
Dedd	-0.0521516352280693	8.98979941496311e-09	9.26668523694398e-05
Pnpla7	-0.0521550515698896	8.96977390942492e-09	9.24604294583521e-05
Kansl3	-0.0521714091592993	8.87449022064222e-09	9.147824519438e-05
Arhgap18	-0.0521744138857375	8.85709484286711e-09	9.12989336402742e-05
Mylip	-0.0521792080811011	8.82940823382879e-09	9.10135400743071e-05
Mettl2	-0.0521890722067377	8.77270700447616e-09	9.04290638021403e-05
Arid3b	-0.052207468236313	8.66790655456874e-09	8.93487807644946e-05
Rtn4rl1	-0.0522171776250978	8.61308479673152e-09	8.87836780847086e-05
Srebf1	-0.0522244788719257	8.57208221375622e-09	8.83610234593991e-05
ENSMUSG00000121395	-0.0522477564839183	8.44262185624204e-09	8.7026546094143e-05
Oxsr1	-0.0522545827000296	8.40501907555149e-09	8.66389366307848e-05
Chn2	-0.0522606958208343	8.3714826648038e-09	8.62932433087976e-05
Mettl5	-0.0522644869619878	8.35074995967704e-09	8.60795305843509e-05
Tlr1	-0.0522779927487265	8.27729541005021e-09	8.53223610867976e-05
Trim32	-0.052300882355508	8.15423659739743e-09	8.40538708459727e-05
Gm41331	-0.0523542765770364	7.87405258916879e-09	8.11657340891519e-05
Bet1l	-0.0523748404958765	7.76866005352394e-09	8.00793478317248e-05
Stambpl1	-0.0523838755866144	7.72278900078312e-09	7.96065090200724e-05
Gm4724	-0.0524021419273727	7.63085396435044e-09	7.86588426645244e-05
Rpap1	-0.0524050000808774	7.61656540512351e-09	7.85115561960132e-05
Klhl24	-0.052415163205153	7.56596803325008e-09	7.79899984867419e-05
Epm2aip1	-0.0524310444012267	7.48755678196618e-09	7.71817353085074e-05
Gcfc2	-0.0524387047624897	7.45001782139426e-09	7.6794783702932e-05
Cxcr4	-0.0524410181156286	7.43871744687847e-09	7.66782994424233e-05
Rufy1	-0.0524446254514369	7.42112941491695e-09	7.6497002008964e-05
Ube2b	-0.0524461152301515	7.41387760951005e-09	7.64222503988296e-05
Trmt12	-0.0524567603691653	7.36226033815391e-09	7.58901795656905e-05
Krtcap3	-0.0524612506304937	7.34059242142969e-09	7.56668266800972e-05
Tmem135	-0.0524786196813363	7.25735975856644e-09	7.48088643913029e-05
Med25	-0.0524880519727532	7.21254534945466e-09	7.43469174621787e-05
Lats2	-0.0525048543005491	7.13338034671517e-09	7.353088461394e-05
Fbxo25	-0.0525165939071175	7.07857067368004e-09	7.29659065042938e-05
Gm20186	-0.0525228865679804	7.04936041094921e-09	7.26648071160644e-05
Lrrc28	-0.0525231949753329	7.04793181430663e-09	7.26500811418728e-05
Gm12764	-0.052544930756949	6.94795384262207e-09	7.16195082097484e-05
Gmcl1	-0.0525475863864545	6.93583370684259e-09	7.14945738501334e-05
Tfb1m	-0.0525579065938381	6.88892778598289e-09	7.10110676179117e-05
Cep85l	-0.0525706882463358	6.83126192146928e-09	7.04166478865053e-05
Foxred1	-0.0525713499531236	6.82828937129772e-09	7.03860068393369e-05
Agl	-0.0525800585986066	6.78928500279988e-09	6.99839498088612e-05
B3galnt2	-0.052609014777883	6.66114736847903e-09	6.86631070742819e-05
Cited2	-0.052617227123831	6.62523603230492e-09	6.82929330209991e-05
Plekhg2	-0.0526183217290369	6.62046373357968e-09	6.82437401657393e-05
Bard1	-0.0526276883369856	6.57976332702054e-09	6.78242003749278e-05
Ube2d-ps	-0.0526323205208283	6.55972528143631e-09	6.76176482010455e-05
Rprd1a	-0.0526415756842731	6.51986659239472e-09	6.72067848344048e-05
Thap2	-0.052647313144924	6.49527576405679e-09	6.69533025758974e-05
Taf5l	-0.0526593600488148	6.44393575469882e-09	6.64240897594355e-05
Sympk	-0.0526777213868465	6.3664439910023e-09	6.56253046592517e-05
Clpx	-0.0526803294379289	6.35551080418376e-09	6.55126053695262e-05
Sbk1	-0.0526954711435223	6.29239523350556e-09	6.48620100669753e-05
Spg11	-0.0526982609655369	6.28083303758805e-09	6.47428269514576e-05
Tapt1	-0.0527027364854069	6.2623277491799e-09	6.45520744385464e-05
Ggt1	-0.052728890761915	6.15524129338965e-09	6.34482272522605e-05
Gm36220	-0.0527294367545854	6.15302486060751e-09	6.34253802631422e-05
Rtl8c	-0.0527354475102019	6.12867572028743e-09	6.31743893247228e-05
Cfap68	-0.0527410193350841	6.10618837321151e-09	6.29425897510642e-05
Pced1b	-0.0527582220560135	6.03726505034098e-09	6.22321281389148e-05
Ttc28	-0.0527590201962336	6.03408570847571e-09	6.21993554829677e-05
Elp4	-0.052767891743625	5.99885591720449e-09	6.18362067945439e-05
Ftx	-0.0527706562483384	5.98791873759191e-09	6.17234663470974e-05
Stx5a	-0.0527744945101813	5.97276561646181e-09	6.15672679744883e-05
Trbv14	-0.0527747127234525	5.97190525100943e-09	6.15583993274052e-05
Ddb2	-0.0527766261832666	5.96436607380578e-09	6.14806854887899e-05
Ccdc6	-0.0527851691966646	5.93081873010644e-09	6.11348794699371e-05
Ptges3	-0.0528001030951257	5.87261548913426e-09	6.05349204619959e-05
Spty2d1	-0.052801453429035	5.86738018320053e-09	6.0480954928431e-05
Lancl1	-0.0528159788106528	5.81135089258298e-09	5.99034050007453e-05
Pdik1l	-0.0528164580690511	5.8095111284054e-09	5.98844407116028e-05
Slamf1	-0.0528198179839433	5.79662907634448e-09	5.97516525189589e-05
Entpd1	-0.0528217108070017	5.78938415431475e-09	5.96769718626764e-05
Mfap1a	-0.052825185514259	5.77610736986772e-09	5.95401147685965e-05
Phf11a	-0.0528295050417531	5.75964383206419e-09	5.93704086209177e-05
Zfp68	-0.0528301908518809	5.75703412315217e-09	5.93435077414526e-05
Wars2	-0.0528344158871174	5.74098197439317e-09	5.91780421920448e-05
Cept1	-0.0528377786723903	5.72823688891971e-09	5.90466658509843e-05
E2f5	-0.0528396916232484	5.72099901701e-09	5.8972057867339e-05
Gm57288	-0.052843049396205	5.7083159979833e-09	5.88413213072119e-05
Dcun1d2	-0.0528632907980798	5.63243731406404e-09	5.80591638333721e-05
Cstpp1	-0.0528680040820324	5.61491001817324e-09	5.78784924673298e-05
Cpm	-0.0528913683523577	5.52880565650841e-09	5.69909287072887e-05
Rbm19	-0.0528925946817906	5.52432191910776e-09	5.69447103421628e-05
Rsph3b	-0.0529003947575132	5.4958857662602e-09	5.66515904786102e-05
Mfsd11	-0.0529197171086924	5.42605556515332e-09	5.59317807656004e-05
Usp30	-0.052936199008849	5.36717338121554e-09	5.53248232135698e-05
Trbv5	-0.0529447618566091	5.33682812709026e-09	5.50120243340464e-05
Wdr73	-0.0529452134028863	5.33523256621409e-09	5.49955772925349e-05
Tlnrd1	-0.0529550038539538	5.30075141519082e-09	5.46401455877869e-05
Caml	-0.0529597262623438	5.28419708503919e-09	5.4469503552584e-05
Tgif1	-0.0529601042854499	5.28287410709466e-09	5.44558662959317e-05
Sp3os	-0.0529633954029334	5.27136969805367e-09	5.43372788475373e-05
Golph3l	-0.0529679123069144	5.25562010793274e-09	5.41749320725707e-05
Ralb	-0.0529690076825921	5.25180764213549e-09	5.41356331751326e-05
Zfp945	-0.0529693663827928	5.25055976743073e-09	5.41227700826759e-05
Rfx3	-0.0529749745010972	5.23108726843398e-09	5.39220475630175e-05
Afg1l	-0.052979762355199	5.21451849643613e-09	5.37512566612637e-05
Fbxl17	-0.0529942604109565	5.16465751073783e-09	5.32372896206856e-05
Kntc1	-0.0529960650198136	5.15848374427031e-09	5.31736504359383e-05
Lpin2	-0.0530026701625193	5.13594799202542e-09	5.29413519017981e-05
Ska1	-0.0530196298232551	5.07852197478641e-09	5.23494045160983e-05
Zfp26	-0.0530258115493988	5.05774616530426e-09	5.21352474719563e-05
Dgke	-0.0530341343586662	5.02990507228499e-09	5.18482614851137e-05
Fam3c	-0.0530661249291279	4.92427296406791e-09	5.0759405713612e-05
Bnip1	-0.0530680243375435	4.91806950416875e-09	5.06954604489715e-05
Med24	-0.0530714414933363	4.90692822602021e-09	5.05806161538164e-05
Fam120aos	-0.0530783276226414	4.8845512741488e-09	5.03499545339258e-05
Socs7	-0.0530796763293332	4.88018020046154e-09	5.03048975063576e-05
Kpna6	-0.0530816818072852	4.87368760824901e-09	5.02379718658308e-05
Mtrf1l	-0.053084866348648	4.86339514590693e-09	5.01318771640087e-05
Rnf24	-0.0530994252738911	4.81660930482597e-09	4.96496087141461e-05
Srfbp1	-0.0531057400750823	4.79645280099166e-09	4.9441835472622e-05
5830428M24Rik	-0.0531448364802238	4.67347389854943e-09	4.81741689462476e-05
Uprt	-0.0531450467954931	4.67282071512669e-09	4.8167435931526e-05
Zfand5	-0.0531481719852645	4.66312516503572e-09	4.80674942011882e-05
A930006K02Rik	-0.0531608497002118	4.62399434448548e-09	4.76641337029563e-05
Cep164	-0.0531773222650347	4.57362740338627e-09	4.71449512741057e-05
Galnt10	-0.0531885118487892	4.53971873376493e-09	4.67954207076489e-05
Zfp526	-0.0531904801634395	4.53377934919818e-09	4.67341975315348e-05
Coq10a	-0.0531988972931802	4.50846586861267e-09	4.64732661736594e-05
Trgc1	-0.0532095234895591	4.47670522692729e-09	4.61458774791665e-05
Cep68	-0.0532214293369185	4.44137843208927e-09	4.57817288779762e-05
Crebzf	-0.0532283560535577	4.42095058860335e-09	4.55711586673233e-05
H2aj	-0.0532408415319749	4.3843598689966e-09	4.51939815296169e-05
Slc25a19	-0.0532441932208469	4.37458748144305e-09	4.50932477587149e-05
Gm56907	-0.0532446967340509	4.3731212402025e-09	4.50781337440073e-05
Rb1cc1	-0.0532489807100472	4.36066553807388e-09	4.49497403664655e-05
1810006J02Rik	-0.0532564450948318	4.33904519587253e-09	4.47268778790541e-05
Tmem101	-0.0532567175537434	4.33825800413161e-09	4.47187635065886e-05
Fbxw17	-0.0532585100981429	4.33308242582198e-09	4.4665413645373e-05
Actb	-0.0532585395651551	4.33299739651172e-09	4.46645371632428e-05
Tjap1	-0.0532593763903475	4.33058335128122e-09	4.46396531850068e-05
Usp42	-0.0532660090040575	4.31149604857399e-09	4.44429012687007e-05
Alg14	-0.0532666029449665	4.30979080758507e-09	4.44253236445869e-05
Zfp942	-0.0532695254857623	4.3014095679429e-09	4.43389298263554e-05
Vps45	-0.0532757797056063	4.28352701850862e-09	4.41545965067868e-05
Gm48226	-0.0532779027979426	4.27747297231333e-09	4.40921913986059e-05
Srgn	-0.0532856567179708	4.2554331458256e-09	4.38650048671703e-05
Maml1	-0.0532915087267992	4.23887254489839e-09	4.36942981928126e-05
Shc1	-0.053302050915658	4.20919731745801e-09	4.33884059483571e-05
Actr6	-0.0533134376963345	4.17737175857807e-09	4.30603480874228e-05
Arhgef18	-0.0533380476090225	4.10938602664242e-09	4.235955116263e-05
E130308A19Rik	-0.0533400325078205	4.10394984359493e-09	4.23035149877765e-05
Dcxr	-0.0533413172353791	4.10043500060874e-09	4.22672839862749e-05
Taf2	-0.0533490600053974	4.07931376423565e-09	4.2049566281741e-05
Tpm1	-0.0533584500217899	4.05384109071854e-09	4.17869939631267e-05
Ppp2cb	-0.0533585055142547	4.05369101516551e-09	4.17854469843261e-05
Cep97	-0.0533728543116148	4.01506658559321e-09	4.13873063642948e-05
Etfbkmt	-0.0533935280044657	3.96004574169395e-09	4.08201515053812e-05
Spc25	-0.0534037038126889	3.93323407493751e-09	4.05437768444558e-05
Slc6a19	-0.0534045865890091	3.9309164428875e-09	4.05198866932843e-05
Zfp692	-0.0534050751667157	3.92963430731006e-09	4.0506670439752e-05
Lin9	-0.0534077272080563	3.922681863616e-09	4.04350046501537e-05
Zranb1	-0.0534248255224943	3.87814440973057e-09	3.99759125755027e-05
Diablo	-0.053449421011548	3.81494045824572e-09	3.93244062435969e-05
Faah	-0.0534562504463967	3.7975691786589e-09	3.9145343093616e-05
Pigl	-0.0534605743005972	3.78661089386036e-09	3.90323850939126e-05
Tob1	-0.0534667435339774	3.7710289839893e-09	3.88717667669617e-05
Nbas	-0.0534705422086221	3.761465563288e-09	3.87731870263727e-05
Nsa2	-0.0534774683503888	3.74408925291312e-09	3.85940720190284e-05
Casp2	-0.053477604448778	3.74374859305123e-09	3.85905604971721e-05
Larp1b	-0.0535031168244949	3.68042009342661e-09	3.79377703230415e-05
Smad7	-0.0535222355326163	3.63364705680737e-09	3.74556338615704e-05
Ythdc2	-0.0535388951462902	3.59336221347688e-09	3.70403776965197e-05
Ttc21b	-0.0535458479372834	3.57667844624176e-09	3.68684014238601e-05
Nudt22	-0.0535502554154659	3.56614142948423e-09	3.67597858551235e-05
H2ac6	-0.0535511249914836	3.56406609421615e-09	3.67383932991801e-05
Shprh	-0.0535558425007774	3.55282773049003e-09	3.66225482458912e-05
Esco2	-0.0535638195429747	3.53390272008877e-09	3.6427469238675e-05
Sertad1	-0.0535783877555913	3.49959350847117e-09	3.60738098853209e-05
Zfp740	-0.0535870009165992	3.47946162596477e-09	3.58662904404448e-05
Ttll12	-0.0536099312651489	3.42641358795311e-09	3.53194712646206e-05
Tm2d1	-0.0536263451743266	3.38892528142998e-09	3.49330418009802e-05
Vkorc1l1	-0.0536297814611604	3.38112772018159e-09	3.48526645396319e-05
Sacs	-0.0536350947612042	3.36910524203869e-09	3.47287368349348e-05
Aqp3	-0.0536408506964688	3.3561281648562e-09	3.45949691233377e-05
Adat1	-0.0536455365524891	3.34559958224685e-09	3.44864404938005e-05
Bap1	-0.0536545898295722	3.32534889634162e-09	3.42776964234894e-05
Pi4k2a	-0.0536546316018154	3.32525573585096e-09	3.42767361251517e-05
Zfp637	-0.0536731411799096	3.28422466805996e-09	3.3853787878362e-05
Dph2	-0.0536825887409886	3.26347221489535e-09	3.36398715911413e-05
Gm6712	-0.0536847119000011	3.25882609465096e-09	3.35919793836621e-05
Asb13	-0.0536910162749335	3.24506811191465e-09	3.34501620976163e-05
Zfp788	-0.0536951928641635	3.23598473266113e-09	3.33565306242709e-05
Zfp809	-0.0536960098691175	3.23421078099616e-09	3.33382447305085e-05
Spg20	-0.0537054522694811	3.21377719861158e-09	3.31276153632881e-05
Il6ra	-0.0537075154145723	3.20932926182078e-09	3.30817660308486e-05
Dnajc13	-0.0537122795348646	3.19908117429962e-09	3.29761287446805e-05
Syap1	-0.0537177755978462	3.18729817885594e-09	3.2854669627647e-05
Heatr5b	-0.0537194218766509	3.18377695654309e-09	3.28183728680462e-05
Rpe	-0.0537410799435306	3.13780371859742e-09	3.23444807313022e-05
5830432E09Rik	-0.0537423877668427	3.13504841065326e-09	3.23160790170138e-05
Ankle2	-0.0537577982346136	3.10275867642732e-09	3.19832364366128e-05
Arfgef2	-0.0537649611241656	3.08786063311924e-09	3.18296674061931e-05
Pds5b	-0.0537707440379035	3.07588362185888e-09	3.17062083741213e-05
Slc35a2	-0.0537716855172126	3.07393800682352e-09	3.16861529743369e-05
Gemin8	-0.0537732479406287	3.0707118228562e-09	3.16528974700017e-05
Glcci1	-0.0538047636728029	3.00633571682232e-09	3.09893085690045e-05
Aars	-0.0538053434310017	3.00516386033782e-09	3.09772290723622e-05
Nufip2	-0.0538252022007221	2.96529105086403e-09	3.05662201523065e-05
Rbsn	-0.0538309796851769	2.9537879546945e-09	3.0447646236991e-05
Pxk	-0.0538332440248255	2.94929146616093e-09	3.04012964331869e-05
Zfp384	-0.0538378609914417	2.94014380769904e-09	3.03070023697617e-05
Pja1	-0.0538485792526109	2.91901394591583e-09	3.00891957545003e-05
Tep1	-0.053852802034661	2.91072986295218e-09	3.00038034273111e-05
Ccng1	-0.0538695259793285	2.87814576770832e-09	2.96679265735374e-05
Prdm10	-0.0538871626471202	2.8441681600117e-09	2.93176853934006e-05
Atg16l2	-0.0539126691954753	2.79571888752024e-09	2.88182702925586e-05
Etfdh	-0.0539191917943435	2.78345891958147e-09	2.86918945430457e-05
Trps1	-0.0539251368550082	2.77233011262919e-09	2.85771788009817e-05
Ppihl	-0.0539253824011793	2.77187139740554e-09	2.85724503644563e-05
Cd79a	-0.0539315141220478	2.76044040505502e-09	2.84546196953071e-05
5830408C22Rik	-0.0539375026092372	2.74932074577491e-09	2.83399982474478e-05
Rbm15	-0.0539417011314088	2.74155078514611e-09	2.82599054932861e-05
Dicer1	-0.0539588874538549	2.7099673607345e-09	2.79343435544513e-05
Zc3h7a	-0.0539651568808733	2.6985344168123e-09	2.78164927685012e-05
Gt(ROSA)26Sor	-0.0539675718171958	2.69414307409398e-09	2.77712268077608e-05
Selenoo	-0.0539800098301661	2.67163565793352e-09	2.75392203619788e-05
Fra10ac1	-0.0539943449636167	2.64592234887766e-09	2.72741675722309e-05
Casp1	-0.053995292771913	2.64423075980615e-09	2.72567306720818e-05
Znrf3	-0.0539989141459058	2.63777725077791e-09	2.71902079010187e-05
Enc1	-0.0540013904061138	2.63337323629722e-09	2.71448113197518e-05
Mphosph9	-0.0540089868267712	2.61990767241103e-09	2.70060082872129e-05
Mprip	-0.0540099131847614	2.61827018600661e-09	2.69891290773561e-05
Gpn3	-0.0540137318688671	2.6115305646357e-09	2.69196570602648e-05
Tmed8	-0.0540224240469825	2.59625261019969e-09	2.67621719059384e-05
Dcakd	-0.054023230269094	2.59483995909179e-09	2.67476102983182e-05
Snap47	-0.0540346961451893	2.57483044538777e-09	2.65413522310572e-05
Zdhhc15	-0.0540366720344369	2.57139746124341e-09	2.65059650304971e-05
Nxf1	-0.0540455782993462	2.5559786273883e-09	2.63470276911186e-05
Mgme1	-0.0540467941523267	2.55388069773094e-09	2.63254022322106e-05
Prrt1	-0.0540499806026494	2.54839049512143e-09	2.62688092237117e-05
Cstf1	-0.0540547753766484	2.54015082978002e-09	2.61838747533725e-05
Rrn3	-0.0540571595363214	2.53606339098004e-09	2.61417414342223e-05
Sbf1	-0.0540628127820406	2.52639696531188e-09	2.60420999184349e-05
Hycc2	-0.0540653805583755	2.52201821013998e-09	2.59969637101229e-05
Zdhhc5	-0.054074872703168	2.50589559394294e-09	2.58307717823639e-05
Rev3l	-0.0540751892535951	2.50535965919651e-09	2.58252473669976e-05
Pxn	-0.0540940097070038	2.47369556073385e-09	2.54988538400446e-05
Slc30a6	-0.0540943291710304	2.47316146298874e-09	2.54933483604879e-05
Klhl20	-0.0540992744498915	2.46490798099271e-09	2.54082714680729e-05
Gm42659	-0.0541195502677621	2.43134796832799e-09	2.50623348575249e-05
Eif2b1	-0.0541292893868364	2.41538664371515e-09	2.48978055234158e-05
Capn15	-0.0541361111197598	2.40426740841406e-09	2.47831884459321e-05
Gna11	-0.0541385732922241	2.40026639189117e-09	2.47419459676142e-05
Sirt5	-0.0541413418621384	2.39577522601595e-09	2.46956510297724e-05
Zc3hc1	-0.054145242515869	2.38946148251453e-09	2.46305689617598e-05
Sinhcaf	-0.0541473350490292	2.38608111168421e-09	2.45957240992408e-05
Vav3	-0.054147417113272	2.38594863642011e-09	2.45943585442185e-05
Arel1	-0.0541537001774363	2.37582720626812e-09	2.44900268422118e-05
D2hgdh	-0.0541589890772911	2.36733970690897e-09	2.44025376988177e-05
Polr1b	-0.0541672503461742	2.35414127640844e-09	2.42664882772182e-05
Gm50335	-0.0541707316021883	2.34860101345759e-09	2.42093792467209e-05
Pex5	-0.0541710058588283	2.34816508631136e-09	2.42048857096975e-05
Gsn	-0.0541821356301794	2.33054080242692e-09	2.40232145914167e-05
Lmnb2	-0.054189328660403	2.31921905863053e-09	2.39065100563635e-05
Endod1	-0.0542085520124009	2.2892239659798e-09	2.35973206413198e-05
Mid1	-0.0542235836503654	2.2660329559442e-09	2.33582677098728e-05
Apaf1	-0.0542280403346532	2.2592012136839e-09	2.32878461106537e-05
Il15ra	-0.0542307735051791	2.25502140899424e-09	2.32447606839126e-05
Ddx28	-0.0542318234039166	2.25341781465775e-09	2.32282308334921e-05
Grcc10	-0.0542328233027848	2.25189162174012e-09	2.32124988368971e-05
Zfp408	-0.0542350784690171	2.2484531498705e-09	2.31770550688651e-05
Akap11	-0.0542384937806986	2.24325552827141e-09	2.31234779854217e-05
Pcmtd1	-0.0542426533826832	2.23694100617257e-09	2.30583878916268e-05
Cdk2ap2	-0.0542441340997006	2.23469737102665e-09	2.30352605005427e-05
Caap1	-0.054249860403738	2.22604128110993e-09	2.29460335256812e-05
Foxp3	-0.0542579593165767	2.21385440348737e-09	2.28204111911478e-05
Tecpr2	-0.0542631724731957	2.20604428465557e-09	2.27399044862296e-05
Aktip	-0.0542688226402053	2.19760976153246e-09	2.26529614218766e-05
Alkbh6	-0.0542754578923452	2.18774480864398e-09	2.25512734875021e-05
2700049A03Rik	-0.0542831347551929	2.17638505693031e-09	2.24341771668376e-05
Hivep3	-0.0543043516473099	2.14528758667311e-09	2.21136244434265e-05
Adamts6	-0.0543121763746656	2.1339285258814e-09	2.19965352447855e-05
Cpq	-0.0543129366168042	2.13282801932285e-09	2.19851912231799e-05
Cflar	-0.0543226228232617	2.11885482137605e-09	2.18411554987443e-05
Nprl2	-0.0543514683393982	2.07776875416367e-09	2.14176403179191e-05
Gopc	-0.0543531174252233	2.07544348079407e-09	2.13936714000253e-05
Asap1	-0.0543550010994098	2.07279053023434e-09	2.13663247856556e-05
Tnrc6b	-0.054356788335027	2.07027645700595e-09	2.13404097188173e-05
D6Wsu163e	-0.0543717114175057	2.04940003808195e-09	2.11252155925488e-05
2410022M11Rik	-0.0543817260686672	2.03550532767342e-09	2.09819889176576e-05
Kmt2c	-0.0543893738401754	2.02495635507636e-09	2.08732501081271e-05
Ice2	-0.054390067829697	2.02400173872212e-09	2.08634099227476e-05
Smpd5	-0.0544044490788928	2.00431801089638e-09	2.06605100563199e-05
Zcwpw1	-0.0544103521776223	1.99629248582814e-09	2.05777829439164e-05
2700097O09Rik	-0.0544158930494799	1.98878791090642e-09	2.05004257856234e-05
Pde11a	-0.0544223722902046	1.98004725980848e-09	2.04103271541058e-05
Add3	-0.0544312928822407	1.96807437050315e-09	2.02869106111465e-05
Cop1	-0.0544353460806655	1.96265764729032e-09	2.02310750282686e-05
Iffo2	-0.0544392727262095	1.95742390158684e-09	2.01771255775572e-05
Lrig2	-0.0544420558628597	1.95372255152723e-09	2.01389720611427e-05
Mark3	-0.0544486787183622	1.94494207674235e-09	2.00484629270601e-05
Paqr7	-0.0544540387347279	1.9378640102494e-09	1.99755022176509e-05
Bicd2	-0.0544543801373003	1.93741402869626e-09	1.9970863807801e-05
Ppp1r10	-0.0544677196619327	1.91991149524769e-09	1.97904476930131e-05
Harbi1	-0.054467862065448	1.91972548384865e-09	1.97885302875119e-05
Tpcn1	-0.054482414260334	1.90080928611576e-09	1.95935421212812e-05
Abr	-0.054488774639143	1.89259865868691e-09	1.95089069737446e-05
Gse1	-0.0544995529947311	1.8787636745607e-09	1.93662959573717e-05
Thap11	-0.0545063193139284	1.87012889116296e-09	1.92772886101078e-05
Trac	-0.0545066599620065	1.86969519962378e-09	1.92728181177219e-05
Atg2a	-0.0545305459223516	1.83952818720824e-09	1.89618565537425e-05
D130040H23Rik	-0.054531072958365	1.83886793782356e-09	1.89550507030852e-05
Sik1	-0.0545464848724052	1.81966227985141e-09	1.87570787807083e-05
C330018D20Rik	-0.0545555928326559	1.8084043546537e-09	1.86410320877703e-05
Tbc1d17	-0.0545568239810337	1.80688780537591e-09	1.86253994978149e-05
Rfx1	-0.0545881535509489	1.76870979155116e-09	1.82318605313094e-05
Sumo2	-0.0545962676068141	1.75895089674163e-09	1.81312658436128e-05
Scyl3	-0.0546047510935859	1.74880378333872e-09	1.80266693986556e-05
Hnrnph3	-0.0546114525172901	1.74082854054714e-09	1.79444605959599e-05
Fez2	-0.054613088785033	1.7388866369202e-09	1.79244434533734e-05
Scaf1	-0.0546216545276519	1.7287553058588e-09	1.78200096927925e-05
Dglucy	-0.0546378179268426	1.7097940922397e-09	1.76245575028068e-05
Gxylt1	-0.0546486696154492	1.69717787287761e-09	1.74945095136224e-05
Utp23	-0.0546702584886838	1.6723477091583e-09	1.72385601860038e-05
Zfp386	-0.0546896976603907	1.65029309467175e-09	1.70112212198764e-05
Elovl6	-0.0547205445104954	1.61587639036896e-09	1.66564538319233e-05
Tnks	-0.0547218709875428	1.61441219481602e-09	1.66413609041635e-05
1500015A07Rik	-0.0547218838825039	1.61439796741127e-09	1.66412142480754e-05
Yars	-0.0547247289819535	1.61126186759596e-09	1.66088873311792e-05
Alcam	-0.0547333022258856	1.60184759375206e-09	1.65118449963962e-05
Ube4a	-0.0547354436992751	1.5995044221259e-09	1.64876915832738e-05
AU022252	-0.0547485736137618	1.5852106902606e-09	1.63403517952063e-05
1700052K11Rik	-0.0547602669663191	1.57258569653228e-09	1.62102133598548e-05
Dennd10	-0.0547629982622526	1.56965093647199e-09	1.61799618531533e-05
Micu1	-0.0547773037141697	1.55436678411863e-09	1.60224128106949e-05
Med20	-0.0547781714397305	1.55344437339753e-09	1.60129046009818e-05
Rbpj	-0.0547857501099092	1.54541072719675e-09	1.59300937759441e-05
Calcoco1	-0.0548268180074004	1.50257649419594e-09	1.54885585021717e-05
Xrcc4	-0.0548314015502862	1.49786819892461e-09	1.54400253945149e-05
Gmeb2	-0.0548360508172999	1.49310707946567e-09	1.53909477751321e-05
Brf2	-0.0548412053537631	1.48784577326714e-09	1.53367142308377e-05
Wdr11	-0.0548622516584753	1.46655037843909e-09	1.51172013009501e-05
Alkbh7	-0.0548695075390987	1.45927770735724e-09	1.50422346074384e-05
Sesn1	-0.054874317586152	1.45447591483722e-09	1.49927377301421e-05
Tmem214	-0.0548815746878397	1.44726039515482e-09	1.49183601532559e-05
Ufl1	-0.0548859847961669	1.44289260942182e-09	1.48733370179201e-05
E4f1	-0.0548985891689428	1.43047990275613e-09	1.47453868376102e-05
Sik2	-0.0549039423878513	1.42523962736427e-09	1.46913700788708e-05
Ercc5	-0.0549087774748929	1.42052263529287e-09	1.46427473245989e-05
Rasgrp1	-0.0549116845399818	1.41769390142476e-09	1.46135887358865e-05
Fastkd3	-0.0549389956593977	1.39138533587684e-09	1.43424000422184e-05
Nek8	-0.0549456221372379	1.38507419027839e-09	1.42773447533897e-05
Gpalpp1	-0.0549469400606116	1.38382231295254e-09	1.42644404019148e-05
4930579G24Rik	-0.0549473110750916	1.38347009035136e-09	1.42608096913419e-05
Man2c1	-0.0549521644140084	1.37887061235078e-09	1.42133982721119e-05
Rhbdd2	-0.0549542824482671	1.37686803915158e-09	1.41927557475745e-05
Ago1	-0.0549573722247905	1.37395177924664e-09	1.41626949404744e-05
Lilrb4b	-0.0549659982713396	1.36584198359507e-09	1.4079099166898e-05
Spopl	-0.054967641418536	1.36430247394179e-09	1.40632299013919e-05
Lzic	-0.0549737224647291	1.35861967245647e-09	1.40046515836813e-05
Smyd5	-0.0549906457874792	1.34292581692167e-09	1.38428793208285e-05
Trbv13-2	-0.0549945748388853	1.33930755923214e-09	1.38055823205649e-05
Irf7	-0.0550039121554818	1.33074691649946e-09	1.37173392152764e-05
Alkbh4	-0.0550040352349284	1.33063443163943e-09	1.37161797213393e-05
Mocs2	-0.0550044230825202	1.33028003028734e-09	1.37125265522019e-05
Flcn	-0.0550127939113472	1.32265344551159e-09	1.36339117163335e-05
Ubxn2a	-0.0550188734764138	1.31714114196848e-09	1.35770908914111e-05
Zfp518a	-0.055021608686132	1.31466845350102e-09	1.35516024186885e-05
Snap29	-0.0550217323492696	1.31455676632915e-09	1.35504511473208e-05
Cwc22	-0.0550306815607396	1.30649873120094e-09	1.34673889212193e-05
Mbd1	-0.0550315767153031	1.30569537119472e-09	1.34591078862751e-05
Dbt	-0.0550401112606535	1.29806014803826e-09	1.33804040059784e-05
Gzmm	-0.0550410163283731	1.29725300800372e-09	1.33720840065023e-05
Zfp146	-0.0550429905972482	1.29549405059838e-09	1.33539526735681e-05
Noc3l	-0.0550486896549239	1.29042955586299e-09	1.33017478618357e-05
Zfp213	-0.0550560788934468	1.2838917969519e-09	1.32343566429802e-05
Ccdc43	-0.0550575744517477	1.28257250930385e-09	1.32207574259041e-05
Nr4a3	-0.0550592097882199	1.28113143048605e-09	1.32059027854502e-05
Morc2a	-0.0550901869170447	1.254130203311e-09	1.29275741357298e-05
Nt5m	-0.0550902391137092	1.25408517758375e-09	1.29271100105333e-05
Dnajc10	-0.0550903723512699	1.25397025175048e-09	1.29259253550439e-05
Mapk8	-0.0551173402635274	1.23091881218148e-09	1.26883111159667e-05
Hps6	-0.0551324821405756	1.21815756164541e-09	1.25567681454409e-05
Haghl	-0.0551410244381212	1.2110152901497e-09	1.24831456108631e-05
Alas1	-0.0551413687184182	1.2107282924965e-09	1.24801872390539e-05
Rab43	-0.0551530270900671	1.20104872351809e-09	1.23804102420245e-05
Inpp5f	-0.0551587693612659	1.19630887028405e-09	1.2331551834888e-05
Mterf1a	-0.0551635983661216	1.1923369747357e-09	1.22906095355756e-05
Klhl28	-0.0551646891989423	1.19144153736193e-09	1.22813793671268e-05
Slc35d2	-0.0551677053353543	1.18896907703899e-09	1.22558932461179e-05
Golga2	-0.0551705885117514	1.18661028587701e-09	1.22315788268202e-05
Zer1	-0.0551729319380176	1.18469643754422e-09	1.22118508782058e-05
Foxo1	-0.0551749397521657	1.18305907334091e-09	1.21949729279981e-05
Zfp831	-0.0551842351290884	1.17550743361315e-09	1.21171306256843e-05
Polm	-0.0551926856716419	1.168682934785e-09	1.20467836917638e-05
Tmem42	-0.0551957253472203	1.16623760736966e-09	1.20215772567665e-05
Knl1	-0.0552003782445457	1.16250414945719e-09	1.19830927726047e-05
Gle1	-0.0552070561503451	1.15716618926215e-09	1.19280690789142e-05
Rc3h2	-0.0552161443326964	1.14993995318164e-09	1.18535810373964e-05
Zfp821	-0.0552172921360685	1.14903044128712e-09	1.18442057887876e-05
Snx10	-0.0552277356160767	1.14078724812661e-09	1.17592349536891e-05
Irf2	-0.0552277520893912	1.14077429114629e-09	1.1759101393136e-05
Tug1	-0.0552383822344788	1.13244306473612e-09	1.16732231112999e-05
Snupn	-0.0552433456958876	1.12857336373411e-09	1.16333342333712e-05
Npat	-0.055253184990874	1.12094034760994e-09	1.15546531031633e-05
Zfp141	-0.0552538957811759	1.12039089216336e-09	1.15489893164199e-05
Mycbp	-0.0552594515293236	1.11610522224437e-09	1.1504812630895e-05
N4bp3	-0.0552600586388289	1.11563787145019e-09	1.14999951789086e-05
Adat2	-0.0552650615289168	1.11179392058098e-09	1.14603717333488e-05
Zfp142	-0.0552770521142895	1.10263348296004e-09	1.13659459423521e-05
Tmem38b	-0.055279268965368	1.1009479552673e-09	1.13485715228953e-05
Slc9a9	-0.0553112326234303	1.07692259412549e-09	1.11009181002456e-05
Exosc7	-0.0553217966147062	1.0690951775693e-09	1.10202330903843e-05
Pttg1ip	-0.0553279361116591	1.06457161506406e-09	1.09736042080803e-05
Siah1a	-0.0553282348596354	1.06435197522239e-09	1.09713401605924e-05
Tor3a	-0.0553324169598764	1.06128192461126e-09	1.09396940788929e-05
Trp53inp1	-0.0553488189765977	1.04932443005863e-09	1.08164362250443e-05
S100pbp	-0.0553670032391043	1.03622114898231e-09	1.06813676037096e-05
5430405H02Rik	-0.0553756829116725	1.03002309896777e-09	1.06174781041597e-05
Adam8	-0.0553848063376452	1.02354713586927e-09	1.05507238765404e-05
Cert1	-0.0553951164180103	1.01627663750349e-09	1.0475779579386e-05
Bclaf3	-0.0554027761192541	1.01090776722168e-09	1.04204372645211e-05
Tbcc	-0.0554236575407604	9.96411538629718e-10	1.02710101401951e-05
Cbr1	-0.0554341555012526	9.8920044194998e-10	1.01966781556204e-05
Zfp938	-0.0554377172288851	9.86765455022805e-10	1.01715783103751e-05
0610009B22Rik	-0.0554519824737302	9.77071416356598e-10	1.00716521598038e-05
Icam2	-0.0554571411531302	9.73588714988955e-10	1.00357524741062e-05
Tsacc	-0.0554683599175086	9.66056492068432e-10	9.9581103202414e-06
Sgsh	-0.0554720978593901	9.63559498943099e-10	9.93237131510547e-06
Cdk16	-0.055486643498481	9.53902577867377e-10	9.83282777265693e-06
Tmub1	-0.0554923466985126	9.5014200605562e-10	9.79406379842133e-06
Nif3l1	-0.0554957112526264	9.47930272444399e-10	9.77126524835686e-06
Gatc	-0.0554980577447509	9.46390747403327e-10	9.75539582423349e-06
Tsr2	-0.0555074015142187	9.40284480707301e-10	9.69245242713086e-06
Gpr18	-0.0555178044755019	9.33531211611594e-10	9.62283972929231e-06
Jmy	-0.0555190985347697	9.3269446445761e-10	9.61421453962905e-06
Klhl12	-0.0555212126420323	9.31329041972899e-10	9.60013976465664e-06
Cmtr1	-0.0555251181494762	9.2881174579416e-10	9.5741914756462e-06
Zxdc	-0.0555291868407909	9.26196325724356e-10	9.54723172556666e-06
Dop1a	-0.0555375918569962	9.20816166623296e-10	9.49177304555293e-06
Stx12	-0.0555388312565472	9.2002539362417e-10	9.48362175747795e-06
Serpinb1a	-0.0555421277973495	9.17925326164313e-10	9.46197426210174e-06
Prkd2	-0.0555546959201571	9.09961577054125e-10	9.37988393627392e-06
Zfp944	-0.0555568139769397	9.08626127793371e-10	9.36611812529407e-06
Mis18bp1	-0.0555579384807715	9.07917897306878e-10	9.3588176854393e-06
Atxn7	-0.0555640993506126	9.04047226117491e-10	9.3189188068191e-06
Rbm18	-0.055565110788469	9.03413312678066e-10	9.31238442708551e-06
Btrc	-0.0555777004301259	8.95559003412342e-10	9.23142220717442e-06
Polr3g	-0.0556024616235952	8.80305014548484e-10	9.07418408996577e-06
Mvk	-0.0556104645317157	8.75429269047553e-10	9.02392490534217e-06
Sh3rf1	-0.0556131706684459	8.73786529842543e-10	9.00699154961694e-06
Zfp346	-0.0556162389768063	8.71927573451047e-10	8.9878294271334e-06
Adpgk	-0.0556318753855925	8.62513888391544e-10	8.89079316154004e-06
Nab2	-0.0556388026278285	8.58375186571399e-10	8.84813142317798e-06
H2-Ob	-0.0556555674116384	8.48439001257856e-10	8.74570922496598e-06
Lgals8	-0.0556579690826462	8.47024790826211e-10	8.73113154383658e-06
Tprn	-0.0556621671063303	8.44558327214778e-10	8.70570723692993e-06
Vezf1	-0.0556629720744579	8.4408618545182e-10	8.70084039963736e-06
2310022A10Rik	-0.0556641035644073	8.43422962466882e-10	8.69400389710862e-06
Slc25a46	-0.0556718430224997	8.38900084800631e-10	8.6473820741249e-06
Arid2	-0.0556725287531927	8.38500491844885e-10	8.64326306993707e-06
Mllt3	-0.0556970468258668	8.24334509417995e-10	8.49724012308069e-06
Prpf4	-0.0556987858695557	8.23338642264223e-10	8.48697472445961e-06
Eef2k	-0.0557105123145469	8.16654031547136e-10	8.41806975718788e-06
Rhobtb2	-0.0557159415770309	8.13577057212826e-10	8.38635230574981e-06
Dync1li2	-0.0557216504828427	8.10353793400337e-10	8.35312690237068e-06
Lncpint	-0.0557271315040812	8.07270913789204e-10	8.32134857933912e-06
Urm1	-0.0557327719325621	8.04110315957903e-10	8.28876913689407e-06
Slc7a5	-0.0557330582131663	8.03950221660271e-10	8.28711888487408e-06
Ap3m1	-0.055734823090235	8.02963950585421e-10	8.27695240263452e-06
Stx7	-0.0557357668920556	8.0243700757993e-10	8.27152067413392e-06
Tmem60	-0.0557448774078446	7.97367737948687e-10	8.21926664277506e-06
Strbp	-0.0557539285623722	7.92362431022847e-10	8.16767193898351e-06
Rpp21	-0.0557545326838908	7.92029443678597e-10	8.16423950543898e-06
Mbnl3	-0.055755233844508	7.91643140214789e-10	8.16025748933404e-06
Tm7sf3	-0.0557600536326619	7.88992653229302e-10	8.13293626948764e-06
Tmcc1	-0.0557621941094142	7.87818344215972e-10	8.12083149217824e-06
Tmem104	-0.0557671440513157	7.85109230718898e-10	8.0929059502504e-06
Pim3	-0.0557756088459909	7.80497470218154e-10	8.04536792300874e-06
Mmachc	-0.0557817767924477	7.7715372110679e-10	8.01090055716879e-06
Nup85	-0.0557836588152681	7.76136229213143e-10	8.00041225072908e-06
Ckap2l	-0.0557895851396754	7.72940716482106e-10	7.96747290549755e-06
Adprs	-0.0558023317832299	7.66111062671092e-10	7.89707283401361e-06
Ntrk3	-0.0558067250226545	7.63770830822229e-10	7.87294972411553e-06
Tfcp2	-0.0558081908910844	7.62991530753018e-10	7.86491669900211e-06
Yju2	-0.0558175280024248	7.58045810840984e-10	7.81393621814886e-06
Ccdc9	-0.0558285905801849	7.52226598090016e-10	7.75395177311188e-06
Nxn	-0.0558404260250721	7.46049079668207e-10	7.69027391321988e-06
Snx14	-0.0558540248954758	7.39012217640309e-10	7.61773793943631e-06
Syne2	-0.0558549867748553	7.38516943060682e-10	7.61263264906952e-06
Ttf1	-0.0558648026649959	7.3348118536204e-10	7.56072405871191e-06
Zscan12	-0.055867137382173	7.32288365778858e-10	7.54842847444847e-06
2010016I18Rik	-0.0558854622619568	7.22991561738276e-10	7.45259701839814e-06
Tmed4	-0.0559154901234222	7.08005776738325e-10	7.29812354661866e-06
Rnf25	-0.0559270411831485	7.02322135561628e-10	7.23953657336926e-06
Ube2cbp	-0.0559335407978957	6.99143624861762e-10	7.20677248507504e-06
Zbtb9	-0.0559368450294757	6.97533138595885e-10	7.19017159264638e-06
Pgrmc2	-0.0559378285659027	6.97054461073683e-10	7.18523738474752e-06
Wrap73	-0.0559378479437232	6.97045033298114e-10	7.18514020323696e-06
Ankrd37	-0.0559538569499129	6.89298614344755e-10	7.10529011666573e-06
Patl1	-0.0559586770410228	6.86982767333939e-10	7.08141836567824e-06
Slc25a51	-0.0559704167372316	6.81374054094906e-10	7.0236037496103e-06
Sit1	-0.0559768776312866	6.78306403160013e-10	6.99198240377341e-06
Traf2	-0.0559910194692467	6.71638760161567e-10	6.92325233974544e-06
Klrb1c	-0.05600836273807	6.63548937261759e-10	6.83986244529421e-06
Gm14325	-0.05600867650739	6.63403457506559e-10	6.83836283997761e-06
Nrp1	-0.0560150185086129	6.60469637460409e-10	6.8081210229419e-06
Tsc22d2	-0.0560377177595164	6.50072282791973e-10	6.70094509101966e-06
Sav1	-0.0560487833889131	6.45061751716432e-10	6.64929653669298e-06
Trmt13	-0.0560521069868186	6.4356419340933e-10	6.63385970566337e-06
Socs4	-0.0560563608810328	6.41652406645423e-10	6.61415300770102e-06
Ppp4r1	-0.0560618491501131	6.39194049888038e-10	6.58881226624589e-06
Cenpj	-0.056064054366584	6.38208858483514e-10	6.57865691324806e-06
Apba3	-0.056067871822422	6.36506891725773e-10	6.56111303990927e-06
Ldah	-0.0560757139553927	6.33024450203748e-10	6.52521603270024e-06
Tvp23b	-0.0560816449856382	6.30403019942394e-10	6.4981943295662e-06
Phaf1	-0.0560834841773992	6.2959227690366e-10	6.48983719032293e-06
Ankrd46	-0.0560839615641346	6.29382004072902e-10	6.48766969798348e-06
Ube3b	-0.0560994943233475	6.22577600002776e-10	6.41752990082861e-06
Dbr1	-0.0561075229613934	6.19088699330342e-10	6.38156631269717e-06
Ern1	-0.0561121088772414	6.17104424321352e-10	6.3611124059045e-06
Ank	-0.056146403034778	6.02461135223682e-10	6.21016938188572e-06
Pacc1	-0.0561482232492162	6.01693467926582e-10	6.20225626738721e-06
Retreg3	-0.0561521282839862	6.00049755413327e-10	6.18531287880057e-06
Nudcd3	-0.0561528382871125	5.99751370959162e-10	6.18223713184704e-06
Armc8	-0.0561601150355774	5.96701591954285e-10	6.15080000986477e-06
Ankmy2	-0.0561673124176483	5.93699961951264e-10	6.11985920779363e-06
Vps4a	-0.0561680547459244	5.93391217208863e-10	6.11667666698896e-06
Ubxn2b	-0.056173525098279	5.91120846321207e-10	6.093273683879e-06
Ptbp2	-0.0561802627329833	5.88336157850543e-10	6.0645691151234e-06
Srsf11	-0.0561810741886988	5.880016450644e-10	6.06112095732383e-06
Etnk1	-0.0561995995066048	5.80415084592162e-10	5.98291869197601e-06
Gcc1	-0.0562273305901455	5.69236711033131e-10	5.86769201732952e-06
Oma1	-0.0562482256645759	5.60952962659914e-10	5.78230313909839e-06
Rbks	-0.0562595988998223	5.56493654238143e-10	5.73633658788678e-06
Atl2	-0.0562877967640731	5.45586266604619e-10	5.62390323616041e-06
Uqcrh	-0.056290110222528	5.44700700332171e-10	5.61477481902402e-06
Ell	-0.056291622234423	5.4412267694692e-10	5.60881655396886e-06
I730030J21Rik	-0.0562938423149363	5.43275052087178e-10	5.60007923691464e-06
Taf13	-0.0563089555615998	5.37538968425883e-10	5.540951686534e-06
Exoc5	-0.0563121866072352	5.36320346383341e-10	5.52839013051947e-06
Anp32a	-0.0563471335335765	5.23310806393505e-10	5.39428779230424e-06
Yaf2	-0.056388839253731	5.08187844851089e-10	5.23840030472502e-06
Nemp2	-0.0563968334094124	5.05338179652437e-10	5.20902595585732e-06
Isca1	-0.0564098743777186	5.00722917282513e-10	5.16145183134814e-06
Zdhhc20	-0.0564280306125164	4.94365770579119e-10	5.09592236312956e-06
Epg5	-0.0564493023657291	4.87017920809539e-10	5.02018072770473e-06
Jade1	-0.0564511454585629	4.86386306393042e-10	5.01367004629947e-06
Kansl1	-0.0564546127060949	4.85200271648964e-10	5.00144440015752e-06
Crmp1	-0.0564591028237385	4.8366853889486e-10	4.98565529892822e-06
Il12rb2	-0.05646375309961	4.82087145107327e-10	4.96935429176633e-06
Cdk5rap2	-0.0564699318242945	4.79993783838584e-10	4.94777592380813e-06
Mosmo	-0.0564719293435988	4.79318920674093e-10	4.94081943430855e-06
Rev1	-0.0564719812116031	4.79301409375469e-10	4.94063892784233e-06
Smad1	-0.0564970786065841	4.709010373636e-10	4.85404789314398e-06
Galnt6	-0.0565010272023371	4.69592547082144e-10	4.84055997532275e-06
Zc3h12a	-0.0565074525793168	4.67470879116342e-10	4.81868982193126e-06
Tmem276	-0.0565317734007034	4.59524501528012e-10	4.73677856175075e-06
Drg2	-0.0565345915377897	4.58612294270066e-10	4.72737552933585e-06
Ntmt1	-0.0565366085292706	4.579604963852e-10	4.72065679673864e-06
Coq3	-0.0565443882797365	4.55454900422977e-10	4.69482911356005e-06
Ino80	-0.0565454786226823	4.55104808268059e-10	4.69122036362715e-06
Sars2	-0.0565548828429904	4.52096140327865e-10	4.66020701449963e-06
Lamc1	-0.0565590327638979	4.50774647960595e-10	4.64658507117781e-06
Litaf	-0.0565591857859713	4.50725992057603e-10	4.64608352612977e-06
Cbll1	-0.0565670105534911	4.48244797871733e-10	4.62050737646183e-06
Golga3	-0.0565814005266904	4.43716562042895e-10	4.57383032153816e-06
Fbxo6	-0.0565845131871232	4.42742959398725e-10	4.56379442548206e-06
Slc25a28	-0.0565879470237477	4.41671315351286e-10	4.55274791864106e-06
Rnf43	-0.0565891282416946	4.41303262133636e-10	4.54895402607352e-06
Rpp30	-0.0565944270057821	4.39655911103699e-10	4.53197313165693e-06
Zmym4	-0.0566173659248435	4.32593314409222e-10	4.45917188493026e-06
Tnrc6c	-0.0566176368046838	4.32510579113345e-10	4.45831904950036e-06
Rcn2	-0.0566221720820117	4.31127653187583e-10	4.4440638490576e-06
Plekhm3	-0.0566257420955626	4.30042098163167e-10	4.43287394786592e-06
N4bp2l2	-0.0566316486537781	4.28251911613177e-10	4.41442070490863e-06
Aff3	-0.0566426604794244	4.24933797068808e-10	4.38021758018528e-06
Fam118a	-0.0566491444363826	4.22991783767039e-10	4.36019930707064e-06
Nipsnap2	-0.0566520079647664	4.22136886951115e-10	4.3513870306921e-06
Gosr1	-0.0566684396077977	4.17263779504964e-10	4.30115503913717e-06
Ascc3	-0.0566932905278099	4.09997924036276e-10	4.22625860096593e-06
Ppip5k1	-0.0566989023506105	4.08374324536437e-10	4.20952253732159e-06
Lactb2	-0.0567136487462194	4.0413778438209e-10	4.16585228141058e-06
Rmc1	-0.0567141859860707	4.03984251667125e-10	4.16426966618473e-06
Mto1	-0.0567187002493041	4.02696409905669e-10	4.15099459330764e-06
Cops7b	-0.0567375251379168	3.97369054006298e-10	4.09608020869692e-06
Rbm41	-0.0567473954097262	3.94603366438647e-10	4.06757150124958e-06
Enoph1	-0.0567555148358034	3.92342365329456e-10	4.04426510181603e-06
Xdh	-0.0567569828271221	3.91934928588209e-10	4.04006524388726e-06
Skil	-0.0567614778083951	3.90689926223551e-10	4.02723175951236e-06
Sun2	-0.0567616181656911	3.90651112823655e-10	4.02683167098623e-06
Il1rap	-0.0567703388692507	3.88246919536283e-10	4.00204924658001e-06
4930444A19Rik	-0.0567713710861628	3.8796330741628e-10	3.99912577284702e-06
Chkb	-0.0567801503400735	3.85559278189635e-10	3.97434503957876e-06
Srsf7	-0.0567834865208056	3.84649547359026e-10	3.96496753417684e-06
Gm15987	-0.0568145212524423	3.76286586724397e-10	3.87876213595509e-06
Taf4b	-0.0568274453735421	3.72856496416625e-10	3.84340476506257e-06
Trak1	-0.0568298859107486	3.72212207199273e-10	3.83676343181011e-06
Cdc42se2	-0.0568484886419312	3.67336766967065e-10	3.78650739389651e-06
9930021J03Rik	-0.0568530343255623	3.66154935657365e-10	3.77432507675612e-06
Csrp2	-0.0568589915439757	3.64611737783451e-10	3.75841779307182e-06
Cspp1	-0.0568622012465669	3.63782908665448e-10	3.74987422252344e-06
Naf1	-0.0568692765800807	3.61962362842753e-10	3.73110803618309e-06
Kat7	-0.0568825938733976	3.58559798834861e-10	3.69603440638974e-06
Rab24	-0.056884653427203	3.58036378980715e-10	3.69063899453321e-06
Prkcd	-0.0568902925048895	3.56607064496118e-10	3.67590562082599e-06
Myef2	-0.0568927234140907	3.5599263119089e-10	3.66957204231569e-06
Acp6	-0.0568968919764975	3.54941395769605e-10	3.65873590759308e-06
Dffa	-0.0569175925728346	3.49765808154396e-10	3.60538595045551e-06
Asl	-0.056920934939513	3.48937083040757e-10	3.59684345198413e-06
Usp33	-0.0569214140862701	3.48818437911847e-10	3.59562045799532e-06
Morf4l1	-0.0569254372295943	3.47823789497212e-10	3.58536762213726e-06
A330023F24Rik	-0.056938747435669	3.44552778189984e-10	3.55165003758235e-06
Hyi	-0.0569416158606908	3.43851799940781e-10	3.54442435378957e-06
Prr14	-0.0569504965765485	3.41690369746766e-10	3.52214433134966e-06
Spata5l1	-0.0569591919997046	3.39586890887668e-10	3.50046167127009e-06
C2cd3	-0.0569604849169168	3.39275207420225e-10	3.49724883808768e-06
Cd101	-0.0569711796153009	3.36707724138856e-10	3.47078322042333e-06
Aig1	-0.0569725955322107	3.36369229134521e-10	3.46729401391865e-06
Ifit3	-0.056989959541171	3.32245038413552e-10	3.42478185596689e-06
Pogk	-0.0569904840416765	3.32121233576938e-10	3.42350567571108e-06
Brms1l	-0.0569980097252584	3.3034979775333e-10	3.40524571524132e-06
Il16	-0.0570008754489775	3.29677676160543e-10	3.39831748586287e-06
Chuk	-0.0570155143124815	3.26265078058676e-10	3.36314042462883e-06
Gm49797	-0.0570194968929437	3.25342645907678e-10	3.35363199401634e-06
Gpn1	-0.0570349845461493	3.21779588975971e-10	3.31690400316431e-06
Cdc45	-0.0570377492898936	3.21147557764183e-10	3.31038902543319e-06
Stx2	-0.0570530620514766	3.17668885711211e-10	3.27453087391116e-06
Polg2	-0.0570612133731856	3.15832143657896e-10	3.25559773682559e-06
Gpr107	-0.0570766534892201	3.12381391147151e-10	3.22002737994483e-06
Cdkl4	-0.0570920564466363	3.08975630554162e-10	3.1849207997523e-06
Gtpbp10	-0.0571153950566325	3.03884186912866e-10	3.13243819869783e-06
Scamp4	-0.0571234045343072	3.02155828894603e-10	3.11462228424557e-06
Atp8a1	-0.0571256317158019	3.01676935334875e-10	3.1096858494319e-06
Rida	-0.0571289018095555	3.00975135025942e-10	3.10245169184741e-06
Clcn5	-0.0571377702969434	2.99079867928478e-10	3.08291527860675e-06
Dgkh	-0.0571404380386694	2.98512033446477e-10	3.07706204076629e-06
Mtor	-0.0571469423091876	2.97131993906451e-10	3.06283659318769e-06
Cgas	-0.0571690053023046	2.9249703780874e-10	3.0150594657325e-06
Nfat5	-0.0571711790032064	2.9204422919437e-10	3.01039191453556e-06
Dancr	-0.0571774211705419	2.90747710549359e-10	2.99702740034279e-06
Abhd5	-0.0571847084989235	2.8924121791857e-10	2.98149847430462e-06
Rab2b	-0.0571987928805868	2.86351156028068e-10	2.95170771633732e-06
Cln6	-0.0572024037678039	2.85614768516868e-10	2.94411703387187e-06
Rbmx2	-0.0572183088727012	2.82393105984927e-10	2.91090813649263e-06
Mavs	-0.0572545325624532	2.75187668927761e-10	2.83663449130736e-06
Klhdc1	-0.0572563288330056	2.7483507481709e-10	2.83299995121457e-06
Mtg2	-0.0572840977710145	2.69440042391504e-10	2.77738795697162e-06
Mcoln1	-0.0572858584154053	2.69101487584394e-10	2.77389813401993e-06
Psmc3ip	-0.0572989919065893	2.66589118036084e-10	2.74800062871595e-06
Adprm	-0.0572995062722443	2.6649119004849e-10	2.74699118701983e-06
Gzma	-0.057310278779891	2.64448309039559e-10	2.72593316957978e-06
Zfp318	-0.0573207982974452	2.62468166231386e-10	2.70552185751313e-06
Ogfod1	-0.0573225682207256	2.62136430532621e-10	2.70210232593025e-06
Ate1	-0.0573577575218772	2.5562527538027e-10	2.63498533861982e-06
Pcbp1	-0.0573650597743427	2.54294047393102e-10	2.6212630405281e-06
Atg4d	-0.0573730200933027	2.52850563991898e-10	2.60638361362848e-06
Gstz1	-0.057373573486267	2.52750512563276e-10	2.60535228350225e-06
Bcl9	-0.0573792223885785	2.51731420671241e-10	2.59484748427915e-06
Dpagt1	-0.0573905422996583	2.49701311728324e-10	2.57392112129556e-06
Supt7l	-0.0573958029793455	2.48763313417198e-10	2.56425223470448e-06
Setd1a	-0.0573970061028573	2.48549276084292e-10	2.56204593787688e-06
Gsdmd	-0.057413857042527	2.45570303468476e-10	2.53133868815305e-06
Podnl1	-0.0574163868931078	2.45126087960588e-10	2.52675971469774e-06
Ufsp2	-0.0574193835892133	2.44600914474709e-10	2.5213462264053e-06
Scpep1	-0.0574221425965177	2.44118367801493e-10	2.51637213529779e-06
Zfp560	-0.0574256385834701	2.43508259569472e-10	2.51008313964212e-06
Atpsckmt	-0.0574282629362467	2.43051244832065e-10	2.50537223172893e-06
Rnf19b	-0.0574313267120004	2.42518767032503e-10	2.49988345057104e-06
Gm20234	-0.0574340920712829	2.42039131722207e-10	2.49493936979251e-06
Rnf13	-0.0574364145823982	2.41637021670109e-10	2.49079441937549e-06
Zpbp	-0.0574523309326108	2.38898832403633e-10	2.46256916441664e-06
Plrg1	-0.0574660810699624	2.36557726203721e-10	2.43843704170795e-06
Cdk19	-0.0574805027879743	2.34126352036836e-10	2.41337443679571e-06
Dennd1a	-0.0574871839940742	2.33008248743857e-10	2.40184902805168e-06
Sufu	-0.0574890312973988	2.32700022976384e-10	2.39867183684056e-06
Sfmbt1	-0.0574904712603587	2.32460038864719e-10	2.39619808061753e-06
Il2ra	-0.0574931656688399	2.32011638095183e-10	2.39157596548515e-06
Ltb4r1	-0.0575036210826809	2.30279643672797e-10	2.37372256697919e-06
Phyh	-0.0575089814567569	2.29396572622351e-10	2.3646198705912e-06
Cep135	-0.0575150398915551	2.28402483825597e-10	2.35437280327425e-06
Dennd5a	-0.0575180072399265	2.27917127357556e-10	2.34936974880168e-06
Igf2bp3	-0.0575252704967081	2.26733354041778e-10	2.33716741346264e-06
Inip	-0.057527872112817	2.26310802275719e-10	2.33281174985811e-06
Cyria	-0.0575288727400215	2.26148486332841e-10	2.33113859711892e-06
Pex19	-0.0575346559067163	2.25212599751708e-10	2.32149147824061e-06
Mrps31	-0.0575359543409928	2.25002995441889e-10	2.31933087701499e-06
Ciz1	-0.0575390724505366	2.24500421513426e-10	2.31415034496039e-06
Chfr	-0.0575404099235262	2.24285185046196e-10	2.31193168745619e-06
Meaf6	-0.0575513689562731	2.22529147980295e-10	2.29383045738088e-06
Zbtb6	-0.0575577189257486	2.21517803262787e-10	2.28340551603281e-06
Tnfaip3	-0.0575636603115211	2.20575598760533e-10	2.27369327202358e-06
Mfng	-0.0575748014258593	2.1881934437797e-10	2.25558980184812e-06
Akap8l	-0.0575771251780682	2.18454759722489e-10	2.25183166321941e-06
Atp13a2	-0.0575848210785263	2.17251544127838e-10	2.23942891686975e-06
Pip4p1	-0.0576027259332346	2.14477202452069e-10	2.21083100287592e-06
Fam122a	-0.0576030507809497	2.14427188566935e-10	2.21031545974797e-06
Rpp40	-0.0576111308001908	2.13186839590622e-10	2.19752994250013e-06
Pcgf1	-0.0576121619202907	2.13029059320179e-10	2.1959035434724e-06
Gvin1	-0.0576169383564472	2.12299663713255e-10	2.18838493355623e-06
Hypk	-0.0576183272716889	2.12088024702437e-10	2.18620335863272e-06
Homer1	-0.0576383179419706	2.09064634456805e-10	2.15503825198075e-06
Ccdc84	-0.0576409103707635	2.08675652271076e-10	2.15102862361026e-06
Foxk2	-0.057642030800229	2.08507755777336e-10	2.14929794655278e-06
Lrrc8a	-0.0576522563057606	2.06981547125302e-10	2.13356578776761e-06
Leng8	-0.0576755110495951	2.03551170540855e-10	2.09820546593513e-06
Ppargc1b	-0.057675647773009	2.03531167202304e-10	2.09799927152135e-06
Zfyve27	-0.0576762926784815	2.03436840100999e-10	2.0970269477611e-06
Cars2	-0.0576792794280924	2.03000539697877e-10	2.09252956320571e-06
Clock	-0.0576809945262332	2.02750413704029e-10	2.08995126446113e-06
Dcaf15	-0.0576846015580956	2.02225354336025e-10	2.08453895249575e-06
Spata24	-0.0576847963397641	2.0219703867617e-10	2.08424707467396e-06
Zfp24	-0.0576948404571247	2.00742149541395e-10	2.0692500774727e-06
Cd83	-0.0576954329830919	2.00656642383236e-10	2.06836866968639e-06
Hif1an	-0.0577009640891455	1.99860165144524e-10	2.06015858230976e-06
Mrm3	-0.0577034060856504	1.99509502026631e-10	2.05654394689051e-06
Klf13	-0.0577089996238778	1.98708550640089e-10	2.04828773999804e-06
Fbxo46	-0.0577142598029519	1.97958199921598e-10	2.04055312479183e-06
Ndel1	-0.0577226467052604	1.96767551239783e-10	2.02827991817968e-06
Gtf2e1	-0.0577359181964008	1.9489773972385e-10	2.00900590107345e-06
Ints10	-0.0577366256772675	1.94798552008329e-10	2.00798347410185e-06
Mterf3	-0.0577525692331277	1.92576321709034e-10	1.98507672417673e-06
Lpcat3	-0.0577538752889594	1.92395383560562e-10	1.98321161374227e-06
Acad9	-0.0577542624596225	1.92341777693691e-10	1.98265904446657e-06
Dlat	-0.0577723581790944	1.89852538866784e-10	1.95699997063881e-06
Cnot4	-0.0577769753905168	1.89222453639711e-10	1.95050505211814e-06
Btbd6	-0.0577906390806905	1.87369789050677e-10	1.93140778553438e-06
Akap12	-0.0577939302238119	1.86926196763679e-10	1.92683523624e-06
Hsd17b4	-0.0577968548041345	1.86532872142115e-10	1.92278084604092e-06
Zfp410	-0.0577979332621248	1.86388035265872e-10	1.92128786752061e-06
Sh2b3	-0.0578077865454315	1.85069816689909e-10	1.90769967043959e-06
Bcr	-0.0578100973450233	1.84761987953971e-10	1.90452657182953e-06
Mrs2	-0.0578149819060759	1.84112945695806e-10	1.89783624423237e-06
Thop1	-0.0578275123111073	1.82458120837381e-10	1.88077830959173e-06
Ears2	-0.057829425166408	1.82206781816476e-10	1.87818750696423e-06
Ktn1	-0.0578571723947906	1.78598757743751e-10	1.84099599482258e-06
Ttc1	-0.0578572535677723	1.78588305756499e-10	1.84088825573799e-06
Mettl14	-0.0578650043747838	1.77593044919558e-10	1.83062910703081e-06
Zc3h10	-0.0578887271905321	1.7458041419379e-10	1.79957490950959e-06
Adck5	-0.0578977231021361	1.734511019853e-10	1.78793395926448e-06
Med23	-0.0578999727935025	1.73169801814388e-10	1.78503431710271e-06
Eno1b	-0.0579045915085023	1.72593676340207e-10	1.77909561571485e-06
Crot	-0.0579121287332231	1.71657523113965e-10	1.76944574825875e-06
Myo18a	-0.0579131532721968	1.71530654915452e-10	1.76813799086848e-06
Abcd1	-0.0579231359812724	1.70299285513374e-10	1.75544503507186e-06
5031425E22Rik	-0.0579507009719319	1.6694381198094e-10	1.72085681389953e-06
Akr1e1	-0.0579511721615489	1.66887019539739e-10	1.72027139741563e-06
Wdr4	-0.0579619435735914	1.65593877918e-10	1.70694169357874e-06
Unc93b1	-0.0579634190992978	1.65417500581089e-10	1.70512359598987e-06
Trub1	-0.057966587195541	1.65039421282638e-10	1.70122635458144e-06
Ppp4c	-0.0579667353103185	1.65021765999927e-10	1.70104436392725e-06
Zc3h11a	-0.0579815357199691	1.63266830585286e-10	1.68295448967313e-06
Dnajc21	-0.0579882273484193	1.62479379498075e-10	1.67483744386616e-06
Ppp1r13b	-0.0579898210983914	1.62292379537104e-10	1.67290984826847e-06
Nck2	-0.0579974429039384	1.61400991269686e-10	1.66372141800792e-06
Ttc19	-0.0580231488059866	1.58429755963165e-10	1.63309392446831e-06
Plk4	-0.0580496701885495	1.55420287979643e-10	1.60207232849416e-06
Bsdc1	-0.0580508322365455	1.55289711882521e-10	1.60072635008503e-06
Trim34a	-0.0580691444345411	1.53246119448675e-10	1.57966099927695e-06
Aldh7a1	-0.0580819768980584	1.51829733984485e-10	1.56506089791207e-06
Hmgxb3	-0.0580827683806921	1.51742793990401e-10	1.56416472045305e-06
Gm56972	-0.0580891545866276	1.51043081929085e-10	1.55695208852501e-06
Dusp22	-0.0580962801033877	1.50266087342339e-10	1.54894282832484e-06
2810013P06Rik	-0.0581045238952522	1.49372023887535e-10	1.53972682223271e-06
Trim24	-0.0581061812630247	1.49192906053422e-10	1.53788047559867e-06
Trim11	-0.0581251275928449	1.47160160349735e-10	1.51692693288506e-06
Actr5	-0.0581373125376692	1.45867167194843e-10	1.50359875944444e-06
Gbp5	-0.0581374725559215	1.45850261086006e-10	1.50342449127455e-06
Ndufaf2	-0.0581481983570905	1.44721422708577e-10	1.49178842528001e-06
Zkscan6	-0.0581863731151876	1.40772557357863e-10	1.45108352124485e-06
Nup188	-0.0581903129942285	1.40371054181587e-10	1.4469448265038e-06
Tmem168	-0.0582096090243912	1.38420749029534e-10	1.42684108099643e-06
Gtf3c4	-0.0582140858707722	1.37972059787786e-10	1.42221599229249e-06
Pik3r1	-0.0582333958238375	1.36052962882997e-10	1.40243394139793e-06
Rnf146	-0.0582350786447475	1.35886958793897e-10	1.40072277124749e-06
Ptch1	-0.0582454000897664	1.34873107704261e-10	1.39027199421552e-06
Slc30a5	-0.0582490190619241	1.34519377927917e-10	1.38662574768097e-06
Ctns	-0.0582506849861203	1.34356850105119e-10	1.38495041088356e-06
ENSMUSG00000121500	-0.0582671110022833	1.32764564761476e-10	1.36853713356129e-06
Pde4dip	-0.0582703036443254	1.32457227821844e-10	1.36536910438757e-06
Cog7	-0.0582747609358025	1.32029313111425e-10	1.36095815955256e-06
Hs3st3b1	-0.0582976083868267	1.29857004168669e-10	1.33856599897064e-06
Ccdc117	-0.0583012886593942	1.29510370093303e-10	1.33499289492176e-06
Bloc1s3	-0.0583024017313269	1.29405711326251e-10	1.33391407235099e-06
Nsun4	-0.0583052095924319	1.29142063785932e-10	1.33119639350539e-06
Dlgap5	-0.0583112000014246	1.28581340407813e-10	1.32541645692374e-06
Mcl1	-0.0583167860425696	1.28060611450694e-10	1.32004878283375e-06
Gpr89	-0.0583270422561527	1.27109890885787e-10	1.31024875525069e-06
Ctdsp2	-0.058329407978157	1.26891576440974e-10	1.30799836995356e-06
Cisd2	-0.0583527734011769	1.24754947689816e-10	1.28597400078662e-06
Tex9	-0.0583586070713058	1.24227002676241e-10	1.2805319435867e-06
Man1b1	-0.0583665337833408	1.23513135859927e-10	1.27317340444413e-06
Zfp706	-0.0583668046362591	1.23488814255337e-10	1.27292269734402e-06
Syne3	-0.058370231882409	1.23181464073136e-10	1.26975453166589e-06
Micu3	-0.0583705446503023	1.23153452782355e-10	1.26946579128051e-06
Zfp266	-0.0583805037801335	1.22264767277801e-10	1.26030522109958e-06
Got1	-0.0584083782515584	1.19810624779815e-10	1.23500792023034e-06
H2ac15	-0.0584339853006237	1.17598582263144e-10	1.21220618596849e-06
Esco1	-0.0584434258921093	1.16793177333242e-10	1.20390407195106e-06
Castor1	-0.0584682698549877	1.14699338897057e-10	1.18232078535086e-06
Armc5	-0.0584795321455476	1.13762286317247e-10	1.17266164735818e-06
Gramd1a	-0.0584869494292535	1.13149239508996e-10	1.16634236085873e-06
Nprl3	-0.0585042786079389	1.1172952040755e-10	1.15170789636102e-06
Setbp1	-0.0585053522888794	1.11642132591776e-10	1.15080710275602e-06
Mfhas1	-0.0585128974756872	1.11029904833764e-10	1.14449625902644e-06
Xpnpep3	-0.0585189235379261	1.10543299215939e-10	1.1394803283179e-06
Pknox1	-0.0585251081400864	1.10046059030048e-10	1.13435477648173e-06
Tcirg1	-0.0585300459817298	1.09650628135112e-10	1.13027867481673e-06
Chka	-0.0585337128611177	1.09357877050397e-10	1.12726099663549e-06
Slc25a32	-0.0585434671128623	1.0858284500232e-10	1.11927196628391e-06
Klhl11	-0.0585460319740546	1.08379944940017e-10	1.11718047244169e-06
Cep20	-0.0585584089488419	1.07406029254249e-10	1.10714134955279e-06
Rchy1	-0.0585724402494363	1.06312282345188e-10	1.0958670064142e-06
Abhd13	-0.0585777315918439	1.05902652792856e-10	1.09164454498876e-06
Msn	-0.0585782165433933	1.0586518751133e-10	1.09125835286679e-06
Ska2	-0.058582987237099	1.05497314049719e-10	1.0874663132245e-06
Hspbap1	-0.0585923738908844	1.0477714306503e-10	1.08004279071433e-06
Ttc38	-0.0586165681669011	1.02942972005993e-10	1.06113615543777e-06
Kidins220	-0.0586212509974799	1.02591609044937e-10	1.05751430603521e-06
Fbxw2	-0.0586401211319917	1.01187583205643e-10	1.04304160768377e-06
Zfp113	-0.058645443936435	1.00794949775878e-10	1.03899434228975e-06
Ints6l	-0.058646976433268	1.00682182454781e-10	1.03783193674388e-06
Abhd6	-0.0586471672505835	1.00668149980824e-10	1.03768729000233e-06
Mettl17	-0.0586493342492543	1.00508925598623e-10	1.0360460050706e-06
Gpatch1	-0.0586554830653335	1.00058468630943e-10	1.03140269464776e-06
2410006H16Rik	-0.0586791777825677	9.83409958281221e-11	1.01369898499628e-06
Mipol1	-0.0586805284605081	9.82439671521095e-11	1.01269881340394e-06
Zcchc9	-0.0586990814163197	9.69206117823215e-11	9.9905766625217e-07
Csrnp1	-0.0587128878553838	9.59471429654189e-11	9.89023149687538e-07
Dock8	-0.0587218158383863	9.53227415334381e-11	9.8258681972668e-07
Gm30603	-0.0587450873240701	9.3713802265046e-11	9.66001873748094e-07
Avl9	-0.0587579828051395	9.28337004605345e-11	9.56929784347189e-07
Zfat	-0.0587630692079566	9.24887858582644e-11	9.5337440462699e-07
BC147527	-0.0587648521933887	9.23681764377145e-11	9.52131162719961e-07
Scrn2	-0.0587762710190088	9.15993914506921e-11	9.44206527073734e-07
Tefm	-0.0588119615730802	8.92365970627004e-11	9.19850842522316e-07
Lmna	-0.0588178829986092	8.88503915923622e-11	9.1586983653407e-07
Atrn	-0.0588185125815373	8.88094253524413e-11	9.15447556532965e-07
Ctps2	-0.058820781818886	8.86619218456005e-11	9.1392709038445e-07
Lemd2	-0.0588251335795623	8.83797212603593e-11	9.11018166751784e-07
Nkrf	-0.0588355778794866	8.77060129717361e-11	9.04073581712656e-07
Gtf2ird2	-0.0588423865291547	8.72695279645316e-11	8.99574294258392e-07
Sec23a	-0.0588436673439363	8.71876558816733e-11	8.98730356828289e-07
Fam120b	-0.0588552648680653	8.644973056006e-11	8.91123822613099e-07
Lmtk2	-0.0588618310678814	8.60346483256298e-11	8.86845154940592e-07
Sdcbp2	-0.05886697189213	8.57110316976436e-11	8.8350931473931e-07
Khnyn	-0.0588747691582465	8.52224613298659e-11	8.78473131388258e-07
Egln1	-0.0588749250395293	8.52127217485298e-11	8.78372735783845e-07
Arl6ip6	-0.0588903000416761	8.42574079648336e-11	8.68525361301505e-07
Parp12	-0.0588919664377921	8.41544988422651e-11	8.67464574066068e-07
Cep41	-0.0588927548743911	8.41058513819989e-11	8.66963116045644e-07
Grn	-0.0588982615491371	8.37668488732807e-11	8.63468678185778e-07
Tspyl2	-0.0589014729018034	8.35697683164079e-11	8.61437171805532e-07
2510002D24Rik	-0.0589025037959945	8.35065985646611e-11	8.60786018004527e-07
Nek1	-0.0589098839307689	8.30557299646619e-11	8.56138464475735e-07
Hmces	-0.0589109311343791	8.29919471259305e-11	8.55480990974091e-07
Lta	-0.058921032961787	8.23791213192189e-11	8.49163982558508e-07
Ppp2r2d	-0.0589239451338399	8.22032779235267e-11	8.47351388835713e-07
Ppp3r1	-0.0589316043602531	8.17425468535296e-11	8.42602172966183e-07
Ankrd39	-0.0589322800891997	8.17020206429317e-11	8.4218442878734e-07
Dusp28	-0.0589522223142856	8.05148093550089e-11	8.29946654831432e-07
Nacc1	-0.0589538751069976	8.04171747748742e-11	8.28940237579403e-07
Zhx1	-0.0589652983561383	7.9745532674218e-11	8.2201695080584e-07
Top3b	-0.0589712971332067	7.93950277010594e-11	8.1840394554252e-07
Hexim1	-0.0589767239089132	7.90792423991922e-11	8.15148830650873e-07
Gk	-0.058977094719696	7.90577097156974e-11	8.14926871749409e-07
Dnajc25	-0.0589840629517465	7.8654134519192e-11	8.10766818623831e-07
[truncated: 5,781 more rows]
