# Supplementary material for: CHASERR-CHD2 dynamics in T cell quiescence and its modulation by cyclosporine
Source: Front Immunol. 2025 Nov 11;16:1652359. doi: 10.3389/fimmu.2025.1652359 (PMC12644095; doi:10.3389/fimmu.2025.1652359)
Supplement: Supplementary File 8 — XLSX. gene ontology biological process results for genes with significant correlation with CHASERR in the cyclosporine dataset. [file Table7.xlsx]

## Sheet: spearman_rho > 0
ID	Description	GeneRatio	BgRatio	pvalue	p.adjust	qvalue	geneID	Count
GO:0032673	regulation of interleukin-4 production	4/27	32/9766	1.58038941154752e-06	0.00142309350491621	0.000961901540294244	H2-K1/H2-D1/Lef1/Cd3e	4
GO:0032633	interleukin-4 production	4/27	38/9766	3.20753962345954e-06	0.00142309350491621	0.000961901540294244	H2-K1/H2-D1/Lef1/Cd3e	4
GO:0046631	alpha-beta T cell activation	6/27	163/9766	4.36531749974299e-06	0.00142309350491621	0.000961901540294244	H2-K1/H2-D1/Lef1/Foxp1/Cd3e/Satb1	6
GO:0002520	immune system development	6/27	176/9766	6.79950146868164e-06	0.00166247810909266	0.00112370708482423	Chaserr/H2-K1/H2-D1/Lef1/Foxp1/Cd3e	6
GO:0042110	T cell activation	8/27	440/9766	1.65869224288012e-05	0.00290928331182403	0.00196645131829242	H2-K1/H2-D1/Zfp36l2/Lef1/Lat/Foxp1/Cd3e/Satb1	8
GO:0032616	interleukin-13 production	3/27	20/9766	2.08230911889246e-05	0.00290928331182403	0.00196645131829242	H2-K1/H2-D1/Lef1	3
GO:0032656	regulation of interleukin-13 production	3/27	20/9766	2.08230911889246e-05	0.00290928331182403	0.00196645131829242	H2-K1/H2-D1/Lef1	3
GO:0019731	antibacterial humoral response	3/27	24/9766	3.66984370107632e-05	0.0044863839245658	0.00303244979509991	H2-K1/H2-D1/Fau	3
GO:0032753	positive regulation of interleukin-4 production	3/27	27/9766	5.27425137485084e-05	0.00573135316067124	0.00387395305661559	H2-K1/H2-D1/Cd3e	3
GO:0070661	leukocyte proliferation	6/27	265/9766	6.90911880023633e-05	0.0065572227642363	0.00443217726395479	H2-K1/H2-D1/Junb/Lef1/Cd3e/Satb1	6
GO:0002507	tolerance induction	3/27	31/9766	8.04567210335743e-05	0.0065572227642363	0.00443217726395479	H2-K1/H2-D1/Cd3e	3
GO:0046641	positive regulation of alpha-beta T cell proliferation	3/27	31/9766	8.04567210335743e-05	0.0065572227642363	0.00443217726395479	H2-K1/H2-D1/Cd3e	3
GO:0036037	CD8-positive, alpha-beta T cell activation	3/27	36/9766	0.000126627703594392	0.00952629954733197	0.00643904436091323	H2-K1/H2-D1/Satb1	3
GO:0035710	CD4-positive, alpha-beta T cell activation	4/27	104/9766	0.000176406064016634	0.0123232236148763	0.00832954948890572	Lef1/Foxp1/Cd3e/Satb1	4
GO:0019730	antimicrobial humoral response	3/27	42/9766	0.000201358996169617	0.013128606550259	0.00887392628733468	H2-K1/H2-D1/Fau	3
GO:0046640	regulation of alpha-beta T cell proliferation	3/27	47/9766	0.000281803215173893	0.0156548113632525	0.0105814460619122	H2-K1/H2-D1/Cd3e	3
GO:0002639	positive regulation of immunoglobulin production	3/27	48/9766	0.00030003695118687	0.0156548113632525	0.0105814460619122	H2-K1/H2-D1/Foxp1	3
GO:2000566	positive regulation of CD8-positive, alpha-beta T cell proliferation	2/27	10/9766	0.000326759250117618	0.0156548113632525	0.0105814460619122	H2-K1/H2-D1	2
GO:0046633	alpha-beta T cell proliferation	3/27	52/9766	0.000380559010237399	0.0156548113632525	0.0105814460619122	H2-K1/H2-D1/Cd3e	3
GO:0001788	antibody-dependent cellular cytotoxicity	2/27	11/9766	0.000398691457477849	0.0156548113632525	0.0105814460619122	H2-K1/H2-D1	2
GO:0002477	antigen processing and presentation of exogenous peptide antigen via MHC class Ib	2/27	11/9766	0.000398691457477849	0.0156548113632525	0.0105814460619122	H2-K1/H2-D1	2
GO:0046651	lymphocyte proliferation	5/27	241/9766	0.00045440688073148	0.0156548113632525	0.0105814460619122	H2-K1/H2-D1/Lef1/Cd3e/Satb1	5
GO:0002486	antigen processing and presentation of endogenous peptide antigen via MHC class I via ER pathway, TAP-independent	2/27	12/9766	0.000477614103851663	0.0156548113632525	0.0105814460619122	H2-K1/H2-D1	2
GO:0002729	positive regulation of natural killer cell cytokine production	2/27	12/9766	0.000477614103851663	0.0156548113632525	0.0105814460619122	H2-K1/H2-D1	2
GO:0042270	protection from natural killer cell mediated cytotoxicity	2/27	12/9766	0.000477614103851663	0.0156548113632525	0.0105814460619122	H2-K1/H2-D1	2
GO:0032943	mononuclear cell proliferation	5/27	245/9766	0.000490002874914973	0.0156548113632525	0.0105814460619122	H2-K1/H2-D1/Lef1/Cd3e/Satb1	5
GO:0051249	regulation of lymphocyte activation	6/27	388/9766	0.00055041346587246	0.0156548113632525	0.0105814460619122	H2-K1/H2-D1/Zfp36l2/Lef1/Lat/Cd3e	6
GO:0002370	natural killer cell cytokine production	2/27	13/9766	0.000563490864144411	0.0156548113632525	0.0105814460619122	H2-K1/H2-D1	2
GO:0002476	antigen processing and presentation of endogenous peptide antigen via MHC class Ib	2/27	13/9766	0.000563490864144411	0.0156548113632525	0.0105814460619122	H2-K1/H2-D1	2
GO:0002484	antigen processing and presentation of endogenous peptide antigen via MHC class I via ER pathway	2/27	13/9766	0.000563490864144411	0.0156548113632525	0.0105814460619122	H2-K1/H2-D1	2
GO:0002727	regulation of natural killer cell cytokine production	2/27	13/9766	0.000563490864144411	0.0156548113632525	0.0105814460619122	H2-K1/H2-D1	2
GO:0050830	defense response to Gram-positive bacterium	3/27	62/9766	0.000639374768175944	0.0156548113632525	0.0105814460619122	H2-K1/H2-D1/Fau	3
GO:0030217	T cell differentiation	5/27	261/9766	0.000653897363663805	0.0156548113632525	0.0105814460619122	Zfp36l2/Lef1/Foxp1/Cd3e/Satb1	5
GO:0001794	type IIa hypersensitivity	2/27	14/9766	0.000656285547948215	0.0156548113632525	0.0105814460619122	H2-K1/H2-D1	2
GO:0001796	regulation of type IIa hypersensitivity	2/27	14/9766	0.000656285547948215	0.0156548113632525	0.0105814460619122	H2-K1/H2-D1	2
GO:0001798	positive regulation of type IIa hypersensitivity	2/27	14/9766	0.000656285547948215	0.0156548113632525	0.0105814460619122	H2-K1/H2-D1	2
GO:0002428	antigen processing and presentation of peptide antigen via MHC class Ib	2/27	14/9766	0.000656285547948215	0.0156548113632525	0.0105814460619122	H2-K1/H2-D1	2
GO:0002445	type II hypersensitivity	2/27	14/9766	0.000656285547948215	0.0156548113632525	0.0105814460619122	H2-K1/H2-D1	2
GO:0002892	regulation of type II hypersensitivity	2/27	14/9766	0.000656285547948215	0.0156548113632525	0.0105814460619122	H2-K1/H2-D1	2
GO:0002894	positive regulation of type II hypersensitivity	2/27	14/9766	0.000656285547948215	0.0156548113632525	0.0105814460619122	H2-K1/H2-D1	2
GO:2000564	regulation of CD8-positive, alpha-beta T cell proliferation	2/27	14/9766	0.000656285547948215	0.0156548113632525	0.0105814460619122	H2-K1/H2-D1	2
GO:0042742	defense response to bacterium	4/27	149/9766	0.000694949503685132	0.0161823955858109	0.0109380523387033	H2-K1/H2-D1/Foxp1/Fau	4
GO:0032819	positive regulation of natural killer cell proliferation	2/27	15/9766	0.000755962099117477	0.0168029757485657	0.0113575167044444	H2-K1/H2-D1	2
GO:0035740	CD8-positive, alpha-beta T cell proliferation	2/27	15/9766	0.000755962099117477	0.0168029757485657	0.0113575167044444	H2-K1/H2-D1	2
GO:0002885	positive regulation of hypersensitivity	2/27	16/9766	0.000862484595345583	0.0170337457655247	0.0115134994518884	H2-K1/H2-D1	2
GO:0032817	regulation of natural killer cell proliferation	2/27	16/9766	0.000862484595345583	0.0170337457655247	0.0115134994518884	H2-K1/H2-D1	2
GO:2001187	positive regulation of CD8-positive, alpha-beta T cell activation	2/27	16/9766	0.000862484595345583	0.0170337457655247	0.0115134994518884	H2-K1/H2-D1	2
GO:0050863	regulation of T cell activation	5/27	282/9766	0.000927948417173689	0.0170337457655247	0.0115134994518884	H2-K1/H2-D1/Lef1/Lat/Cd3e	5
GO:0046635	positive regulation of alpha-beta T cell activation	3/27	71/9766	0.000950375402118508	0.0170337457655247	0.0115134994518884	H2-K1/H2-D1/Cd3e	3
GO:0002475	antigen processing and presentation via MHC class Ib	2/27	17/9766	0.000975817247742803	0.0170337457655247	0.0115134994518884	H2-K1/H2-D1	2
GO:0002483	antigen processing and presentation of endogenous peptide antigen	2/27	17/9766	0.000975817247742803	0.0170337457655247	0.0115134994518884	H2-K1/H2-D1	2
GO:0002866	positive regulation of acute inflammatory response to antigenic stimulus	2/27	17/9766	0.000975817247742803	0.0170337457655247	0.0115134994518884	H2-K1/H2-D1	2
GO:0019885	antigen processing and presentation of endogenous peptide antigen via MHC class I	2/27	17/9766	0.000975817247742803	0.0170337457655247	0.0115134994518884	H2-K1/H2-D1	2
GO:0033151	V(D)J recombination	2/27	17/9766	0.000975817247742803	0.0170337457655247	0.0115134994518884	Lef1/Foxp1	2
GO:0060765	regulation of androgen receptor signaling pathway	2/27	17/9766	0.000975817247742803	0.0170337457655247	0.0115134994518884	Foxp1/Ddx5	2
GO:0002637	regulation of immunoglobulin production	3/27	72/9766	0.000989873180755408	0.0170337457655247	0.0115134994518884	H2-K1/H2-D1/Foxp1	3
GO:0002694	regulation of leukocyte activation	6/27	434/9766	0.000992764323757572	0.0170337457655247	0.0115134994518884	H2-K1/H2-D1/Zfp36l2/Lef1/Lat/Cd3e	6
GO:0002444	myeloid leukocyte mediated immunity	3/27	73/9766	0.00103039888649114	0.0173746570860058	0.0117439292326032	H2-K1/H2-D1/Lat	3
GO:0032736	positive regulation of interleukin-13 production	2/27	18/9766	0.00109592440041538	0.0181663400611228	0.0122790459136639	H2-K1/H2-D1	2
GO:0043367	CD4-positive, alpha-beta T cell differentiation	3/27	77/9766	0.00120298897750268	0.0194600514261877	0.0131534950981013	Lef1/Foxp1/Satb1	3
GO:0019883	antigen processing and presentation of endogenous antigen	2/27	19/9766	0.00122277053004583	0.0194600514261877	0.0131534950981013	H2-K1/H2-D1	2
GO:0050865	regulation of cell activation	6/27	456/9766	0.00128358664269625	0.0194600514261877	0.0131534950981013	H2-K1/H2-D1/Zfp36l2/Lef1/Lat/Cd3e	6
GO:0042098	T cell proliferation	4/27	176/9766	0.00129374903095041	0.0194600514261877	0.0131534950981013	H2-K1/H2-D1/Cd3e/Satb1	4
GO:0001787	natural killer cell proliferation	2/27	20/9766	0.00135632024547437	0.0194600514261877	0.0131534950981013	H2-K1/H2-D1	2
GO:0002883	regulation of hypersensitivity	2/27	20/9766	0.00135632024547437	0.0194600514261877	0.0131534950981013	H2-K1/H2-D1	2
GO:0045953	negative regulation of natural killer cell mediated cytotoxicity	2/27	20/9766	0.00135632024547437	0.0194600514261877	0.0131534950981013	H2-K1/H2-D1	2
GO:0060479	lung cell differentiation	2/27	20/9766	0.00135632024547437	0.0194600514261877	0.0131534950981013	Foxp1/Klf2	2
GO:0060487	lung epithelial cell differentiation	2/27	20/9766	0.00135632024547437	0.0194600514261877	0.0131534950981013	Foxp1/Klf2	2
GO:0006959	humoral immune response	3/27	81/9766	0.0013928462165983	0.0194600514261877	0.0131534950981013	H2-K1/H2-D1/Fau	3
GO:0048024	regulation of mRNA splicing, via spliceosome	3/27	81/9766	0.0013928462165983	0.0194600514261877	0.0131534950981013	Malat1/Rbm39/Ddx5	3
GO:0002716	negative regulation of natural killer cell mediated immunity	2/27	21/9766	0.00149653828728163	0.0206142879572033	0.0139336700431855	H2-K1/H2-D1	2
GO:0042102	positive regulation of T cell proliferation	3/27	85/9766	0.00160060068182473	0.0214297994369366	0.0144848929570511	H2-K1/H2-D1/Cd3e	3
GO:0002524	hypersensitivity	2/27	22/9766	0.00164338952737244	0.0214297994369366	0.0144848929570511	H2-K1/H2-D1	2
GO:0002863	positive regulation of inflammatory response to antigenic stimulus	2/27	22/9766	0.00164338952737244	0.0214297994369366	0.0144848929570511	H2-K1/H2-D1	2
GO:0002864	regulation of acute inflammatory response to antigenic stimulus	2/27	22/9766	0.00164338952737244	0.0214297994369366	0.0144848929570511	H2-K1/H2-D1	2
GO:0002521	leukocyte differentiation	6/27	480/9766	0.00167165450325445	0.0215115540024059	0.0145401527429888	Junb/Zfp36l2/Lef1/Foxp1/Cd3e/Satb1	6
GO:0050870	positive regulation of T cell activation	4/27	193/9766	0.0018172549891908	0.0230814984341377	0.0156013141929163	H2-K1/H2-D1/Lef1/Cd3e	4
GO:0001916	positive regulation of T cell mediated cytotoxicity	2/27	24/9766	0.0019568517441563	0.0245359103305752	0.0165843845523638	H2-K1/H2-D1	2
GO:0001649	osteoblast differentiation	3/27	93/9766	0.00207220146121731	0.0256380057896904	0.0173293161510339	H3f3b/Junb/Ddx5	3
GO:0001911	negative regulation of leukocyte mediated cytotoxicity	2/27	25/9766	0.00212339311755105	0.0256380057896904	0.0173293161510339	H2-K1/H2-D1	2
GO:2001185	regulation of CD8-positive, alpha-beta T cell activation	2/27	25/9766	0.00212339311755105	0.0256380057896904	0.0173293161510339	H2-K1/H2-D1	2
GO:0002675	positive regulation of acute inflammatory response	2/27	26/9766	0.00229642848180858	0.0270591211470938	0.0182898806160531	H2-K1/H2-D1	2
GO:0031342	negative regulation of cell killing	2/27	26/9766	0.00229642848180858	0.0270591211470938	0.0182898806160531	H2-K1/H2-D1	2
GO:1903039	positive regulation of leukocyte cell-cell adhesion	4/27	208/9766	0.00238853443425608	0.0274862487020332	0.0185785859271089	H2-K1/H2-D1/Lef1/Cd3e	4
GO:0061061	muscle structure development	5/27	349/9766	0.00238888664588223	0.0274862487020332	0.0185785859271089	Btg1/H3f3b/Lef1/Foxp1/Ddx5	5
GO:0002474	antigen processing and presentation of peptide antigen via MHC class I	2/27	27/9766	0.00247592335925339	0.0281564307598815	0.0190315773514214	H2-K1/H2-D1	2
GO:0046634	regulation of alpha-beta T cell activation	3/27	100/9766	0.0025491454876832	0.0282965526765045	0.0191262889687276	H2-K1/H2-D1/Cd3e	3
GO:0030098	lymphocyte differentiation	5/27	355/9766	0.00257321073946554	0.0282965526765045	0.0191262889687276	Zfp36l2/Lef1/Foxp1/Cd3e/Satb1	5
GO:0002438	acute inflammatory response to antigenic stimulus	2/27	28/9766	0.00266184340106177	0.0282965526765045	0.0191262889687276	H2-K1/H2-D1	2
GO:0002888	positive regulation of myeloid leukocyte mediated immunity	2/27	28/9766	0.00266184340106177	0.0282965526765045	0.0191262889687276	H2-K1/H2-D1	2
GO:0060428	lung epithelium development	2/27	28/9766	0.00266184340106177	0.0282965526765045	0.0191262889687276	Foxp1/Klf2	2
GO:0060711	labyrinthine layer development	2/27	28/9766	0.00266184340106177	0.0282965526765045	0.0191262889687276	Junb/Lef1	2
GO:0050684	regulation of mRNA processing	3/27	103/9766	0.00277267218602562	0.0291577784723984	0.0197084112373977	Malat1/Rbm39/Ddx5	3
GO:0001914	regulation of T cell mediated cytotoxicity	2/27	29/9766	0.00285415438685388	0.0296953509610967	0.0200717688123655	H2-K1/H2-D1	2
GO:0002250	adaptive immune response	5/27	368/9766	0.00300806966446927	0.030967285598431	0.0209314986070548	H2-K1/H2-D1/Lef1/Lat/Cd3e	5
GO:1903311	regulation of mRNA metabolic process	4/27	225/9766	0.00317419356372078	0.0320072894581319	0.021634461069537	Malat1/Zfp36l2/Rbm39/Ddx5	4
GO:0000956	nuclear-transcribed mRNA catabolic process	3/27	109/9766	0.00325527498028681	0.0320072894581319	0.021634461069537	Zfp36l2/Pnrc1/Ddx5	3
GO:0071383	cellular response to steroid hormone stimulus	3/27	109/9766	0.00325527498028681	0.0320072894581319	0.021634461069537	Zfp36l2/Foxp1/Ddx5	3
GO:0002861	regulation of inflammatory response to antigenic stimulus	2/27	31/9766	0.00325781294864915	0.0320072894581319	0.021634461069537	H2-K1/H2-D1	2
GO:1903131	mononuclear cell differentiation	5/27	377/9766	0.00333899602713794	0.0320072894581319	0.021634461069537	Zfp36l2/Lef1/Foxp1/Cd3e/Satb1	5
GO:0046632	alpha-beta T cell differentiation	3/27	110/9766	0.00334040438521613	0.0320072894581319	0.021634461069537	Lef1/Foxp1/Satb1	3
GO:0022409	positive regulation of cell-cell adhesion	4/27	229/9766	0.00338198593197845	0.0320072894581319	0.021634461069537	H2-K1/H2-D1/Lef1/Cd3e	4
GO:0060541	respiratory system development	3/27	111/9766	0.00342689475304607	0.0320072894581319	0.021634461069537	Lef1/Foxp1/Klf2	3
GO:0030521	androgen receptor signaling pathway	2/27	32/9766	0.00346909272245601	0.0320072894581319	0.021634461069537	Foxp1/Ddx5	2
GO:0032816	positive regulation of natural killer cell activation	2/27	32/9766	0.00346909272245601	0.0320072894581319	0.021634461069537	H2-K1/H2-D1	2
GO:0045954	positive regulation of natural killer cell mediated cytotoxicity	2/27	32/9766	0.00346909272245601	0.0320072894581319	0.021634461069537	H2-K1/H2-D1	2
GO:0002702	positive regulation of production of molecular mediator of immune response	3/27	112/9766	0.00351475316107279	0.032125500855413	0.0217143628642766	H2-K1/H2-D1/Foxp1	3
GO:0002478	antigen processing and presentation of exogenous peptide antigen	2/27	33/9766	0.00368662783504609	0.0330781836942667	0.0223583030459579	H2-K1/H2-D1	2
GO:0002717	positive regulation of natural killer cell mediated immunity	2/27	33/9766	0.00368662783504609	0.0330781836942667	0.0223583030459579	H2-K1/H2-D1	2
GO:0050671	positive regulation of lymphocyte proliferation	3/27	116/9766	0.00388000593115556	0.0344967800060921	0.0233171648302937	H2-K1/H2-D1/Cd3e	3
GO:0032946	positive regulation of mononuclear cell proliferation	3/27	118/9766	0.00407101868777993	0.0358689754653042	0.02424466321409	H2-K1/H2-D1/Cd3e	3
GO:0002673	regulation of acute inflammatory response	2/27	36/9766	0.00437642999281407	0.0382156119015371	0.0258308086042033	H2-K1/H2-D1	2
GO:0000381	regulation of alternative mRNA splicing, via spliceosome	2/27	38/9766	0.00486696243364899	0.0421229138062718	0.0284718435801729	Malat1/Ddx5	2
GO:0035239	tube morphogenesis	5/27	413/9766	0.00493131780776414	0.042305515929766	0.0285952685436369	Btg1/Junb/Lef1/Foxp1/Klf2	5
GO:0070665	positive regulation of leukocyte proliferation	3/27	128/9766	0.00511200899826046	0.0428090553425303	0.0289356223819923	H2-K1/H2-D1/Cd3e	3
GO:0001913	T cell mediated cytotoxicity	2/27	39/9766	0.00512132870662173	0.0428090553425303	0.0289356223819923	H2-K1/H2-D1	2
GO:0019884	antigen processing and presentation of exogenous antigen	2/27	39/9766	0.00512132870662173	0.0428090553425303	0.0289356223819923	H2-K1/H2-D1	2
GO:0051251	positive regulation of lymphocyte activation	4/27	259/9766	0.0052453985206546	0.0434745741796627	0.0293854618284664	H2-K1/H2-D1/Lef1/Cd3e	4
GO:0032680	regulation of tumor necrosis factor production	3/27	132/9766	0.00556940987958095	0.0457721248926905	0.0309384290524267	H2-K1/H2-D1/Foxp1	3
GO:0035264	multicellular organism growth	3/27	133/9766	0.00568749309230215	0.0463530687022626	0.0313311022979452	Chaserr/H3f3b/Klf2	3
GO:1903555	regulation of tumor necrosis factor superfamily cytokine production	3/27	134/9766	0.00580708041388045	0.0469365673121908	0.0317255023916218	H2-K1/H2-D1/Foxp1	3
GO:0042269	regulation of natural killer cell mediated cytotoxicity	2/27	42/9766	0.00592043409633209	0.0474605290673179	0.0320796601595906	H2-K1/H2-D1	2
GO:0048545	response to steroid hormone	3/27	136/9766	0.00605078863423378	0.0481111486526881	0.0325194288600669	Zfp36l2/Foxp1/Ddx5	3
GO:0032640	tumor necrosis factor production	3/27	137/9766	0.00617491998097193	0.048702191462827	0.0329189282517009	H2-K1/H2-D1/Foxp1	3
GO:1903037	regulation of leukocyte cell-cell adhesion	4/27	272/9766	0.00623289792280113	0.0487661933479961	0.0329621885938452	H2-K1/H2-D1/Lef1/Cd3e	4
GO:0071706	tumor necrosis factor superfamily cytokine production	3/27	139/9766	0.0064277627395246	0.04989168221631	0.033722932334348	H2-K1/H2-D1/Foxp1	3
GO:0002715	regulation of natural killer cell mediated immunity	2/27	44/9766	0.00648285093207228	0.0499230567839897	0.0337441391242552	H2-K1/H2-D1	2

## Sheet: spearman_rho < 0
ID	Description	GeneRatio	BgRatio	pvalue	p.adjust	qvalue	geneID	Count
GO:0006397	mRNA processing	379/7365	407/9766	1.35148791875155e-21	6.54795896635125e-18	5.90813613323703e-18	Prpf39/Ddx20/App/Clasrp/Coil/Hnrnpa2b1/Ptbp3/Tssc4/Tdrd3/Pan2/Hspa8/Snrnp35/Nrde2/Son/Rbm15b/Paxbp1/Celf2/Rnf113a1/Xab2/Zc3h3/Cwf19l1/Ess2/Gcfc2/Rprd1a/Sympk/Mfap1a/Rbm19/Gemin8/Rbm15/Fra10ac1/Cstf1/Scaf1/Cwc22/Cmtr1/Prpf4/Mbnl3/Yju2/Dbr1/Ern1/Ptbp2/Rbm41/Srsf7/Rbmx2/Pcbp1/Plrg1/Akap8l/Mettl14/Trub1/Gpatch1/Zfp36l1/Papolg/Tent4b/Pcf11/Rbm48/Gpkow/Snrnp70/Rbm4/Psip1/Sf1/Rpusd4/Gemin5/Nup98/Prdx6/C…	379
GO:0008380	RNA splicing	343/7365	372/9766	1.13146954492466e-17	2.74098497257998e-14	2.47315422109058e-14	Prpf39/Ddx20/Clasrp/Coil/Hnrnpa2b1/Ptbp3/Tssc4/Taf6l/Polr2a/Atxn7l3/Slc38a2/Hspa8/Snrnp35/Nrde2/Son/Rbm15b/Paxbp1/Celf2/Rnf113a1/Xab2/Cwf19l1/Ess2/Gcfc2/Taf5l/Mfap1a/Rbm19/Gemin8/Rbm15/Fra10ac1/Hnrnph3/Scaf1/Cwc22/Atxn7/Prpf4/Mbnl3/Yju2/Dbr1/Ern1/Ptbp2/Rbm41/Srsf7/Rbmx2/Supt7l/Plrg1/Mettl14/Zc3h10/Pik3r1/Rbm48/Gpkow/Snrnp70/Rbm4/Psip1/Sf1/Rpusd4/Gemin5/Fastk/Mettl4/Clk4/Usb1/Nup98/Prdx6/Wbp11/Sup…	343
GO:0000375	RNA splicing, via transesterification reactions	224/7365	237/9766	2.47462535516691e-15	2.39791196915674e-12	2.16360402105436e-12	Prpf39/Ddx20/Coil/Hnrnpa2b1/Ptbp3/Tssc4/Hspa8/Snrnp35/Son/Rbm15b/Paxbp1/Celf2/Rnf113a1/Xab2/Cwf19l1/Ess2/Gcfc2/Mfap1a/Rbm19/Gemin8/Rbm15/Fra10ac1/Cwc22/Prpf4/Yju2/Dbr1/Ptbp2/Rbm41/Srsf7/Rbmx2/Plrg1/Mettl14/Gpkow/Snrnp70/Rbm4/Psip1/Sf1/Gemin5/Nup98/Prdx6/Fmr1/Cwc25/Dyrk1a/Cactin/Srpk1/Rnpc3/U2af1l4/Cwf19l2/BC005624/Aar2/Sf3b6/Celf1/Tra2a/Rnf113a2/Tfip11/Dhx38/Ythdc1/Mfap1b/Wtap/Rbm14/Prmt7/Luc7l2/…	224
GO:0000377	RNA splicing, via transesterification reactions with bulged adenosine as nucleophile	224/7365	237/9766	2.47462535516691e-15	2.39791196915674e-12	2.16360402105436e-12	Prpf39/Ddx20/Coil/Hnrnpa2b1/Ptbp3/Tssc4/Hspa8/Snrnp35/Son/Rbm15b/Paxbp1/Celf2/Rnf113a1/Xab2/Cwf19l1/Ess2/Gcfc2/Mfap1a/Rbm19/Gemin8/Rbm15/Fra10ac1/Cwc22/Prpf4/Yju2/Dbr1/Ptbp2/Rbm41/Srsf7/Rbmx2/Plrg1/Mettl14/Gpkow/Snrnp70/Rbm4/Psip1/Sf1/Gemin5/Nup98/Prdx6/Fmr1/Cwc25/Dyrk1a/Cactin/Srpk1/Rnpc3/U2af1l4/Cwf19l2/BC005624/Aar2/Sf3b6/Celf1/Tra2a/Rnf113a2/Tfip11/Dhx38/Ythdc1/Mfap1b/Wtap/Rbm14/Prmt7/Luc7l2/…	224
GO:0000398	mRNA splicing, via spliceosome	224/7365	237/9766	2.47462535516691e-15	2.39791196915674e-12	2.16360402105436e-12	Prpf39/Ddx20/Coil/Hnrnpa2b1/Ptbp3/Tssc4/Hspa8/Snrnp35/Son/Rbm15b/Paxbp1/Celf2/Rnf113a1/Xab2/Cwf19l1/Ess2/Gcfc2/Mfap1a/Rbm19/Gemin8/Rbm15/Fra10ac1/Cwc22/Prpf4/Yju2/Dbr1/Ptbp2/Rbm41/Srsf7/Rbmx2/Plrg1/Mettl14/Gpkow/Snrnp70/Rbm4/Psip1/Sf1/Gemin5/Nup98/Prdx6/Fmr1/Cwc25/Dyrk1a/Cactin/Srpk1/Rnpc3/U2af1l4/Cwf19l2/BC005624/Aar2/Sf3b6/Celf1/Tra2a/Rnf113a2/Tfip11/Dhx38/Ythdc1/Mfap1b/Wtap/Rbm14/Prmt7/Luc7l2/…	224
GO:0006338	chromatin remodeling	344/7365	388/9766	1.9887596506505e-11	1.60592341790028e-08	1.44900330335991e-08	Phc1/Mecp2/Myo1c/Sirt1/Jpx/Phf10/Spi1/H4c14/H1f1/Tada2a/Dnmt3b/Usp21/Rere/Zmpste24/Kdm1b/Hjurp/Ezh1/Zfp110/Sphk2/Msl2/Nrde2/Samd1/Brca1/Wbp2/Rbm15b/Brd2/Bcl7b/Ing2/Cenpn/Cdk2/Ercc6/Tet1/Skp1/Rbbp5/Kansl3/Ftx/Spty2d1/Actb/Shprh/Rbm15/Dicer1/Lmnb2/Foxp3/Smyd5/Morc2a/Arid2/Ttf1/Kansl1/Ino80/Kat7/Morf4l1/Nfat5/Setd1a/Pcgf1/Actr5/Lmna/Tspyl2/Chaf1b/Chd3/H1f2/H3c6/Tti1/Cenpv/Lrif1/Ubr5/Psip1/Kdm1a/Bmyc…	344
GO:0006091	generation of precursor metabolites and energy	285/7365	320/9766	3.45918401397393e-10	2.39424950681481e-07	2.16029943008026e-07	Lyrm7/1810024B03Rik/App/Mlst8/Phka2/Jmjd8/Ppp1r3f/Sco1/Aco1/Lipa/Enpp1/Mtfr1/Fkrp/Prkaa1/Acox1/Oas1b/Slc25a13/Sphk2/H6pd/Gys1/Ifng/Ddit4/Myo5a/Gale/Ireb2/Dgat1/Slc37a4/Sorbs1/Khk/Gbe1/Epm2aip1/Tmem135/Agl/Ptges3/Afg1l/Rb1cc1/Etfbkmt/Rpe/Etfdh/Thap11/Sik2/Flcn/Nr4a3/Adpgk/Rbks/Uqcrh/Nipsnap2/Polg2/Mtor/Atpsckmt/Foxk2/Dlat/Eno1b/Crot/Abcd1/Tefm/Bpgm/Git1/Slc25a22/Enox2/Sirt6/Ucp2/Pgm2/Gsk3b/Coq7/No…	285
GO:0007005	mitochondrion organization	388/7365	446/9766	4.38117038775994e-10	2.65334631608711e-07	2.39407902899566e-07	Akt3/Lig3/Mief2/Dynlt1b/Maip1/Lyrm7/Slc22a5/Inf2/Clec16a/Bag3/Cep89/Tspan9/Pisd/Sco1/Grpel2/Wdr45/Miga1/Lipa/Enpp1/Mterf4/Rrm2b/Tmem186/Mtfr1/Chchd6/Tspan4/Prkaa1/Stat2/Dynlt1a/Sfn/Fancg/Mfn1/Plscr3/Atg13/Prmt6/Slc9a1/Gimap3/Igtp/Srebf1/Tmem135/Foxred1/Usp30/Afg1l/Rb1cc1/Ppp2cb/Mgme1/Pex5/Atg2a/Alkbh7/Fastkd3/Flcn/Tug1/Cert1/Slc25a46/Oma1/Nipsnap2/Trak1/Polg2/Atg4d/Atp13a2/Acad9/Ttc19/Ndufaf2/Mcl…	388
GO:1903311	regulation of mRNA metabolic process	205/7365	225/9766	9.29093926659404e-10	5.00162230518313e-07	4.51289716656901e-07	Fastkd1/Dhx34/Hnrnpa2b1/Ptbp3/Pan2/Hspa8/Nrde2/Son/Mov10/Rbm15b/Celf2/Tob1/Nbas/Rbm15/Dicer1/Tnrc6b/Fastkd3/Rc3h2/Exosc7/Patl1/Traf2/Zc3h12a/Tnrc6c/Srsf7/Rida/Mtor/Igf2bp3/Mettl14/Zfp36l1/Samd4b/Paip1/Tent4b/Upf3a/Noct/Snrnp70/Rbm4/Sf1/Fastk/Tent5c/Eif4enif1/Bag4/Nup98/Fastkd2/Prdx6/Carhsp1/Khsrp/Exosc2/Fmr1/Ccnb1/Leo1/Upf1/Ahcyl1/Dcp1a/Dyrk1a/E2f1/Srpk1/Ikbke/Celf1/Tra2a/Pnpt1/Ythdc1/Wtap/Mlh1/P…	205
GO:0051276	chromosome organization	395/7365	456/9766	1.07944171025491e-09	5.21237703482693e-07	4.70305835112405e-07	Dclre1b/Dsn1/Rad51d/Sirt1/Map3k4/Ighmbp2/Hnrnpa2b1/Lats1/Pogz/Terf2/Phf10/Rtel1/Slf2/Smc4/Nek2/Pot1a/Tdrd3/H1f1/Ctc1/Atr/Slx1b/Helb/Arhgef10/Slf1/Ccdc61/Ddx11/Brca2/Sun1/Hmbox1/Zmpste24/Mlh3/Hdac8/Chek2/Mad2l1/Hjurp/Ezh1/Pkib/Abraxas1/Smc6/Brip1/Mad2l2/Bcl7b/Lcmt1/Cenpn/Cdc23/Cdk2/Tinf2/Mad1l1/Chmp7/Kif18a/Sp100/Ube2b/Ptges3/Kntc1/Actb/Cep97/Spc25/Esco2/Pds5b/Tep1/Zcwpw1/Ppp1r10/Tnks/Xrcc4/Morc2a…	395
GO:0010498	proteasomal protein catabolic process	364/7365	418/9766	1.18340861471819e-09	5.21237703482693e-07	4.70305835112405e-07	Fbxo31/Fem1b/Klhdc10/Syvn1/Fbxl9/Clec16a/Dnajb2/Sirt1/Asb2/Zfp598/Sco1/Ankzf1/Pkd1/Eif2ak3/Zfand2a/Trim21/Rnf216/Klhl42/Plk3/Nudt15/Hsp90ab1/Erlin2/Rhbdd1/Rnf14/Kctd2/Trim39/Ubxn8/Siah2/Ankrd9/Fbxl14/Socs5/Ccnf/Fbxl3/Fbxo17/Nhlrc3/Fbxo33/Ube2d1/Cdc23/Fem1a/Agap3/Skp1/Dnajb9/Ube2b/Caml/Fbxl17/Ppp2cb/Enc1/Klhl20/Cop1/Sumo2/Ube4a/Ufl1/Spopl/Ubxn2a/Dnajc10/Mapk8/Zer1/Siah1a/Tmub1/Btrc/Sh3rf1/Socs4/Er…	364
GO:0006401	RNA catabolic process	212/7365	234/9766	1.78154135195435e-09	7.19297320851567e-07	6.49012389005824e-07	Fastkd1/Dhx34/Pan2/Nrde2/Dxo/Mov10/Dis3l/Slfn9/Tob1/Nbas/Dicer1/Tnrc6b/Fastkd3/Ago1/Rc3h2/Exosc7/Patl1/Traf2/Zc3h12a/Tnrc6c/Naf1/Rida/Mtor/Igf2bp3/Mettl14/Zfp36l1/Samd4b/Paip1/Tent4b/Upf3a/Noct/Upf2/Supv3l1/Edc3/Fastk/Tent5c/Eif4enif1/Smg9/Skic3/Fastkd2/Zswim8/Carhsp1/Khsrp/Exosc2/Fmr1/Slfn8/Upf1/Dcp1a/E2f1/Eif3e/Smg5/Isg20/Ikbke/Celf1/Pnpt1/Skic2/Smg8/Cnot10/Ago3/Mlh1/Pcid2/Gtpbp1/Fxr2/Edc4/Elob…	212
GO:0032204	regulation of telomere maintenance	90/7365	92/9766	2.25176700436022e-09	8.39216241240403e-07	7.57213633126152e-07	Map3k4/Hnrnpa2b1/Terf2/Rtel1/Nek2/Pot1a/Ctc1/Atr/Slx1b/Hmbox1/Hdac8/Pkib/Tinf2/Ppp1r10/Tnks/Xrcc4/Ino80/Naf1/Actr5/Lmna/Tent4b/Gnl3l/Xrcc1/Terf2ip/Bmyc/Sirt6/Mapk3/Xrcc5/Pot1b/Ercc1/Upf1/Ruvbl1/Slx4/Smg5/Ino80c/Tfpt/Terf1/Ctnnb1/Mapkapk5/Ercc4/Nfrkb/Acd/Nbn/Atm/Dcp2/Ylpm1/Mre11a/Ino80d/Smg1/Fbxo4/Parn/Pinx1/Pml/Map2k7/Smg6/Aurkb/Nat10/Mcrs1/Ino80e/Ruvbl2/Nek7/Uchl5/Pnkp/Cct6a/Stn1/Yy1/Rad50/Actl6…	90
GO:0051301	cell division	398/7365	462/9766	4.4809011058866e-09	1.48389312888899e-06	1.33889699946249e-06	Septin1/Lig3/Mark4/Numb/Dsn1/Klhl18/Lats1/Cdc25a/Pogz/Ect2/Smc4/Nek2/Lrp6/Exoc8/Tada2a/Klhl42/Plk3/Brca2/Gnai3/Dynlt3/Chek2/Stambp/Mad2l1/Bbs4/Pard6a/Haus5/Nrde2/Ccnf/Nek3/Haus7/Sfn/Son/Calm1/Nedd9/Arl8a/Brip1/Mad2l2/Ing2/Rhob/Cdc23/Cdk2/Cntrob/Mad1l1/Wee1/Bora/Bod1/Chmp7/Lats2/Ttc28/Ralb/Kntc1/Ska1/Cep164/Spc25/Ankle2/Pds5b/Ccng1/Dicer1/Zc3hc1/Cdk2ap2/Tnks/E4f1/Smyd5/Alkbh4/Flcn/Golga2/Knl1/Mis1…	398
GO:0072594	establishment of protein localization to organelle	302/7365	344/9766	4.5940963742693e-09	1.48389312888899e-06	1.33889699946249e-06	Scrib/Maip1/Fam53c/Bag3/Cdkn1a/Zfyve16/Stam/Grpel2/Ect2/Pot1a/Vps8/Zfand2a/Mterf4/Gga3/Brca2/Hsp90ab1/Prkaa1/Macf1/Rab3gap2/Pex16/Pex12/Tmco6/Hspa8/Appl2/Ifng/Brca1/Ipo13/Nup54/Wbp2/Mon1b/Vps37c/Agap3/Igtp/Srebf1/Spg11/Kpna6/Pxk/Zdhhc15/Pex5/Snupn/Pttg1ip/Nup85/Vps4a/Zc3h12a/Prkcd/Mavs/Pex19/Tnfaip3/Nup188/Pik3r1/Lmna/Ppp3r1/Ubr5/Nup107/Kpna4/Bag6/Vps13c/Sirt6/Trim37/Eif4enif1/Lonp2/Tnfrsf1a/Pik3…	302
GO:0045333	cellular respiration	167/7365	182/9766	8.89333012317024e-09	2.69301152792249e-06	2.42986842115303e-06	Lyrm7/Aco1/Mtfr1/Oas1b/Slc25a13/Ifng/Ireb2/Tmem135/Afg1l/Flcn/Nr4a3/Uqcrh/Nipsnap2/Polg2/Atpsckmt/Dlat/Abcd1/Tefm/Slc25a22/Coq7/Norad/Ccnb1/Arl2/Sirt3/Dnajc30/Pnpt1/Pink1/Slc25a12/Ogdh/Tnf/Ndufaf1/Sdhaf4/Coq10b/Cox4i1/Mtln/Nfatc3/Antkmt/Immp2l/Idh2/Aco2/Msh2/Cat/Chchd10/Coq9/Ndufb10/Prkaca/Sod2/Akt1/Ndufv1/Mfn2/Bid/Slc25a33/Coa6/Ide/Pank2/Acly/Ndufs4/Suclg2/Mtfr1l/Chchd4/Ndufs1/Ifnar1/Cox7c/Ndufa…	167
GO:0006403	RNA localization	138/7365	148/9766	1.05638572123695e-08	2.96485793172942e-06	2.67515180934709e-06	Hnrnpa2b1/Nupl2/Atr/Ddx19b/Parp11/Nrde2/Nup54/Rbm15b/Rftn2/Tsc1/Zc3h3/Nxf1/Bicd2/Tnks/Gle1/Snupn/Nup85/Srsf7/Igf2bp3/Akap8l/Zc3h11a/Nup188/Nup43/Zfp36l1/Htt/Nup107/Nup98/Khsrp/Alyref2/Fmr1/Nup155/Xpot/Nup37/Terf1/Pnpt1/Ythdc1/Thoc5/Thoc6/Pcid2/Mcm3ap/Hnrnpa3/Seh1l/Pom121/Znhit3/Sarnp/Thoc1/Sidt2/Nup133/Qki/Atm/Tpr/Hsf1/Nup62/Poldip3/Dcp2/Nup210/Ddx19a/Aaas/Khdrbs1/Pih1d1/Wrap53/Nup93/Nol6/Iws1/Ah…	138
GO:0034655	nucleobase-containing compound catabolic process	269/7365	305/9766	1.15688607074165e-08	2.96485793172942e-06	2.67515180934709e-06	Ncf1/Fastkd1/Pank4/Dhx34/Dnase1l1/Samhd1/Dnase1l3/Enpp1/Pan2/Nudt15/Nrde2/Cdadc1/Nudt13/Dxo/Mov10/Dis3l/Slfn9/Entpd1/Tob1/Nbas/Dicer1/Apaf1/Tnrc6b/Fastkd3/Ago1/Nt5m/Rc3h2/Exosc7/Patl1/Traf2/Zc3h12a/Tnrc6c/Xdh/Naf1/Dffa/Rida/Mtor/Igf2bp3/Mettl14/Abcd1/Zfp36l1/Samd4b/Paip1/Tent4b/Upf3a/Noct/Dffb/Gmpr2/Upf2/Supv3l1/Edc3/Fastk/Tent5c/Eif4enif1/Smg9/Skic3/Fastkd2/Zswim8/Carhsp1/Khsrp/Mus81/Exosc2/Fmr1…	269
GO:0033044	regulation of chromosome organization	197/7365	218/9766	1.16268938499193e-08	2.96485793172942e-06	2.67515180934709e-06	Sirt1/Map3k4/Hnrnpa2b1/Terf2/Phf10/Rtel1/Slf2/Smc4/Nek2/Pot1a/Ctc1/Atr/Slx1b/Slf1/Hmbox1/Hdac8/Mad2l1/Pkib/Bcl7b/Lcmt1/Cdc23/Cdk2/Tinf2/Mad1l1/Kntc1/Actb/Spc25/Ppp1r10/Tnks/Xrcc4/Morc2a/Knl1/Arid2/Cdk5rap2/Ino80/Naf1/Chfr/Actr5/Lmna/Tent4b/Mcph1/Cdc16/Cenpv/Ndc80/Gnl3l/Xrcc1/Terf2ip/Bmyc/Sirt6/Trappc12/Mapk3/Cenpe/Xrcc5/Pot1b/Ercc1/Smarcd1/Cdc6/Cit/Ccnb1/Kat5/Upf1/Ruvbl1/Slx4/Smg5/Ino80c/Tfpt/Ter…	197
GO:0006402	mRNA catabolic process	176/7365	193/9766	1.24589818398407e-08	3.0181883507014e-06	2.72327113583464e-06	Fastkd1/Dhx34/Pan2/Nrde2/Dxo/Mov10/Tob1/Nbas/Dicer1/Tnrc6b/Fastkd3/Ago1/Rc3h2/Exosc7/Patl1/Traf2/Zc3h12a/Tnrc6c/Rida/Mtor/Igf2bp3/Mettl14/Zfp36l1/Samd4b/Paip1/Tent4b/Upf3a/Noct/Upf2/Supv3l1/Edc3/Fastk/Tent5c/Eif4enif1/Smg9/Skic3/Fastkd2/Carhsp1/Khsrp/Exosc2/Fmr1/Upf1/Dcp1a/E2f1/Eif3e/Smg5/Ikbke/Celf1/Pnpt1/Skic2/Smg8/Cnot10/Ago3/Mlh1/Pcid2/Gtpbp1/Fxr2/Edc4/Rbm10/Zhx2/Mapkapk2/Brf1/Gtpbp2/Upf3b/Xr…	176
GO:0009142	nucleoside triphosphate biosynthetic process	83/7365	85/9766	1.4184788100987e-08	3.27263325472772e-06	2.95285338262652e-06	Dmac2l/Lipa/Nme3/Slc25a13/Nme7/Sphk2/Cmpk2/Entpd1/Flcn/Atpsckmt/Eno1b/Ctps2/Nudt2/Cox11/Impdh1/Ak3/Dnajc30/Slc25a12/Nme6/Antkmt/Eno1/Stat3/Ndufb10/Tbpl1/Ndufv1/Uck1/Adk/Ndufs4/Ndufs1/Map2k1/Ndufa5/Bcl2l1/Ndufs7/Ndufa13/Ndufv3/Ndufb11/Ndufa9/Ndufa7/Uck2/Uqcc3/Atp5pb/Nme4/Ndufa3/Aldoa/Sdha/Ndufa2/Sdhc/Cad/Dtymk/Ndufa6/Sdhd/Stoml2/Tgfb1/Ndufab1/Ndufs2/Ndufb3/Pnp/Ndufv2/Ndufa12/Ndufa8/Ndufc2/Ndufs5/M…	83
GO:0051236	establishment of RNA localization	117/7365	124/9766	1.95554089178664e-08	4.30663437304831e-06	3.8858188151148e-06	Hnrnpa2b1/Nupl2/Atr/Ddx19b/Parp11/Nrde2/Nup54/Rbm15b/Rftn2/Tsc1/Zc3h3/Nxf1/Bicd2/Tnks/Gle1/Snupn/Nup85/Srsf7/Igf2bp3/Akap8l/Zc3h11a/Nup188/Nup43/Zfp36l1/Htt/Nup107/Nup98/Khsrp/Alyref2/Fmr1/Nup155/Xpot/Nup37/Terf1/Pnpt1/Ythdc1/Thoc5/Thoc6/Pcid2/Mcm3ap/Hnrnpa3/Seh1l/Pom121/Sarnp/Thoc1/Sidt2/Nup133/Qki/Atm/Tpr/Hsf1/Nup62/Poldip3/Nup210/Ddx19a/Aaas/Khdrbs1/Nup93/Nol6/Iws1/Ahctf1/Setd2/Xpo1/Phax/Flot1…	117
GO:0055086	nucleobase-containing small molecule metabolic process	309/7365	355/9766	2.47662664337644e-08	5.21706786398212e-06	4.70729082377225e-06	Ncf1/Pank4/Gcdh/Mccc2/Gpd2/Pank3/Ampd1/Dmac2l/Mlst8/Pfas/Samhd1/Lipa/Enpp1/Nadk2/Rrm2b/Oasl2/Nme3/Nudt15/Gnai3/Pgm3/Uxs1/Slc25a13/Nme7/Sphk2/Hspa8/H6pd/Tgds/Cdadc1/Cmpk2/Nudt13/Mfn1/Icmt/Ppat/Dgat1/Nmnat3/Prpsap2/Rhoq/Acadsb/Pdk1/B3galnt2/Clpx/Entpd1/Uprt/Dcxr/Rpe/Dcakd/Flcn/Nt5m/Mvk/Rbks/Xdh/Mtor/Dpagt1/Atpsckmt/Dlat/Hsd17b4/Eno1b/Crot/Abcd1/Ctns/Ctps2/Uap1/Bpgm/Hmgcr/Mmut/Noct/Acss1/Dck/Gmpr2/K…	309
GO:0043161	proteasome-mediated ubiquitin-dependent protein catabolic process	308/7365	354/9766	2.88236944520841e-08	5.81878331751447e-06	5.25021066050461e-06	Fbxo31/Fem1b/Klhdc10/Syvn1/Fbxl9/Clec16a/Dnajb2/Sirt1/Asb2/Zfp598/Ankzf1/Eif2ak3/Zfand2a/Rnf216/Klhl42/Plk3/Erlin2/Rnf14/Kctd2/Trim39/Ubxn8/Siah2/Ankrd9/Fbxl14/Socs5/Ccnf/Fbxl3/Fbxo17/Nhlrc3/Fbxo33/Ube2d1/Cdc23/Fem1a/Agap3/Skp1/Dnajb9/Ube2b/Caml/Fbxl17/Ppp2cb/Klhl20/Cop1/Sumo2/Ube4a/Ufl1/Spopl/Ubxn2a/Dnajc10/Mapk8/Zer1/Siah1a/Tmub1/Btrc/Sh3rf1/Socs4/Armc8/Ubxn2b/Fbxo6/Ascc3/Klhdc1/Rnf19b/Chfr/Clo…	308
GO:0009060	aerobic respiration	133/7365	143/9766	3.12200214699937e-08	6.05044016088478e-06	5.45923154378458e-06	Aco1/Mtfr1/Ireb2/Tmem135/Afg1l/Uqcrh/Nipsnap2/Atpsckmt/Dlat/Abcd1/Tefm/Coq7/Ccnb1/Arl2/Sirt3/Dnajc30/Pink1/Ogdh/Tnf/Ndufaf1/Cox4i1/Antkmt/Idh2/Aco2/Msh2/Cat/Chchd10/Coq9/Ndufb10/Akt1/Ndufv1/Bid/Slc25a33/Coa6/Ide/Pank2/Acly/Ndufs4/Suclg2/Mtfr1l/Ndufs1/Cox7c/Ndufa5/Cdk1/Ppif/Fxn/Dld/Iscu/Idh3g/Ndufs7/Dlst/Ndufa13/Park7/Oxa1l/Ndufv3/Ndufb11/Ndufa9/Ndufa7/Suclg1/Cox7a2/Uqcc3/Cox6a1/Cox10/Cox7b/Cyc1/P…	133
GO:0050657	nucleic acid transport	114/7365	121/9766	3.88168961146083e-08	6.85799687393804e-06	6.18787920644499e-06	Hnrnpa2b1/Nupl2/Ddx19b/Parp11/Nrde2/Nup54/Rbm15b/Rftn2/Tsc1/Zc3h3/Nxf1/Bicd2/Tnks/Gle1/Snupn/Nup85/Srsf7/Igf2bp3/Akap8l/Zc3h11a/Nup188/Nup43/Zfp36l1/Htt/Nup107/Nup98/Khsrp/Alyref2/Fmr1/Nup155/Xpot/Nup37/Pnpt1/Ythdc1/Thoc5/Thoc6/Pcid2/Mcm3ap/Hnrnpa3/Seh1l/Pom121/Sarnp/Thoc1/Sidt2/Nup133/Qki/Tpr/Hsf1/Nup62/Poldip3/Nup210/Ddx19a/Aaas/Khdrbs1/Nup93/Nol6/Iws1/Ahctf1/Setd2/Xpo1/Phax/Flot1/Ranbp2/Srsf3/…	114
GO:0050658	RNA transport	114/7365	121/9766	3.88168961146083e-08	6.85799687393804e-06	6.18787920644499e-06	Hnrnpa2b1/Nupl2/Ddx19b/Parp11/Nrde2/Nup54/Rbm15b/Rftn2/Tsc1/Zc3h3/Nxf1/Bicd2/Tnks/Gle1/Snupn/Nup85/Srsf7/Igf2bp3/Akap8l/Zc3h11a/Nup188/Nup43/Zfp36l1/Htt/Nup107/Nup98/Khsrp/Alyref2/Fmr1/Nup155/Xpot/Nup37/Pnpt1/Ythdc1/Thoc5/Thoc6/Pcid2/Mcm3ap/Hnrnpa3/Seh1l/Pom121/Sarnp/Thoc1/Sidt2/Nup133/Qki/Tpr/Hsf1/Nup62/Poldip3/Nup210/Ddx19a/Aaas/Khdrbs1/Nup93/Nol6/Iws1/Ahctf1/Setd2/Xpo1/Phax/Flot1/Ranbp2/Srsf3/…	114
GO:0009201	ribonucleoside triphosphate biosynthetic process	79/7365	81/9766	4.0346967099177e-08	6.85799687393804e-06	6.18787920644499e-06	Dmac2l/Lipa/Nme3/Slc25a13/Nme7/Sphk2/Entpd1/Flcn/Atpsckmt/Eno1b/Ctps2/Nudt2/Cox11/Impdh1/Ak3/Dnajc30/Slc25a12/Nme6/Antkmt/Eno1/Stat3/Ndufb10/Ndufv1/Uck1/Ndufs4/Ndufs1/Map2k1/Ndufa5/Bcl2l1/Ndufs7/Ndufa13/Ndufv3/Ndufb11/Ndufa9/Ndufa7/Uck2/Uqcc3/Atp5pb/Nme4/Ndufa3/Aldoa/Sdha/Ndufa2/Sdhc/Cad/Ndufa6/Sdhd/Stoml2/Tgfb1/Ndufab1/Ndufs2/Ndufb3/Pnp/Ndufv2/Ndufa12/Ndufa8/Ndufc2/Ndufs5/Myc/Ndufc1/Ndufb1/Ndufa…	79
GO:0015980	energy derivation by oxidation of organic compounds	205/7365	229/9766	4.10488976974619e-08	6.85799687393804e-06	6.18787920644499e-06	Lyrm7/1810024B03Rik/Phka2/Ppp1r3f/Aco1/Enpp1/Mtfr1/Oas1b/Slc25a13/Gys1/Ifng/Ireb2/Slc37a4/Sorbs1/Khk/Gbe1/Epm2aip1/Tmem135/Agl/Ptges3/Afg1l/Rb1cc1/Flcn/Nr4a3/Uqcrh/Nipsnap2/Polg2/Mtor/Atpsckmt/Dlat/Abcd1/Tefm/Slc25a22/Pgm2/Gsk3b/Coq7/Norad/Ccnb1/Prkag2/Arl2/Sirt3/Ugp2/Acadm/Ppp1ca/Pgm1/Stk40/Dnajc30/Pnpt1/Gsk3a/Pink1/Slc25a12/Ogdh/Tnf/Dyrk2/Ndufaf1/Sdhaf4/Inpp5k/Coq10b/Ldha/Cox4i1/Mtln/Nfatc3/Ant…	205
GO:0007059	chromosome segregation	285/7365	327/9766	6.60087288207562e-08	1.06604097045521e-05	9.61874564184563e-06	Septin1/Sass6/Dsn1/Sirt1/Lats1/Phf10/Ect2/Smc4/Nek2/Tubgcp3/Plscr1/Arhgef10/Ccdc61/Brca2/Sun1/Mlh3/Chek2/Mad2l1/Hjurp/Haus5/Brca1/Haus7/Abraxas1/Arl8a/Smc6/Brip1/Bcl7b/Tubgcp6/Lcmt1/Cenpn/Cdc23/Mad1l1/Chmp7/Kif18a/Ube2b/Kntc1/Ska1/Actb/Cep97/Spc25/Esco2/Dicer1/Zcwpw1/Golga2/Knl1/Arid2/Wrap73/Cenpj/Vps4a/Cdk5rap2/Ntmt1/Ino80/Psmc3ip/Chfr/Akap8l/Ndel1/Dlgap5/Ska2/Top3b/Nup43/Mybl2/Prc1/Cdc16/Pibf1/…	285
GO:0009145	purine nucleoside triphosphate biosynthetic process	76/7365	78/9766	8.80758784333315e-08	1.37654074519191e-05	1.24203437396817e-05	Dmac2l/Lipa/Nme3/Slc25a13/Nme7/Sphk2/Entpd1/Flcn/Atpsckmt/Eno1b/Nudt2/Cox11/Impdh1/Ak3/Dnajc30/Slc25a12/Nme6/Antkmt/Eno1/Stat3/Ndufb10/Ndufv1/Adk/Ndufs4/Ndufs1/Map2k1/Ndufa5/Bcl2l1/Ndufs7/Ndufa13/Ndufv3/Ndufb11/Ndufa9/Ndufa7/Uqcc3/Atp5pb/Nme4/Ndufa3/Aldoa/Sdha/Ndufa2/Sdhc/Ndufa6/Sdhd/Stoml2/Tgfb1/Ndufab1/Ndufs2/Ndufb3/Pnp/Ndufv2/Ndufa12/Ndufa8/Ndufc2/Ndufs5/Myc/Ndufc1/Ndufb1/Ndufa1/Parp1/Ndufs3/V…	76
GO:0009260	ribonucleotide biosynthetic process	128/7365	138/9766	9.10675135614554e-08	1.37881907251641e-05	1.24409007835765e-05	Pank4/Gcdh/Pank3/Ampd1/Dmac2l/Pfas/Lipa/Nme3/Slc25a13/Nme7/Sphk2/Ppat/Pdk1/Entpd1/Uprt/Dcakd/Flcn/Atpsckmt/Dlat/Eno1b/Ctps2/Mmut/Acss1/Gmpr2/Adcy3/Pdhx/Nudt2/Cox11/Impdh1/Ak3/Dnajc30/Acat1/Papss1/Prps2/Slc25a12/Nme6/Ampd2/Acsl4/Ppcdc/Antkmt/Eno1/Stat3/Ndufb10/Ppcs/Ndufv1/Pdk3/Uck1/Adk/Rfk/Pank2/Acly/Ndufs4/Mlycd/Cmpk1/Umps/Ndufs1/Map2k1/Ndufa5/Bcl2l1/Coasy/Dld/Ndufs7/Adcy7/Mthfd1/Ndufa13/Gart/Ndu…	128
GO:0046390	ribose phosphate biosynthetic process	133/7365	144/9766	1.04460911081137e-07	1.53367610360033e-05	1.38381551425826e-05	Pank4/Gcdh/Pank3/Ampd1/Dmac2l/Pfas/Lipa/Nme3/Slc25a13/Nme7/Sphk2/Ppat/Prpsap2/Pdk1/Entpd1/Uprt/Dcakd/Flcn/Atpsckmt/Dlat/Eno1b/Ctps2/Mmut/Acss1/Gmpr2/Adcy3/Pdhx/Nudt2/Cox11/Impdh1/Ak3/Dnajc30/Acat1/Papss1/Prps2/Slc25a12/Nme6/Prps1l3/Ampd2/Acsl4/Ppcdc/G6pdx/Antkmt/Eno1/Stat3/Ndufb10/Ppcs/Ndufv1/Pdk3/Uck1/Adk/Rfk/Pank2/Acly/Prps1/Ndufs4/Mlycd/Cmpk1/Umps/Ndufs1/Map2k1/Ndufa5/Bcl2l1/Coasy/Dld/Ndufs7/A…	133
GO:0009206	purine ribonucleoside triphosphate biosynthetic process	75/7365	77/9766	1.14177617295693e-07	1.62703104646362e-05	1.46804843538394e-05	Dmac2l/Lipa/Nme3/Slc25a13/Nme7/Sphk2/Entpd1/Flcn/Atpsckmt/Eno1b/Nudt2/Cox11/Impdh1/Ak3/Dnajc30/Slc25a12/Nme6/Antkmt/Eno1/Stat3/Ndufb10/Ndufv1/Ndufs4/Ndufs1/Map2k1/Ndufa5/Bcl2l1/Ndufs7/Ndufa13/Ndufv3/Ndufb11/Ndufa9/Ndufa7/Uqcc3/Atp5pb/Nme4/Ndufa3/Aldoa/Sdha/Ndufa2/Sdhc/Ndufa6/Sdhd/Stoml2/Tgfb1/Ndufab1/Ndufs2/Ndufb3/Pnp/Ndufv2/Ndufa12/Ndufa8/Ndufc2/Ndufs5/Myc/Ndufc1/Ndufb1/Ndufa1/Parp1/Ndufs3/Vcp/N…	75
GO:0044270	cellular nitrogen compound catabolic process	281/7365	323/9766	1.21266012901279e-07	1.67866809287627e-05	1.51463985437297e-05	Ncf1/Fastkd1/Pank4/Dhx34/Dnase1l1/Samhd1/Dnase1l3/Enpp1/Pan2/Nudt15/Nrde2/Cdadc1/Nudt13/Dxo/Mov10/Dis3l/Slfn9/Tet1/Entpd1/Tob1/Nbas/Dicer1/Apaf1/Tnrc6b/Fastkd3/Ago1/Nt5m/Rc3h2/Exosc7/Patl1/Traf2/Zc3h12a/Tnrc6c/Xdh/Naf1/Dffa/Rida/Mtor/Igf2bp3/Mettl14/Abcd1/Zfp36l1/Samd4b/Paip1/Tent4b/Upf3a/Noct/Dffb/Gmpr2/Upf2/Supv3l1/Edc3/Fastk/Tent5c/Pdxp/Eif4enif1/Smg9/Skic3/Fastkd2/Zswim8/Carhsp1/Khsrp/Mus81/E…	281
GO:0009152	purine ribonucleotide biosynthetic process	120/7365	129/9766	1.47277124760825e-07	1.92853424180053e-05	1.74009075144155e-05	Pank4/Gcdh/Pank3/Ampd1/Dmac2l/Pfas/Lipa/Nme3/Slc25a13/Nme7/Sphk2/Ppat/Pdk1/Entpd1/Dcakd/Flcn/Atpsckmt/Dlat/Eno1b/Mmut/Acss1/Gmpr2/Adcy3/Pdhx/Nudt2/Cox11/Impdh1/Ak3/Dnajc30/Acat1/Papss1/Prps2/Slc25a12/Nme6/Ampd2/Acsl4/Ppcdc/Antkmt/Eno1/Stat3/Ndufb10/Ppcs/Ndufv1/Pdk3/Adk/Pank2/Acly/Ndufs4/Mlycd/Ndufs1/Map2k1/Ndufa5/Bcl2l1/Coasy/Dld/Ndufs7/Adcy7/Mthfd1/Ndufa13/Gart/Ndufv3/Ndufb11/Ndufa9/Ndufa7/Acsl5…	120
GO:0032543	mitochondrial translation	120/7365	129/9766	1.47277124760825e-07	1.92853424180053e-05	1.74009075144155e-05	Gatb/Ptcd1/Mrps27/Qrsl1/Mtif3/Dars2/Ngrn/Wars2/Mtrf1l/Fastkd3/Gatc/Sars2/Mtg2/Mrps31/Ears2/Nsun4/Rpusd4/Iars2/Gfm1/Fastkd2/Rcc1l/Mrps2/Yars2/Mrpl47/Mrpl38/Mrpl53/Mrps22/Mrpl1/Mrpl2/Trmt10c/Mrps11/Rars2/Mrpl39/Mrps25/Mtif2/Mrps18b/Mrpl46/Tsfm/Mrps24/Mtg1/Mrps21/Ptcd3/Mrps30/Mrps5/Mrps26/Mrpl3/Alkbh1/Mrpl10/Mrpl44/Trub2/Mrpl37/Mrpl40/Lrpprc/Mrps33/Dap3/Mrpl50/Mrps10/Mrpl16/Malsu1/Mrpl13/Mrpl9/Mrps6…	120
GO:0140053	mitochondrial gene expression	147/7365	161/9766	1.66617080492746e-07	2.12436777628251e-05	1.91678874040547e-05	Fastkd1/Gatb/Ptcd1/Mrps27/Qrsl1/Mterf4/Prkaa1/Prorp/Mtif3/Dars2/Ngrn/Tfb1m/Wars2/Mtrf1l/Thap11/Fastkd3/Mterf1a/Gatc/Sars2/Mto1/Mtg2/Mrps31/Ppargc1b/Mterf3/Ears2/Nsun4/Tefm/Trit1/Supv3l1/Rpusd4/Iars2/Fastk/Mettl4/Gfm1/Fastkd2/Rcc1l/Mrps2/Sirt3/Tfb2m/Pnpt1/Yars2/Mrpl47/Mrpl38/Mrpl53/Mrps22/Mrpl1/Tfam/Mrpl2/Trmt10c/Mrps11/Foxo3/Rars2/Mrpl39/Mrps25/Mtif2/Chchd10/Tbrg4/Mrps18b/Trnt1/Mrpl46/Tsfm/Mrps24…	147
GO:0033108	mitochondrial respiratory chain complex assembly	88/7365	92/9766	1.75885035460749e-07	2.185033325147e-05	1.97152645686502e-05	Lyrm7/Sco1/Tmem186/Foxred1/Fastkd3/Oma1/Acad9/Ttc19/Ndufaf2/Sdhaf1/Ndufaf5/Ndufaf6/Timm21/Dmac2/Coa4/Ndufaf3/Uqcc1/Nubpl/Coa5/Pet100/Ndufaf1/Sdhaf4/Tfam/Ndufaf7/Immp2l/Bcs1l/Ndufb10/Slc25a33/Coa8/Chchd7/Ndufs4/Chchd4/Tmem126b/Uqcc4/Ndufaf4/Ndufs1/Ndufa5/Ndufaf8/Cox16/Cox19/Lyrm2/Ndufs7/Cox14/Cox18/Dmac1/Ndufa13/Aifm1/Oxa1l/Uqcc5/Ndufb11/Ndufa9/Uqcc3/Sdhaf2/Ndufa3/Uqcc6/Ndufa2/Cox20/Samm50/Tmem126…	88
GO:2001252	positive regulation of chromosome organization	94/7365	99/9766	2.07512651166521e-07	2.47633219763466e-05	2.23436154837363e-05	Map3k4/Hnrnpa2b1/Terf2/Rtel1/Slf2/Smc4/Nek2/Pot1a/Atr/Slx1b/Slf1/Hmbox1/Pkib/Cdk2/Tinf2/Mad1l1/Ppp1r10/Tnks/Morc2a/Ino80/Naf1/Actr5/Terf2ip/Sirt6/Mapk3/Xrcc5/Pot1b/Ercc1/Kat5/Ruvbl1/Slx4/Ino80c/Tfpt/Terf1/Ncaph/Setdb2/Ctnnb1/Mapkapk5/Tasor/Nfrkb/Nsmce2/Mad2l1bp/Acd/Nbn/Atm/Tpr/Ncapg/Resf1/Setdb1/Mre11a/Ino80d/Smc5/Fbxo4/Parn/Pml/Cdk1/Map2k7/Aurkb/Mcrs1/Trim28/Ino80e/Ruvbl2/Nek7/Numa1/Uchl5/Ncapd2…	94
GO:0006753	nucleoside phosphate metabolic process	273/7365	314/9766	2.0955545944896e-07	2.47633219763466e-05	2.23436154837363e-05	Ncf1/Pank4/Gcdh/Mccc2/Gpd2/Pank3/Ampd1/Dmac2l/Mlst8/Pfas/Samhd1/Lipa/Enpp1/Nadk2/Rrm2b/Oasl2/Nme3/Nudt15/Gnai3/Slc25a13/Nme7/Sphk2/Hspa8/H6pd/Cmpk2/Nudt13/Mfn1/Ppat/Dgat1/Nmnat3/Prpsap2/Rhoq/Acadsb/Pdk1/Clpx/Entpd1/Uprt/Dcxr/Rpe/Dcakd/Flcn/Nt5m/Mvk/Rbks/Xdh/Mtor/Atpsckmt/Dlat/Hsd17b4/Eno1b/Crot/Abcd1/Ctns/Ctps2/Bpgm/Hmgcr/Mmut/Noct/Acss1/Dck/Gmpr2/Adcy3/Pdhx/Nudt2/Nmnat2/Dnm1l/Cox11/Hmgcs1/Nmrk1/…	273
GO:0010638	positive regulation of organelle organization	315/7365	366/9766	2.39167937866789e-07	2.75897299753474e-05	2.48938457634279e-05	Mief2/Ppm1e/Mecp2/Myo1c/Mark4/Arhgap35/Sass6/Lnpk/Clec16a/Map3k4/Mlst8/Fes/Abcg1/Pip4k2c/Hnrnpa2b1/Terf2/Rtel1/Slf2/Smc4/Nek2/Pot1a/Wdr45/Atmin/Atr/Slx1b/Arhgef10/Pip4k2a/Slf1/Swap70/Hmbox1/Rab3gap2/Bbs4/Camk2b/C2cd5/Pkib/Smcr8/Mfn1/Katnbl1/Cdc23/Cdk2/Tinf2/Tsc1/Braf/Mad1l1/Abi2/Igtp/Ube2b/Tapt1/Ralb/Tpm1/Pxn/Gsn/Add3/Ppp1r10/Atg2a/Tnks/Morc2a/Mapk8/Wrap73/Nrp1/Cenpj/Cdk5rap2/Ino80/Naf1/Mtor/Mcol…	315
GO:0034504	protein localization to nucleus	218/7365	247/9766	2.55808165532483e-07	2.83973607131327e-05	2.56225602176178e-05	App/Fam53c/Ormdl3/Sirt1/Bag3/Cdkn1a/Lats1/Ect2/Eif2ak3/Abca7/Hsp90ab1/Sun1/Tmco6/Bbs4/Mepce/Appl2/Ifng/Utp25/Brca1/Ipo13/Nup54/Pikfyve/Agap3/Skp1/Sp100/Lats2/Bard1/Spg11/Kpna6/Lmnb2/Mark3/Lilrb4b/Flcn/Snupn/Pttg1ip/Nup85/Zc3h12a/Sun2/Kat7/Prkcd/Mtor/Mavs/Supt7l/Plrg1/Ciz1/Atp13a2/Nup188/Pik3r1/Mfhas1/Lmna/Ppp3r1/Ubr5/Htt/Nup107/Kpna4/Tor1b/Sirt6/Eif4enif1/Tnfrsf1a/Nup98/Atf2/Gsk3b/Tsc2/Fam53a/Arl…	218
GO:0006913	nucleocytoplasmic transport	245/7365	280/9766	2.64188550951963e-07	2.83973607131327e-05	2.56225602176178e-05	Fam53c/Bag3/Cdkn1a/Hnrnpa2b1/Ect2/Pkd1/Nupl2/Hsp90ab1/Ppm1a/Tmco6/Ddx19b/Appl2/Nrde2/Ifng/Brca1/Ipo13/Sfn/Nup54/Rbm15b/Tsc1/Agap3/Sp100/Bard1/Spg11/Kpna6/Zfp384/Nxf1/Gle1/Snupn/Pttg1ip/Nup85/Anp32a/Zc3h12a/Prkcd/Mavs/Akap8l/Zc3h11a/Nup188/Pik3r1/Lmna/Ppp3r1/Nup43/Cdkn1b/Rbm4/Ubr5/Nup107/Kpna4/Sirt6/Eif4enif1/Tnfrsf1a/Nup98/Atf2/Gsk3b/Tsc2/Alyref2/Fmr1/Fam53a/Fbxo22/Nup155/Xpot/Styx/Nup37/Ahcyl1/D…	245
GO:0051169	nuclear transport	245/7365	280/9766	2.64188550951963e-07	2.83973607131327e-05	2.56225602176178e-05	Fam53c/Bag3/Cdkn1a/Hnrnpa2b1/Ect2/Pkd1/Nupl2/Hsp90ab1/Ppm1a/Tmco6/Ddx19b/Appl2/Nrde2/Ifng/Brca1/Ipo13/Sfn/Nup54/Rbm15b/Tsc1/Agap3/Sp100/Bard1/Spg11/Kpna6/Zfp384/Nxf1/Gle1/Snupn/Pttg1ip/Nup85/Anp32a/Zc3h12a/Prkcd/Mavs/Akap8l/Zc3h11a/Nup188/Pik3r1/Lmna/Ppp3r1/Nup43/Cdkn1b/Rbm4/Ubr5/Nup107/Kpna4/Sirt6/Eif4enif1/Tnfrsf1a/Nup98/Atf2/Gsk3b/Tsc2/Alyref2/Fmr1/Fam53a/Fbxo22/Nup155/Xpot/Styx/Nup37/Ahcyl1/D…	245
GO:0046700	heterocycle catabolic process	280/7365	323/9766	2.6961374464481e-07	2.83973607131327e-05	2.56225602176178e-05	Ncf1/Fastkd1/Pank4/Dhx34/Dnase1l1/Samhd1/Dnase1l3/Enpp1/Pan2/Nudt15/Nrde2/Cdadc1/Nudt13/Dxo/Mov10/Dis3l/Slfn9/Tet1/Entpd1/Tob1/Nbas/Dicer1/Apaf1/Tnrc6b/Fastkd3/Ago1/Nt5m/Rc3h2/Exosc7/Patl1/Traf2/Zc3h12a/Tnrc6c/Xdh/Naf1/Dffa/Rida/Mtor/Igf2bp3/Mettl14/Abcd1/Zfp36l1/Samd4b/Paip1/Tent4b/Upf3a/Noct/Dffb/Gmpr2/Upf2/Supv3l1/Edc3/Fastk/Tent5c/Pdxp/Eif4enif1/Smg9/Skic3/Fastkd2/Zswim8/Carhsp1/Khsrp/Mus81/E…	280
GO:0019439	aromatic compound catabolic process	284/7365	328/9766	2.8242419591748e-07	2.91137282812806e-05	2.62689291297938e-05	Ncf1/Fastkd1/Pank4/Dhx34/Dnase1l1/Samhd1/Dnase1l3/Enpp1/Pan2/Nudt15/Nrde2/Cdadc1/Nudt13/Dxo/Mov10/Dis3l/Slfn9/Tet1/Entpd1/Tob1/Nbas/Dicer1/Apaf1/Tnrc6b/Fastkd3/Ago1/Nt5m/Rc3h2/Exosc7/Patl1/Traf2/Zc3h12a/Tnrc6c/Xdh/Naf1/Dffa/Rida/Mtor/Gstz1/Igf2bp3/Mettl14/Abcd1/Zfp36l1/Samd4b/Paip1/Tent4b/Upf3a/Noct/Dffb/Gmpr2/Upf2/Supv3l1/Edc3/Fastk/Tent5c/Pdxp/Eif4enif1/Smg9/Skic3/Fastkd2/Zswim8/Carhsp1/Khsrp/M…	284
GO:0051168	nuclear export	133/7365	145/9766	3.2276778221474e-07	3.25793730173003e-05	2.93959342003906e-05	Bag3/Hnrnpa2b1/Pkd1/Nupl2/Ppm1a/Ddx19b/Nrde2/Sfn/Rbm15b/Tsc1/Sp100/Bard1/Nxf1/Gle1/Nup85/Akap8l/Zc3h11a/Nup188/Cdkn1b/Nup107/Sirt6/Nup98/Gsk3b/Alyref2/Fmr1/Nup155/Xpot/Styx/Ahcyl1/Dnajc27/Xpo6/Ythdc1/Ctdspl2/Thoc5/Thoc6/Pcid2/Ranbp3/Mcm3ap/Uhmk1/Rbm10/Hdac3/Adar/Pom121/Sarnp/Thoc1/Cse1l/Nup133/Xpo4/Tpr/Desi1/Xpo7/Strada/Nup62/Poldip3/Prkaca/Cdk5/Riok2/Ddx19a/Khdrbs1/Nup93/Nol6/Wipf1/Iws1/Mdm2/Set…	133
GO:1901873	regulation of post-translational protein modification	207/7365	234/9766	3.41819040056852e-07	3.37982295729683e-05	3.04956922310656e-05	Mecp2/Myo1c/Capn3/App/Dnajb2/Sirt1/Cry1/Tada2a/Trim21/Hdac8/Ticam1/Mad2l1/Siah2/Brca1/Fbxo33/Mad2l2/Ube2d1/Fancm/Ercc6/Parp10/Tollip/Skp1/Kansl3/Ube2b/Dcun1d2/Caml/Smad7/Sumo2/Ufl1/Spopl/Flcn/Ubxn2a/Mapk8/Pttg1ip/Btrc/Nxn/Kansl1/Zc3h12a/Mtor/Chfr/Tnfaip3/Rchy1/Gps2/Prmt3/Egr1/Pias4/Nfya/Auts2/Arrb1/Gnl3l/Kdm1a/Hmg20a/Wdr48/Atg7/Ppia/Marchf7/Gabarap/Wbp1l/Gsk3b/Ube2v2/Hmg20b/Ripk2/Arnt/Kat8/Mapk9/…	207
GO:0009117	nucleotide metabolic process	268/7365	309/9766	4.41857237805712e-07	4.28159663433735e-05	3.86322759706762e-05	Ncf1/Pank4/Gcdh/Mccc2/Gpd2/Pank3/Ampd1/Dmac2l/Mlst8/Pfas/Samhd1/Lipa/Enpp1/Nadk2/Rrm2b/Oasl2/Nme3/Nudt15/Gnai3/Slc25a13/Nme7/Sphk2/Hspa8/H6pd/Cmpk2/Nudt13/Mfn1/Ppat/Dgat1/Nmnat3/Prpsap2/Rhoq/Acadsb/Pdk1/Clpx/Entpd1/Uprt/Dcxr/Rpe/Dcakd/Flcn/Nt5m/Mvk/Rbks/Xdh/Mtor/Atpsckmt/Dlat/Hsd17b4/Eno1b/Crot/Abcd1/Ctns/Ctps2/Hmgcr/Mmut/Noct/Acss1/Dck/Gmpr2/Adcy3/Pdhx/Nudt2/Nmnat2/Dnm1l/Cox11/Hmgcs1/Nmrk1/Atp6v…	268
GO:0071897	DNA biosynthetic process	125/7365	136/9766	5.44201119000861e-07	5.07999657536344e-05	4.58361322632869e-05	Lig3/Sirt1/Map3k4/Cdkn1a/Hnrnpa2b1/Terf2/Nek2/Poll/Pot1a/Ctc1/Rrm2b/Atr/Hmbox1/Pkib/Poli/Mad2l2/Tinf2/Rfc3/Parp10/Jade2/Ptges3/Lin9/Rev3l/Tnks/Prkd2/Jade1/Rev1/Naf1/Kat7/Polg2/Meaf6/Sh2b1/Tent4b/Parp3/Gnl3l/Polk/Mapk3/Xrcc5/Pot1b/Gsk3b/Zbtb1/Wrn/Pold3/Ing5/Arrb2/Nvl/Parp4/Terf1/Ctnnb1/Mapkapk5/Tnf/Telo2/Primpol/Faap20/Pole/Acd/Atm/Wrnip1/Men1/Pole2/Pola1/Dcp2/Polb/Wrap53/Ptk2b/Ing4/Fbxo4/Parn/Pin…	125
GO:1901361	organic cyclic compound catabolic process	288/7365	334/9766	5.45221510668522e-07	5.07999657536344e-05	4.58361322632869e-05	Ncf1/Fastkd1/Pank4/Dhx34/Dnase1l1/Hsd17b11/Samhd1/Dnase1l3/Enpp1/Pan2/Nudt15/Nrde2/Cdadc1/Nudt13/Dxo/Mov10/Dis3l/Slfn9/Tet1/Scarb1/Entpd1/Tob1/Nbas/Dicer1/Apaf1/Tnrc6b/Fastkd3/Ago1/Nt5m/Rc3h2/Exosc7/Patl1/Traf2/Zc3h12a/Tnrc6c/Xdh/Naf1/Dffa/Rida/Mtor/Gstz1/Igf2bp3/Mettl14/Abcd1/Zfp36l1/Samd4b/Paip1/Tent4b/Upf3a/Noct/Dffb/Gmpr2/Upf2/Supv3l1/Edc3/Fastk/Tent5c/Pdxp/Eif4enif1/Smg9/Skic3/Fastkd2/Zswim8…	288
GO:0009165	nucleotide biosynthetic process	159/7365	177/9766	8.19421832109862e-07	7.34992649728603e-05	6.63174075133972e-05	Pank4/Gcdh/Pank3/Ampd1/Dmac2l/Pfas/Lipa/Nadk2/Rrm2b/Oasl2/Nme3/Slc25a13/Nme7/Sphk2/Cmpk2/Ppat/Nmnat3/Prpsap2/Pdk1/Entpd1/Uprt/Dcakd/Flcn/Atpsckmt/Dlat/Eno1b/Ctps2/Mmut/Acss1/Dck/Gmpr2/Adcy3/Pdhx/Nudt2/Nmnat2/Cox11/Nmrk1/Slc4a7/Impdh1/Flad1/Nampt/Ak3/Dnajc30/Acat1/Papss1/Prps2/Slc25a12/Dctd/Nme6/Prps1l3/Ampd2/Acsl4/Ppcdc/G6pdx/Antkmt/Idh2/Eno1/Stat3/Ndufb10/Tbpl1/Ppcs/Ndufv1/Pdk3/Uck1/Adk/Rfk/Pank…	159
GO:1901293	nucleoside phosphate biosynthetic process	159/7365	177/9766	8.19421832109862e-07	7.34992649728603e-05	6.63174075133972e-05	Pank4/Gcdh/Pank3/Ampd1/Dmac2l/Pfas/Lipa/Nadk2/Rrm2b/Oasl2/Nme3/Slc25a13/Nme7/Sphk2/Cmpk2/Ppat/Nmnat3/Prpsap2/Pdk1/Entpd1/Uprt/Dcakd/Flcn/Atpsckmt/Dlat/Eno1b/Ctps2/Mmut/Acss1/Dck/Gmpr2/Adcy3/Pdhx/Nudt2/Nmnat2/Cox11/Nmrk1/Slc4a7/Impdh1/Flad1/Nampt/Ak3/Dnajc30/Acat1/Papss1/Prps2/Slc25a12/Dctd/Nme6/Prps1l3/Ampd2/Acsl4/Ppcdc/G6pdx/Antkmt/Idh2/Eno1/Stat3/Ndufb10/Tbpl1/Ppcs/Ndufv1/Pdk3/Uck1/Adk/Rfk/Pank…	159
GO:0019693	ribose phosphate metabolic process	197/7365	223/9766	8.34356981116062e-07	7.34992649728603e-05	6.63174075133972e-05	Pank4/Gcdh/Mccc2/Pank3/Ampd1/Dmac2l/Pfas/Lipa/Enpp1/Nme3/Gnai3/Slc25a13/Nme7/Sphk2/Hspa8/Mfn1/Ppat/Dgat1/Prpsap2/Rhoq/Acadsb/Pdk1/Clpx/Entpd1/Uprt/Dcakd/Flcn/Mvk/Xdh/Atpsckmt/Dlat/Hsd17b4/Eno1b/Crot/Abcd1/Ctns/Ctps2/Hmgcr/Mmut/Acss1/Gmpr2/Adcy3/Pdhx/Nudt2/Dnm1l/Cox11/Hmgcs1/Atp6v1a/Mcee/Impdh1/Acot2/Ak3/Dnajc30/Acat1/Papss1/Prps2/Nudt4/Gpat4/Slc25a12/Nme6/Nt5e/Rora/Ogdh/Gtpbp1/Prps1l3/Ampd2/Nudt1…	197
GO:0016567	protein ubiquitination	418/7365	497/9766	9.50899868053427e-07	8.22698189414081e-05	7.42309615042459e-05	Fem1b/Vps11/Syvn1/Dnajb2/Sirt1/Klhl18/Irf2bp1/Cry1/Ubox5/Asb2/Zfp598/Herc4/Med18/Trim21/Rnf216/Klhl42/Rnf14/Hdac8/Ticam1/Pex12/Mad2l1/Trim39/Msl2/Siah2/Ankrd9/Ccnf/Brca1/Fbxl3/Dcaf1/Nhlrc3/Fbxo33/Mad2l2/Mib1/Med31/Ube2d1/Cdc23/Rnf31/Fancm/Parp10/Rnf113a1/Jade2/Skp1/Mylip/Trim32/Klhl24/Ube2b/Fbxo25/Bard1/Ddb2/Caml/Fbxl17/Med24/Socs7/Smad7/Shprh/Znrf3/Enc1/Klhl20/Arel1/Pcmtd1/Tnks/Ube4a/Med20/Ufl1/…	418
GO:0051656	establishment of organelle localization	292/7365	340/9766	1.01729642368039e-06	8.64701960128333e-05	7.80209057718313e-05	Septin1/Scrib/Dynlt1b/Mecp2/Myo1c/Dsn1/Arfgap3/Sirt1/Gpsm1/Fes/Tspan9/Stam/Ect2/Nek2/Fam91a1/Llgl1/Kif1c/Exoc8/Fcer1g/Brca2/Stard3/Tspan4/Sun1/Trappc10/Mad2l1/Sphk2/Myo5a/Abraxas1/Pdpk1/5730455P16Rik/Cdc23/Mad1l1/Chmp7/Kif18a/Ube2b/Spg11/Spc25/Lmnb2/D6Wsu163e/Bicd2/Wdr11/Rasgrp1/Nr4a3/Mapk8/Knl1/Klhl12/Ap3m1/Syne2/Vps4a/Ubxn2b/Exoc5/Cdk5rap2/Sun2/Trak1/Atp13a2/Ndel1/Bloc1s3/Syne3/Tcirg1/Lmna/Rhot…	292
GO:0009259	ribonucleotide metabolic process	191/7365	216/9766	1.04743537127739e-06	8.74969719627406e-05	7.89473520311253e-05	Pank4/Gcdh/Mccc2/Pank3/Ampd1/Dmac2l/Pfas/Lipa/Enpp1/Nme3/Gnai3/Slc25a13/Nme7/Sphk2/Hspa8/Mfn1/Ppat/Dgat1/Rhoq/Acadsb/Pdk1/Clpx/Entpd1/Uprt/Dcakd/Flcn/Mvk/Xdh/Atpsckmt/Dlat/Hsd17b4/Eno1b/Crot/Abcd1/Ctns/Ctps2/Hmgcr/Mmut/Acss1/Gmpr2/Adcy3/Pdhx/Nudt2/Dnm1l/Cox11/Hmgcs1/Atp6v1a/Mcee/Impdh1/Acot2/Ak3/Dnajc30/Acat1/Papss1/Prps2/Nudt4/Gpat4/Slc25a12/Nme6/Nt5e/Rora/Ogdh/Gtpbp1/Ampd2/Nudt18/Nudt7/Acsl4/At…	191
GO:0006754	ATP biosynthetic process	66/7365	68/9766	1.16104325888941e-06	9.22172883494951e-05	8.32064306154914e-05	Dmac2l/Lipa/Slc25a13/Sphk2/Entpd1/Flcn/Atpsckmt/Eno1b/Nudt2/Cox11/Ak3/Dnajc30/Slc25a12/Antkmt/Eno1/Stat3/Ndufb10/Ndufv1/Ndufs4/Ndufs1/Map2k1/Ndufa5/Bcl2l1/Ndufs7/Ndufa13/Ndufv3/Ndufb11/Ndufa9/Ndufa7/Uqcc3/Atp5pb/Ndufa3/Aldoa/Sdha/Ndufa2/Sdhc/Ndufa6/Sdhd/Stoml2/Tgfb1/Ndufab1/Ndufs2/Ndufb3/Ndufv2/Ndufa12/Ndufa8/Ndufc2/Ndufs5/Myc/Ndufc1/Ndufb1/Ndufa1/Parp1/Ndufs3/Vcp/Ndufb7/Sdhb/Ndufa10/Ndufb9/Ndufs…	66
GO:0010833	telomere maintenance via telomere lengthening	66/7365	68/9766	1.16104325888941e-06	9.22172883494951e-05	8.32064306154914e-05	Dclre1b/Map3k4/Hnrnpa2b1/Terf2/Rtel1/Nek2/Pot1a/Ctc1/Atr/Hmbox1/Pkib/Tinf2/Ptges3/Tnks/Naf1/Tent4b/Gnl3l/Terf2ip/Mapk3/Xrcc5/Pot1b/Slx4/Terf1/Rad51/Ctnnb1/Mapkapk5/Ercc4/Telo2/Acd/Atm/Dcp2/Wrap53/Fbxo4/Parn/Pinx1/Pml/Map2k7/Aurkb/Nat10/Mcrs1/Nek7/Pnkp/Cct6a/Stn1/Rad50/Ten1/Mapk1/Cct4/Dhx36/Nop10/Tnks2/Rpa1/Exosc10/Hnrnpu/Hsp90aa1/Cct7/Cct8/Hnrnpc/Gar1/Cct3/Dkc1/Parp1/Nhp2/Cct5/Cct2/Tcp1	66
GO:0032206	positive regulation of telomere maintenance	66/7365	68/9766	1.16104325888941e-06	9.22172883494951e-05	8.32064306154914e-05	Map3k4/Hnrnpa2b1/Terf2/Rtel1/Nek2/Pot1a/Atr/Slx1b/Hmbox1/Pkib/Tinf2/Ppp1r10/Tnks/Ino80/Naf1/Actr5/Terf2ip/Sirt6/Mapk3/Xrcc5/Pot1b/Ercc1/Ruvbl1/Slx4/Ino80c/Tfpt/Terf1/Ctnnb1/Mapkapk5/Nfrkb/Acd/Nbn/Atm/Mre11a/Ino80d/Fbxo4/Parn/Pml/Map2k7/Aurkb/Mcrs1/Ino80e/Ruvbl2/Nek7/Uchl5/Pnkp/Cct6a/Yy1/Rad50/Actl6a/Mapk1/Ino80b/Cct4/Atrx/Dhx36/Tnks2/Nabp2/Cct7/Gnl3/Cct8/Cct3/Hnrnpd/Dkc1/Cct5/Cct2/Tcp1	66
GO:0000723	telomere maintenance	121/7365	132/9766	1.22380503371292e-06	9.46764329603517e-05	8.5425284033315e-05	Dclre1b/Rad51d/Map3k4/Hnrnpa2b1/Terf2/Rtel1/Nek2/Pot1a/Ctc1/Atr/Slx1b/Brca2/Hmbox1/Hdac8/Pkib/Smc6/Mad2l2/Tinf2/Sp100/Ptges3/Tep1/Ppp1r10/Tnks/Xrcc4/Ino80/Naf1/Actr5/Lmna/Tent4b/Parp3/Gnl3l/Xrcc1/Terf2ip/Bmyc/Sirt6/Mapk3/Xrcc5/Pot1b/Ercc1/Wrn/Upf1/Shld1/Ruvbl1/Slx4/Blm/Smg5/Ino80c/Tfpt/Terf1/Rad51/Ctnnb1/Mapkapk5/Ercc4/Telo2/Zfp827/Nfrkb/Nsmce2/Acd/Xrn1/Nbn/Atm/Dcp2/Ylpm1/Wrap53/Mre11a/Ino80d/Smc…	121
GO:0006163	purine nucleotide metabolic process	235/7365	270/9766	1.23108674437609e-06	9.46764329603517e-05	8.5425284033315e-05	Ncf1/Pank4/Gcdh/Mccc2/Gpd2/Pank3/Ampd1/Dmac2l/Mlst8/Pfas/Samhd1/Lipa/Enpp1/Nadk2/Oasl2/Nme3/Nudt15/Gnai3/Slc25a13/Nme7/Sphk2/Hspa8/H6pd/Nudt13/Mfn1/Ppat/Dgat1/Nmnat3/Prpsap2/Rhoq/Acadsb/Pdk1/Clpx/Entpd1/Dcxr/Rpe/Dcakd/Flcn/Mvk/Rbks/Xdh/Mtor/Atpsckmt/Dlat/Hsd17b4/Eno1b/Crot/Abcd1/Ctns/Hmgcr/Mmut/Noct/Acss1/Dck/Gmpr2/Adcy3/Pdhx/Nudt2/Nmnat2/Dnm1l/Cox11/Hmgcs1/Atp6v1a/Slc4a7/Mcee/Impdh1/Art2b/Nampt/…	235
GO:0006119	oxidative phosphorylation	98/7365	105/9766	1.38484758118987e-06	0.000104837289544764	9.4593289550683e-05	Tmem135/Afg1l/Uqcrh/Nipsnap2/Atpsckmt/Abcd1/Tefm/Coq7/Ccnb1/Dnajc30/Pink1/Tnf/Ndufaf1/Cox4i1/Antkmt/Msh2/Chchd10/Coq9/Ndufb10/Ndufv1/Bid/Slc25a33/Coa6/Ndufs4/Ndufs1/Cox7c/Ndufa5/Cdk1/Ppif/Fxn/Dld/Iscu/Ndufs7/Ndufa13/Park7/Ndufv3/Ndufb11/Ndufa9/Ndufa7/Cox7a2/Uqcc3/Cox6a1/Cox7b/Cyc1/Atp5pb/Sdhaf2/Uqcrb/Ndufa3/Sdha/Ndufa2/Sdhc/Uqcrfs1/Dguok/Chchd2/Mtch2/Ndufa6/Sdhd/Stoml2/Uqcrc1/Ndufab1/Ndufs2/Ndufb…	98
GO:0006164	purine nucleotide biosynthetic process	136/7365	150/9766	1.41090761122983e-06	0.000105166882713978	9.48906770759108e-05	Pank4/Gcdh/Pank3/Ampd1/Dmac2l/Pfas/Lipa/Nadk2/Oasl2/Nme3/Slc25a13/Nme7/Sphk2/Ppat/Nmnat3/Prpsap2/Pdk1/Entpd1/Dcakd/Flcn/Atpsckmt/Dlat/Eno1b/Mmut/Acss1/Dck/Gmpr2/Adcy3/Pdhx/Nudt2/Nmnat2/Cox11/Slc4a7/Impdh1/Nampt/Ak3/Dnajc30/Acat1/Papss1/Prps2/Slc25a12/Nme6/Prps1l3/Ampd2/Acsl4/Ppcdc/G6pdx/Antkmt/Idh2/Eno1/Stat3/Ndufb10/Ppcs/Ndufv1/Pdk3/Adk/Pank2/Acly/Prps1/Ndufs4/Mlycd/Ndufs1/Map2k1/Ndufa5/Bcl2l1/C…	136
GO:0072522	purine-containing compound biosynthetic process	141/7365	156/9766	1.43431866486471e-06	0.00010529202926166	9.50035951384874e-05	Pank4/Gcdh/Pank3/Ampd1/Dmac2l/Pfas/Lipa/Nadk2/Oasl2/Nme3/Slc25a13/Nme7/Sphk2/Ppat/Nmnat3/Prpsap2/Pdk1/Entpd1/Dcakd/Flcn/Atpsckmt/Dlat/Eno1b/Mmut/Acss1/Dck/Gmpr2/Adcy3/Pdhx/Nudt2/Nmnat2/Cox11/Pgm2/Slc4a7/Impdh1/Nampt/Ak3/Dnajc30/Acat1/Papss1/Prps2/Slc25a12/Nme6/Nt5e/Prps1l3/Ampd2/Acsl4/Ppcdc/G6pdx/Antkmt/Idh2/Eno1/Stat3/Ndufb10/Ppcs/Ndufv1/Pdk3/Adk/Pank2/Acly/Prps1/Ndufs4/Mlycd/Ndufs1/Map2k1/Ndufa…	141
GO:0006405	RNA export from nucleus	72/7365	75/9766	1.6051624417607e-06	0.000116074806422844	0.000104732751306083	Hnrnpa2b1/Ddx19b/Nrde2/Rbm15b/Tsc1/Nxf1/Gle1/Nup85/Akap8l/Zc3h11a/Nup188/Nup107/Nup98/Alyref2/Fmr1/Nup155/Xpot/Ythdc1/Thoc5/Thoc6/Pcid2/Mcm3ap/Pom121/Sarnp/Thoc1/Nup133/Tpr/Nup62/Poldip3/Ddx19a/Khdrbs1/Nup93/Nol6/Iws1/Setd2/Xpo1/Phax/Srsf3/Xpo5/Fyttd1/Thoc2/Wnk1/Casc3/Thoc2l/Magohb/Pabpn1/Nup153/Ddx39b/Nup88/Chtop/Sem1/Nup214/Alkbh5/Ncbp1/Ncbp3/Cpsf6/Ssb/Rae1/Thoc3/Supt6/Nsun2/Ncbp2/Eny2/Thoc7/Nx…	72
GO:0000209	protein polyubiquitination	174/7365	196/9766	1.73154786965833e-06	0.000123372785713156	0.000111317620784691	Syvn1/Irf2bp1/Ubox5/Zfp598/Trim21/Rnf216/Klhl42/Rnf14/Brca1/Nhlrc3/Ube2d1/Cdc23/Rnf31/Parp10/Jade2/Skp1/Trim32/Ube2b/Bard1/Ddb2/Fbxl17/Shprh/Klhl20/Arel1/Tnks/Ube4a/Rc3h2/Btrc/Traf2/Ube3b/Rnf19b/Chfr/Tnfaip3/Dcaf15/Trim34a/Rnf146/Gps2/Nfe2l1/Cdc16/Amfr/Wdr24/Ubr5/Arih2/Tmem129/Ppia/Marchf7/Dzip3/Gabarap/G2e3/Ube2v2/Ube2g1/Mgrn1/Ripk2/Ube2j1/Fbxo22/Rnf5/Wsb1/Spop/Rnf19a/Rnf114/Cul4b/Ube2g2/Rnf126/…	174
GO:0034728	nucleosome organization	64/7365	66/9766	1.93523057188736e-06	0.000135886842330352	0.000122608887338646	H4c14/H1f1/Brd2/Spty2d1/Shprh/Arid2/Tspyl2/Chaf1b/H1f2/H3c6/Smarcd1/Tspyl1/Grwd1/Hira/H1f3/Mcm3ap/Lin54/Chd2/Pole3/Hp1bp3/Smarcc2/Sart3/Smyd3/Arid1a/Kat6b/Ubn1/Cebpg/H1f0/H1f5/Smarca2/Smarce1/Setd2/Nap1l4/Asf1a/H1f4/Chaf1a/Kat6a/Chd1/Mcm2/Cabin1/Naa60/Rsf1/Chrac1/Nasp/Hat1/Smarcd2/Asf1b/Rbbp4/Atrx/Supt6/Smarca5/Daxx/Supt16/Ssrp1/Smarcb1/Anp32b/Smarca4/Dnajc9/Baz1a/Smarcc1/Macroh2a1/Set/Nap1l1/Npm1	64
GO:0098813	nuclear chromosome segregation	205/7365	234/9766	2.08035146534205e-06	0.000143990040708318	0.000129920295271662	Septin1/Dsn1/Sirt1/Lats1/Phf10/Ect2/Smc4/Nek2/Arhgef10/Ccdc61/Brca2/Sun1/Mlh3/Chek2/Mad2l1/Abraxas1/Brip1/Bcl7b/Lcmt1/Cdc23/Mad1l1/Chmp7/Kif18a/Ube2b/Kntc1/Actb/Cep97/Spc25/Zcwpw1/Golga2/Knl1/Arid2/Wrap73/Vps4a/Cdk5rap2/Ino80/Psmc3ip/Chfr/Akap8l/Mybl2/Prc1/Cdc16/Pibf1/Ndc80/Bag6/Cdc42/Trappc12/Mis12/Aurka/Cenpe/Ncapg2/Smarcd1/Cdc6/Cit/Ccnb1/Kat5/Kif2a/Mzt1/Kif3b/Nipbl/Chmp1b/Cdt1/Abraxas2/Cenpf/M…	205
GO:0051028	mRNA transport	90/7365	96/9766	2.18027785852591e-06	0.000148780932740254	0.000134243053320358	Hnrnpa2b1/Nupl2/Ddx19b/Parp11/Nup54/Rbm15b/Zc3h3/Nxf1/Bicd2/Tnks/Gle1/Nup85/Srsf7/Igf2bp3/Akap8l/Zc3h11a/Nup188/Nup43/Zfp36l1/Htt/Nup107/Nup98/Khsrp/Alyref2/Fmr1/Nup155/Nup37/Ythdc1/Thoc5/Thoc6/Pcid2/Mcm3ap/Hnrnpa3/Seh1l/Pom121/Sarnp/Thoc1/Nup133/Qki/Tpr/Hsf1/Nup62/Poldip3/Nup210/Ddx19a/Aaas/Nup93/Iws1/Ahctf1/Setd2/Xpo1/Ranbp2/Srsf3/Fyttd1/Thoc2/Wnk1/Casc3/Thoc2l/Lrpprc/Magohb/Pabpn1/Ddx39b/Cetn3…	90
GO:0006281	DNA repair	414/7365	494/9766	2.39256183342765e-06	0.000160999473374403	0.000145267679740132	Lig3/Dclre1b/Smug1/Xpc/Rad51d/Atrip/Sirt1/Zswim7/Pogz/Phf10/Rtel1/Slf2/Smc4/Poll/Pot1a/Cyren/Taf6l/Samhd1/Rrm2b/Atr/Slx1b/Helb/Slf1/Ddx11/Brca2/Zmpste24/Faap24/Mlh3/Atxn7l3/Chek2/Ap5s1/Pms2/Endov/Fanca/Brca1/Fancg/Fancc/Rnf169/Poli/Abraxas1/Smc6/Prmt6/Brip1/Mad2l2/Bcl7b/Taf4/Fancm/Cdk2/Ercc6/Rfc3/Parp10/Taok1/Xab2/Ube2b/Bard1/Taf5l/Ddb2/Cep164/Actb/Taf2/Shprh/Esco2/Pds5b/Mgme1/Rev3l/Zcwpw1/Xrcc4/…	414
GO:0051650	establishment of vesicle localization	132/7365	146/9766	3.00914586554221e-06	0.000197099414702406	0.000177840175820779	Scrib/Mecp2/Myo1c/Arfgap3/Stam/Fam91a1/Kif1c/Exoc8/Stard3/Trappc10/Myo5a/5730455P16Rik/Spg11/Wdr11/Rasgrp1/Mapk8/Klhl12/Ap3m1/Vps4a/Exoc5/Trak1/Atp13a2/Ndel1/Bloc1s3/Tcirg1/Htt/Trappc11/Trappc12/Snapin/Synj1/Exoc4/Exoc6b/Limk2/Prkcz/Tesk1/Map4k2/Rab11b/Trak2/Dpysl2/Rab3gap1/Ctnnb1/Ikbkg/Hgs/Clasp2/Cln3/Ap1s2/Clasp1/Trappc8/Wasl/Itga4/Dctn1/Ap3d1/Tbc1d23/Trappc2/Trappc6b/Kifc1/Ykt6/Exoc6/Bloc1s6/T…	132
GO:0009150	purine ribonucleotide metabolic process	180/7365	204/9766	3.01039353725037e-06	0.000197099414702406	0.000177840175820779	Pank4/Gcdh/Mccc2/Pank3/Ampd1/Dmac2l/Pfas/Lipa/Enpp1/Nme3/Gnai3/Slc25a13/Nme7/Sphk2/Hspa8/Mfn1/Ppat/Dgat1/Rhoq/Acadsb/Pdk1/Clpx/Entpd1/Dcakd/Flcn/Mvk/Xdh/Atpsckmt/Dlat/Hsd17b4/Eno1b/Crot/Abcd1/Ctns/Hmgcr/Mmut/Acss1/Gmpr2/Adcy3/Pdhx/Nudt2/Dnm1l/Cox11/Hmgcs1/Atp6v1a/Mcee/Impdh1/Acot2/Ak3/Dnajc30/Acat1/Papss1/Prps2/Nudt4/Gpat4/Slc25a12/Nme6/Nt5e/Rora/Ogdh/Gtpbp1/Ampd2/Nudt18/Nudt7/Acsl4/Atp6v1b2/Ppcd…	180
GO:0006278	RNA-templated DNA biosynthetic process	54/7365	55/9766	3.30095555041396e-06	0.000207702982360463	0.00018740763364141	Map3k4/Terf2/Nek2/Pot1a/Ctc1/Atr/Hmbox1/Pkib/Tinf2/Ptges3/Tnks/Tent4b/Gnl3l/Mapk3/Xrcc5/Pot1b/Terf1/Ctnnb1/Mapkapk5/Telo2/Acd/Atm/Dcp2/Wrap53/Fbxo4/Parn/Pinx1/Pml/Map2k7/Aurkb/Nat10/Nek7/Pnkp/Cct6a/Stn1/Rad50/Ten1/Mapk1/Cct4/Nop10/Rpa1/Exosc10/Hnrnpu/Hsp90aa1/Cct7/Cct8/Hnrnpc/Gar1/Cct3/Dkc1/Nhp2/Cct5/Cct2/Tcp1	54
GO:0007004	telomere maintenance via telomerase	54/7365	55/9766	3.30095555041396e-06	0.000207702982360463	0.00018740763364141	Map3k4/Terf2/Nek2/Pot1a/Ctc1/Atr/Hmbox1/Pkib/Tinf2/Ptges3/Tnks/Tent4b/Gnl3l/Mapk3/Xrcc5/Pot1b/Terf1/Ctnnb1/Mapkapk5/Telo2/Acd/Atm/Dcp2/Wrap53/Fbxo4/Parn/Pinx1/Pml/Map2k7/Aurkb/Nat10/Nek7/Pnkp/Cct6a/Stn1/Rad50/Ten1/Mapk1/Cct4/Nop10/Rpa1/Exosc10/Hnrnpu/Hsp90aa1/Cct7/Cct8/Hnrnpc/Gar1/Cct3/Dkc1/Nhp2/Cct5/Cct2/Tcp1	54
GO:1904356	regulation of telomere maintenance via telomere lengthening	54/7365	55/9766	3.30095555041396e-06	0.000207702982360463	0.00018740763364141	Map3k4/Hnrnpa2b1/Terf2/Rtel1/Nek2/Pot1a/Ctc1/Atr/Hmbox1/Pkib/Tinf2/Tnks/Naf1/Tent4b/Gnl3l/Mapk3/Xrcc5/Pot1b/Slx4/Terf1/Ctnnb1/Mapkapk5/Ercc4/Acd/Atm/Dcp2/Fbxo4/Parn/Pinx1/Pml/Map2k7/Aurkb/Nat10/Mcrs1/Nek7/Pnkp/Cct6a/Stn1/Ten1/Mapk1/Cct4/Dhx36/Tnks2/Exosc10/Hnrnpu/Cct7/Cct8/Hnrnpc/Cct3/Dkc1/Parp1/Cct5/Cct2/Tcp1	54
GO:0090407	organophosphate biosynthetic process	316/7365	372/9766	3.355599213101e-06	0.00020843433573685	0.000188067524048697	Pank4/Gcdh/Plcg2/Ormdl3/Pank3/Slc25a10/Ampd1/Dmac2l/Itpkb/Pip4k2c/Pigb/Pisd/Pfas/Plscr1/Ptdss2/Lipa/Piga/Nadk2/Rrm2b/Oasl2/Agpat2/Pip4k2a/Nme3/Thtpa/Dhdds/Slc25a13/Nme7/Ppard/Idi1/Sphk2/Ckb/Socs5/Cmpk2/Ippk/Plscr3/Pigq/Ppat/Hycc1/Pi4kb/Samd8/Nmnat3/Pgap2/Prpsap2/Pip5k1c/Socs2/Pigo/Pdk1/Pigc/Entpd1/Cept1/Dgke/Socs7/Uprt/Slc25a19/Dcxr/Pigl/Pi4k2a/Dcakd/Hycc2/Mocs2/Flcn/Tmem38b/Mvk/Socs4/Etnk1/Ppip5…	316
GO:0016570	histone modification	130/7365	144/9766	4.37631161839875e-06	0.000268395313811923	0.000242169515672352	Map3k7/Mecp2/Myo1c/Setd1b/App/Sirt1/Tada2a/Hdac8/Atxn7l3/Ezh1/Msl2/Brca1/Ercc6/Rbbp5/Kansl3/Ube2b/Taf5l/Smyd5/Kansl1/Kat7/Morf4l1/Setd1a/Meaf6/Setbp1/Kmt5c/H1f2/Nfya/Auts2/Kdm1a/Ring1/Mrgbp/Kmt5b/Ash1l/Supt3/Kat8/Kat5/Leo1/Kansl2/Setd7/Hcfc1/Ruvbl1/Ep300/Crtc2/Setdb2/Rnf40/Usp16/Pcgf6/Tbl1x/Hdac3/Kmt2b/Sgf29/Kdm6b/Kmt2a/Yeats2/Phf20/Kat2a/Crebbp/Paf1/Kdm3b/Msl3/Rrp8/Smyd3/Kdm3a/Rnf2/Hdac4/Ehmt2/P…	130
GO:0032200	telomere organization	124/7365	137/9766	5.23156667605506e-06	0.000316836756818585	0.000285877584284956	Dclre1b/Rad51d/Map3k4/Hnrnpa2b1/Terf2/Rtel1/Nek2/Pot1a/Ctc1/Atr/Slx1b/Brca2/Hmbox1/Hdac8/Ezh1/Pkib/Smc6/Mad2l2/Tinf2/Sp100/Ptges3/Tep1/Ppp1r10/Tnks/Xrcc4/Ino80/Naf1/Actr5/Lmna/Tent4b/Parp3/Gnl3l/Xrcc1/Terf2ip/Bmyc/Sirt6/Mapk3/Xrcc5/Pot1b/Ercc1/Wrn/Upf1/Shld1/Ruvbl1/Slx4/Blm/Smg5/Ino80c/Tfpt/Terf1/Rad51/Ctnnb1/Mapkapk5/Ercc4/Telo2/Zfp827/Nfrkb/Nsmce2/Acd/Xrn1/Nbn/Atm/Dcp2/Ylpm1/Wrap53/Mre11a/Ino80…	124
GO:0051648	vesicle localization	138/7365	154/9766	6.18770933459098e-06	0.000370116687976461	0.000333951356290531	Scrib/Mecp2/Myo1c/Arfgap3/Stam/Fam91a1/Kif1c/Exoc8/Stard3/Trappc10/Myo5a/5730455P16Rik/Spg11/Wdr11/Rasgrp1/Mapk8/Klhl12/Ap3m1/Vps4a/Exoc5/Trak1/Atp13a2/Ndel1/Bloc1s3/Tcirg1/Htt/Trappc11/Trappc12/Snapin/Pik3cg/Synj1/Exoc4/Exoc6b/Limk2/Prkcz/Tesk1/Map4k2/Rab11b/Trak2/Dpysl2/Rab3gap1/Ctnnb1/Ikbkg/Hgs/Clasp2/Cln3/Ap1s2/Clasp1/Trappc8/Wasl/Itga4/Pten/Dctn1/Ap3d1/Tbc1d23/Trappc2/Trappc6b/Kifc1/Ykt6/Exo…	138
GO:0022900	electron transport chain	79/7365	84/9766	6.61191933779807e-06	0.000390667673068679	0.000352494236327027	Slc25a13/Afg1l/Etfdh/Thap11/Uqcrh/Polg2/Slc25a22/Enox2/Coq7/Norad/Ccnb1/Pink1/Slc25a12/Ndufaf1/Por/Cox4i1/Immp2l/Fdx1/Coq9/Sod2/Ndufv1/Bid/Coa6/Ndufs4/Ndufs1/Cox7c/Ndufa5/Cdk1/Vps54/Pum2/Dld/Iscu/Ndufs7/Park7/Etfa/Ndufv3/Ndufa7/Cox7a2/Uqcc3/Cox6a1/Cox7b/Cyc1/Sdhaf2/Uqcrb/Sdha/Sdhc/Uqcrfs1/Dguok/Chchd2/Mtch2/Sdhd/Uqcrc1/Ndufs2/Ndufb3/Plec/Fdx2/Ndufv2/Cox5a/Ndufa12/Ndufa8/Cox8a/Ndufc2/Uqcr10/Ndufs3…	79
GO:0031329	regulation of cellular catabolic process	369/7365	440/9766	7.48626181836693e-06	0.000436999259156479	0.000394298609152541	Map3k7/Mfsd8/Fastkd1/Dram2/Dhx34/App/Clec16a/Ormdl3/Tysnd1/Sirt1/Gpsm1/Bag3/Mlst8/Pip4k2c/Tmem59/Rragb/Npc1/Wdr45/Rab12/Trim21/Pip4k2a/Plk3/Pan2/Mtmr9/Gnai3/Prkaa1/Cpt1a/Zmpste24/Rab3gap2/Ticam1/Qsox1/Nrde2/Ifng/Smcr8/Dxo/Wdr41/Mov10/Atg13/Rragc/Mtmr4/Rnf31/Tsc1/Scarb1/Igtp/Mylip/Srebf1/Trim32/Usp30/Ralb/Rb1cc1/Etfbkmt/Tob1/Nbas/Dicer1/Casp1/Apaf1/Nprl2/Tnrc6b/Lrig2/Tpcn1/Atg2a/Fez2/Sesn1/Ufl1/Fa…	369
GO:0022904	respiratory electron transport chain	72/7365	76/9766	7.90086434792583e-06	0.000455710568639293	0.000411181574397694	Slc25a13/Afg1l/Uqcrh/Polg2/Slc25a22/Coq7/Norad/Ccnb1/Pink1/Slc25a12/Ndufaf1/Cox4i1/Immp2l/Coq9/Sod2/Ndufv1/Bid/Coa6/Ndufs4/Ndufs1/Cox7c/Ndufa5/Cdk1/Vps54/Pum2/Dld/Iscu/Ndufs7/Park7/Etfa/Ndufv3/Ndufa7/Cox7a2/Uqcc3/Cox6a1/Cox7b/Cyc1/Sdhaf2/Uqcrb/Sdha/Sdhc/Uqcrfs1/Dguok/Chchd2/Mtch2/Sdhd/Uqcrc1/Ndufs2/Plec/Ndufv2/Cox5a/Ndufa12/Ndufa8/Cox8a/Ndufc2/Uqcr10/Ndufs3/Cox5b/Sdhb/Uqcr11/Ndufa10/Uqcrq/Ndufb9/…	72
GO:0048193	Golgi vesicle transport	209/7365	241/9766	8.49047910064847e-06	0.000483957308736963	0.000436668231640782	Arfgap3/Llgl1/Rab12/Kif1c/Exoc8/Gga3/Cog4/Trappc10/Macf1/Blzf1/Steep1/Lman2l/Cyth3/Myo5a/Gga1/Insig1/Sec24b/Bet1l/Stx5a/Golph3l/Bnip1/Nbas/Arfgef2/Rbsn/Slc30a6/Klhl20/Bicd2/Golga2/Klhl12/Dop1a/Tmed4/Phaf1/Exoc5/Gosr1/Myo18a/Cog7/Sec23a/Snx3/Gabarapl2/Cog1/Mia2/Htt/Sec22a/Sec24c/Tmed7/Trappc11/Vapb/Trappc12/Yipf4/Atp2c1/Cog3/Tmem115/Spast/Vps41/Slc10a7/Exoc4/Exoc6b/Cog2/Ccdc91/Dnm2/Dop1b/Uvrag/Gol…	209
GO:0072521	purine-containing compound metabolic process	247/7365	288/9766	8.80837918015697e-06	0.000491286841832808	0.000443281571697714	Ncf1/Pank4/Gcdh/Mccc2/Gpd2/Pank3/Ampd1/Dmac2l/Mlst8/Pfas/Samhd1/Lipa/Enpp1/Nadk2/Oasl2/Nme3/Nudt15/Gnai3/Slc25a13/Nme7/Sphk2/Hspa8/H6pd/Nudt13/Mfn1/Icmt/Ppat/Dgat1/Nmnat3/Prpsap2/Rhoq/Acadsb/Pdk1/Clpx/Entpd1/Dcxr/Rpe/Dcakd/Flcn/Mvk/Rbks/Xdh/Mtor/Atpsckmt/Dlat/Hsd17b4/Eno1b/Crot/Abcd1/Ctns/Hmgcr/Mmut/Noct/Acss1/Dck/Gmpr2/Kdm1a/Adcy3/Pdhx/Nudt2/Nmnat2/Dnm1l/Cox11/Pgm2/Hmgcs1/Atp6v1a/Slc4a7/Mcee/Imp…	247
GO:0050684	regulation of mRNA processing	95/7365	103/9766	8.82186898647148e-06	0.000491286841832808	0.000443281571697714	Hnrnpa2b1/Ptbp3/Hspa8/Son/Rbm15b/Celf2/Rbm15/Srsf7/Zfp36l1/Snrnp70/Rbm4/Sf1/Nup98/Prdx6/Fmr1/Ccnb1/Leo1/Ahcyl1/Dyrk1a/Srpk1/Celf1/Tra2a/Ythdc1/Wtap/Fxr2/Rbm10/Zfp64/Qki/Paf1/Puf60/Rbmxl1/Tia1/Cdc73/Zc3h14/Khdrbs1/Rbmx/Rbm42/Srrm1/Wdr77/Sfswap/U2af2/Ddx17/Srsf4/Iws1/Fip1l1/Fxr1/Papola/Jmjd6/Srsf3/Prmt5/Srpk2/Hnrnpl/Tra2b/Rest/Cdk9/Mbnl2/Rbm25/Safb/Sltm/Fam172a/Pabpn1/Thrap3/Ptcd2/Nsrp1/Srsf9/Acin1…	95
GO:0022613	ribonucleoprotein complex biogenesis	340/7365	404/9766	8.95823107965279e-06	0.000493211699783156	0.000445018345380359	Prpf39/Ddx20/Coil/Dhx37/Tssc4/Fdxacb1/Mterf4/Atr/Mettl15/Urb2/Utp25/Urb1/Nol10/Celf2/Tsc1/Xab2/Mrm1/Ngrn/Trmt2b/Mettl5/Gcfc2/Tfb1m/Ptges3/Srfbp1/Nsa2/Gemin8/Dicer1/Rrn3/Ddx28/Utp23/Ago1/Exosc7/Tsr2/Ptbp2/Rpp30/Naf1/Gtpbp10/Rpp40/Mrm3/Mterf3/Nsun4/Mettl17/Nsun5/Tent4b/Gnl3l/Psip1/Rpusd4/Gemin5/Xrcc5/Fastkd2/Krr1/Pelp1/Cpsf7/Wbp11/Pop4/Exosc2/Utp6/Pwp2/Mrps2/Eif5/Grwd1/Nvl/Nopchap1/Ruvbl1/Srpk1/Noa…	340
GO:0061013	regulation of mRNA catabolic process	126/7365	140/9766	9.17625816393212e-06	0.000499538997800575	0.000450727382079363	Fastkd1/Dhx34/Pan2/Nrde2/Mov10/Tob1/Nbas/Dicer1/Tnrc6b/Fastkd3/Rc3h2/Exosc7/Patl1/Traf2/Zc3h12a/Tnrc6c/Rida/Mtor/Igf2bp3/Mettl14/Zfp36l1/Samd4b/Paip1/Tent4b/Upf3a/Noct/Fastk/Tent5c/Eif4enif1/Fastkd2/Carhsp1/Khsrp/Exosc2/Fmr1/Upf1/Dcp1a/E2f1/Ikbke/Celf1/Pnpt1/Mlh1/Pcid2/Gtpbp1/Fxr2/Rbm10/Mapkapk2/Brf1/Mettl16/Pabpc1/Qki/Traf5/Cnot3/Tbrg4/Dcp2/Mettl3/Cnot6/Ttc5/Exosc9/Zc3h14/Rnasel/Rc3h1/Cnot1/Fto/…	126
GO:0031047	regulatory ncRNA-mediated gene silencing	89/7365	96/9766	9.63378714057818e-06	0.000518618874401125	0.000467942900524224	Mecp2/Hnrnpa2b1/Zmpste24/Nrde2/Mov10/Dicer1/Zc3h7a/Tnrc6b/Ago1/Tnrc6c/Zc3h10/Trub1/Tent4b/Rbm4/Eif4enif1/Zswim8/Pus10/Exosc2/Spout1/Fmr1/Nup155/Ddx6/Tarbp2/Cnot10/Ago3/Drosha/Clp1/Znfx1/Elob/Adar/Helz/Snip1/Pabpc1/Eri1/Dgcr8/Cnot3/Stat3/Mettl3/Cnot6/Cnot9/Cnot1/Tsnax/Ddx17/Tnrc6a/Zc3h7b/Fxr1/Helz2/Parn/Srsf3/Xpo5/Ripk1/Pum2/Srrt/Tial1/Tut4/Fam172a/Nfkb1/Ddx3x/Limd1/Cnot7/Ncbp1/Pum1/Cnot8/Ncbp3/Kc…	89
GO:0051640	organelle localization	362/7365	432/9766	1.06862505568553e-05	0.000568954768658944	0.000513360307259919	Septin1/Scrib/Dynlt1b/Mecp2/Myo1c/Vps11/Dsn1/Arfgap3/Sirt1/Gpsm1/Fes/Tspan9/Stam/Ect2/Nek2/Fam91a1/Llgl1/Rab12/Kif1c/Exoc8/Fcer1g/Brca2/Stard3/Tspan4/Sun1/Trappc10/Mad2l1/Sphk2/Myo5a/Mfn1/Abraxas1/Calm1/Pdpk1/5730455P16Rik/Cdc23/Mad1l1/Chmp7/Kif18a/Ube2b/Spg11/Stx5a/Ralb/Spc25/Lmnb2/D6Wsu163e/Bicd2/Wdr11/Rasgrp1/Flcn/Snap29/Nr4a3/Mapk8/Hps6/Golga2/Knl1/Klhl12/Stx12/Ap3m1/Stx7/Syne2/Vps4a/Ubxn2b/E…	362
GO:0042773	ATP synthesis coupled electron transport	57/7365	59/9766	1.1396897971225e-05	0.000593741620113821	0.000535725153078638	Afg1l/Uqcrh/Coq7/Ccnb1/Pink1/Ndufaf1/Cox4i1/Coq9/Ndufv1/Bid/Coa6/Ndufs1/Cox7c/Cdk1/Dld/Iscu/Ndufs7/Park7/Ndufv3/Ndufa7/Cox7a2/Uqcc3/Cox6a1/Cox7b/Cyc1/Sdhaf2/Uqcrb/Sdha/Sdhc/Uqcrfs1/Dguok/Chchd2/Mtch2/Sdhd/Uqcrc1/Ndufs2/Ndufv2/Cox5a/Ndufa12/Ndufa8/Cox8a/Ndufc2/Uqcr10/Ndufs3/Cox5b/Sdhb/Uqcr11/Ndufa10/Uqcrq/Ndufb9/Uqcrc2/Ndufs8/Ndufb6/Ndufb8/Ndufs6/Cycs/Dnajc15	57
GO:0042775	mitochondrial ATP synthesis coupled electron transport	57/7365	59/9766	1.1396897971225e-05	0.000593741620113821	0.000535725153078638	Afg1l/Uqcrh/Coq7/Ccnb1/Pink1/Ndufaf1/Cox4i1/Coq9/Ndufv1/Bid/Coa6/Ndufs1/Cox7c/Cdk1/Dld/Iscu/Ndufs7/Park7/Ndufv3/Ndufa7/Cox7a2/Uqcc3/Cox6a1/Cox7b/Cyc1/Sdhaf2/Uqcrb/Sdha/Sdhc/Uqcrfs1/Dguok/Chchd2/Mtch2/Sdhd/Uqcrc1/Ndufs2/Ndufv2/Cox5a/Ndufa12/Ndufa8/Cox8a/Ndufc2/Uqcr10/Ndufs3/Cox5b/Sdhb/Uqcr11/Ndufa10/Uqcrq/Ndufb9/Uqcrc2/Ndufs8/Ndufb6/Ndufb8/Ndufs6/Cycs/Dnajc15	57
GO:0051052	regulation of DNA metabolic process	357/7365	426/9766	1.21249402084395e-05	0.000624950375637121	0.000563884397375692	Lig3/Mecp2/Atrip/Sirt1/Map3k4/Cdkn1a/Hnrnpa2b1/Tox/Terf2/Phf10/Rtel1/Slf2/Nek2/Pot1a/Cyren/Taf6l/H1f1/Ctc1/Atr/Slx1b/Helb/Slf1/Hmbox1/Zmpste24/Hdac8/Atxn7l3/Pms2/Ifng/Brca1/Pkib/Rnf169/Abraxas1/Mad2l2/Bcl7b/Taf4/Cdk2/Tinf2/Ercc6/Rfc3/Tet1/Jade2/Ube2b/Bard1/Taf5l/Ftx/Ptges3/Actb/Taf2/Esco2/Apaf1/Foxp3/Zcwpw1/Ppp1r10/Tnks/Xrcc4/Flcn/Mapk8/Prkd2/Atxn7/Arid2/Ttf1/Jade1/Ino80/Naf1/Kat7/Prkcd/Dffa/Morf…	357
GO:0007051	spindle organization	146/7365	165/9766	1.83098748281183e-05	0.000933803616234036	0.000842558561342665	Septin1/Mecp2/Sass6/Nek2/Tubgcp3/Pkd1/Arhgef10/Plk3/Ccdc61/Chek2/Haus5/Haus7/Abraxas1/Tubgcp6/Bora/Chmp7/Cep97/Spc25/Dicer1/Golga2/Wrap73/Cenpj/Ntmt1/Ino80/Pde4dip/Dlgap5/Mybl2/Chd3/Prc1/Pibf1/Tubgcp2/Parp3/Ndc80/Stil/Kiz/Aurka/Cenpe/Fam110a/Spast/Dctn6/Ccnb1/Kif2a/Mzt1/Limk2/Kif3b/Gpsm2/Tubgcp5/Chmp1b/Abraxas2/Map1s/Uvrag/Senp6/Clasp2/Mlh1/Tbce/Clasp1/Gtf2b/Haus6/Spice1/Hdac3/Pten/Drg1/Dctn1/Ccd…	146
GO:0010256	endomembrane system organization	318/7365	378/9766	1.87146344029877e-05	0.000944504205025785	0.000852213560039561	Plekha3/Vps11/Usp6nl/Usp50/Osbpl2/Lnpk/Abcg1/Lysmd3/Hps3/Plscr1/Vamp1/Fhip1b/Eif2ak3/Arl6ip1/Exoc8/Camsap2/Hook1/Abca7/Plk3/Sun1/Zmpste24/Cog4/Rab3gap2/Blzf1/Parp11/Steep1/Rab5b/Armh3/Myo5a/Ano6/Plscr3/Hook2/Snx19/Slc9a8/Psap/Brox/Chmp7/Pals1/Jagn1/Cxcr4/Stx5a/Caml/Golph3l/Bnip1/Tjap1/Srgn/Pi4k2a/Dnajc13/Ankle2/Arfgef2/Rbsn/Snap47/Pex5/Gsn/Lmnb2/Aktip/Asap1/Xrcc4/Ubxn2a/Snap29/Hps6/Rab43/Golga2/S…	318
GO:0051604	protein maturation	278/7365	328/9766	1.90862275515629e-05	0.000953327551415691	0.000860174747928818	Casp6/Tysnd1/Dnajb2/Dnajb5/Tspan14/Grpel2/Dnajc18/H2-DMb2/Tasp1/Fkrp/Hsp90ab1/Rhbdd1/Ppp1r15a/Zmpste24/Tmem260/Dnajb4/Fadd/Prss12/Pofut2/Qsox1/Hspa8/Lgmn/Tbca/Naa80/Psenen/Tbc1d10a/Ero1a/Lmf2/Mbtps1/Tesc/Clpx/Ptges3/Cpm/Srgn/Casp2/Casp1/Gsn/Dnajc10/Tbcc/Nudcd3/Oma1/Isca1/Dffa/C2cd3/Gzma/Pex19/Eno1b/Ptch1/Slc30a5/Xpnpep3/Grn/Dnajc25/Prdx4/Ahsa2/Ift52/Fuz/Tor1b/Ppia/Sppl3/Snapin/Spg7/Lonp2/Fkbp5/Af…	278
GO:0015931	nucleobase-containing compound transport	141/7365	159/9766	1.93839537920749e-05	0.000958318940026559	0.000864678411369355	Hnrnpa2b1/Nupl2/Abcc1/Ddx19b/Parp11/Nrde2/Slc33a1/Nup54/Rbm15b/Rftn2/Tsc1/Zc3h3/Slc35a2/Nxf1/Bicd2/Tnks/Gle1/Snupn/Nup85/Slc25a51/Ank/Epg5/Srsf7/Igf2bp3/Akap8l/Lrrc8a/Zc3h11a/Nup188/Slc25a32/Nup43/Zfp36l1/Htt/Nup107/Nup98/Khsrp/Alyref2/Fmr1/Nup155/Xpot/Slc35a1/Nup37/Slc35a3/Pnpt1/Ythdc1/Thoc5/Slc35b4/Thoc6/Pcid2/Mcm3ap/Hnrnpa3/Seh1l/Slc25a36/Abcc5/Pom121/Sarnp/Thoc1/Sidt2/Nup133/Qki/Tpr/Slc35b1/H…	141
GO:0006473	protein acetylation	91/7365	99/9766	2.00872509265925e-05	0.000983057886255966	0.0008870000329414	Map3k7/Mecp2/Myo1c/Atat1/App/Sirt1/Tada2a/Prkaa1/Hdac8/Msl2/Brca1/Naa80/Ercc6/Taok1/Kansl3/Taf5l/Esco2/Kat7/Morf4l1/Meaf6/Clock/Esco1/Nfya/Auts2/Bag6/Mrgbp/Cep295/Gsk3b/Supt3/Kat8/Sirt3/Kat5/Kansl2/Ing5/Ruvbl1/Ep300/Crtc2/Naa25/Gtf2b/Por/Sgf29/Yeats2/Phf20/Kat2a/Crebbp/Msl3/Hint2/Naa30/Naa16/Kat6b/Naa10/Brd8/Xbp1/Sf3b1/Smc5/Dmap1/Morf4l2/Naa35/Ing4/Pml/Nfyc/Msl1/Yeats4/Nat10/Naa15/Nfyb/Kat6a/Ruvb…	91
GO:0019646	aerobic electron transport chain	47/7365	48/9766	2.11569093077753e-05	0.00102505225596171	0.000924890993212534	Afg1l/Uqcrh/Pink1/Ndufaf1/Cox4i1/Coq9/Ndufv1/Ndufs1/Cox7c/Dld/Iscu/Ndufs7/Park7/Ndufa7/Cox7a2/Uqcc3/Cox6a1/Cox7b/Cyc1/Sdhaf2/Uqcrb/Sdha/Sdhc/Uqcrfs1/Sdhd/Uqcrc1/Ndufs2/Ndufv2/Cox5a/Ndufa8/Cox8a/Ndufc2/Uqcr10/Ndufs3/Cox5b/Sdhb/Uqcr11/Ndufa10/Uqcrq/Ndufb9/Uqcrc2/Ndufs8/Ndufb6/Ndufb8/Ndufs6/Cycs/Dnajc15	47
GO:0010608	post-transcriptional regulation of gene expression	331/7365	395/9766	2.55363768046894e-05	0.00122498758038337	0.00110528997258859	Scrib/Fastkd1/Mecp2/App/Rgs2/Unk/Zfp598/Sco1/Aco1/Mrps27/Eif2ak3/Pan2/Ppp1r15a/Zmpste24/Inpp5e/Eif4ebp3/Nrde2/Dxo/Mov10/Ireb2/Nhlrc3/Celf2/Lsm14b/Tsc1/Ngrn/Mettl5/Tob1/Dicer1/Zc3h7a/Enc1/Tnrc6b/Fastkd3/Ago1/Rc3h2/Exosc7/Mvk/Eef2k/Patl1/Traf2/Ern1/Zc3h12a/Tnrc6c/Naf1/Rida/Mtor/Mtg2/Ogfod1/Igf2bp3/Mettl14/Zc3h10/Trub1/Nck2/Nsun4/Zfp706/Zfp36l1/Samd4b/Paip1/Tent4b/Upf3a/Noct/Impact/Focad/Rbm4/Rpusd4…	331
GO:0006888	endoplasmic reticulum to Golgi vesicle-mediated transport	100/7365	110/9766	2.73771249809503e-05	0.00130041343659514	0.00117334571770781	Trappc10/Steep1/Lman2l/Insig1/Sec24b/Stx5a/Golga2/Klhl12/Tmed4/Gosr1/Sec23a/Mia2/Htt/Sec22a/Sec24c/Tmed7/Trappc11/Vapb/Trappc12/Yipf4/Cog3/Spast/Tmed1/Sec31a/Mia3/Mppe1/Trappc8/Zw10/Bet1/Sec24a/Lmf1/Trappc2/Trappc6b/Ergic1/Copg1/Ykt6/Ergic2/Trappc9/Tbc1d20/Arf1/Sar1a/Sec24d/Sec23b/Stx18/Lman1/Preb/Vapa/Trappc13/Trappc5/Tex261/Sec16a/Vti1a/Yif1a/Tmed2/Scfd1/Kdelr1/Copg2/Tmed9/Pef1/Copb1/Cnih4/Trip…	100
GO:0006626	protein targeting to mitochondrion	60/7365	63/9766	2.92769393782435e-05	0.00137715311929699	0.00124258691096418	Bag3/Grpel2/Mterf4/Prkaa1/Srebf1/Bag4/Timm21/Mipep/Fbxw7/Gsk3a/Dnlz/Timm29/Pink1/Bnip3l/Agk/Pmpca/Hspa4/Immp2l/Fis1/Timm44/Mfn2/Bid/Fbxo7/Mtch1/Tomm40l/Tomm34/Chchd4/Timm10/Timm17a/Timm50/Timm9/Tomm22/Pmpcb/Ndufa13/Aifm1/Parl/Aip/Bcap31/Pdcd5/Grpel1/Mff/Timm23/Dnajc19/Timm8a1/Tomm7/Hspd1/Timm22/Timm17b/Immp1l/Samm50/Hsp90aa1/Tomm70a/Mtch2/Tomm40/Pam16/Timm13/Romo1/Tomm20/Tomm5/Dnajc15	60
GO:0006903	vesicle targeting	53/7365	55/9766	3.10198888639579e-05	0.00141784303345166	0.00127930087837157	Scrib/Arfgap3/Fam91a1/Exoc8/Stard3/Trappc10/5730455P16Rik/Wdr11/Klhl12/Exoc5/Trappc11/Trappc12/Exoc4/Exoc6b/Map4k2/Clasp2/Clasp1/Trappc8/Tbc1d23/Trappc2/Trappc6b/Ykt6/Exoc6/Trappc9/Sar1a/Preb/Exoc1/Trappc13/Trappc5/Arfgap2/Sec16a/Exoc2/Stard3nl/Exoc3/Chp1/Gbf1/Tmed9/Pef1/Exoc7/Ahi1/Trip11/Psen1/Cul3/Trappc3/Cep19/Sar1b/Pdcd6/Trappc2l/Tmed10/Trappc4/Trappc6a/Trappc1/Ap1ar	53
GO:0010257	NADH dehydrogenase complex assembly	53/7365	55/9766	3.10198888639579e-05	0.00141784303345166	0.00127930087837157	Tmem186/Foxred1/Acad9/Ndufaf2/Ndufaf5/Ndufaf6/Timm21/Dmac2/Ndufaf3/Nubpl/Ndufaf1/Ndufaf7/Bcs1l/Ndufb10/Ndufs4/Tmem126b/Ndufaf4/Ndufs1/Ndufa5/Ndufaf8/Lyrm2/Ndufs7/Dmac1/Ndufa13/Aifm1/Oxa1l/Ndufb11/Ndufa9/Ndufa3/Ndufa2/Tmem126a/Ndufa6/Ndufab1/Ndufs2/Ndufb3/Ndufa12/Ndufa8/Ndufc2/Ndufs5/Ndufc1/Ndufb1/Ndufa1/Ndufs3/Ndufb7/Ndufa10/Ndufb9/Ndufs8/Ndufb6/Ndufa11/Ndufb8/Ndufb5/Ndufs6/Ndufb2	53
GO:0032981	mitochondrial respiratory chain complex I assembly	53/7365	55/9766	3.10198888639579e-05	0.00141784303345166	0.00127930087837157	Tmem186/Foxred1/Acad9/Ndufaf2/Ndufaf5/Ndufaf6/Timm21/Dmac2/Ndufaf3/Nubpl/Ndufaf1/Ndufaf7/Bcs1l/Ndufb10/Ndufs4/Tmem126b/Ndufaf4/Ndufs1/Ndufa5/Ndufaf8/Lyrm2/Ndufs7/Dmac1/Ndufa13/Aifm1/Oxa1l/Ndufb11/Ndufa9/Ndufa3/Ndufa2/Tmem126a/Ndufa6/Ndufab1/Ndufs2/Ndufb3/Ndufa12/Ndufa8/Ndufc2/Ndufs5/Ndufc1/Ndufb1/Ndufa1/Ndufs3/Ndufb7/Ndufa10/Ndufb9/Ndufs8/Ndufb6/Ndufa11/Ndufb8/Ndufb5/Ndufs6/Ndufb2	53
GO:1902850	microtubule cytoskeleton organization involved in mitosis	119/7365	133/9766	3.2551419634123e-05	0.00146260472587821	0.0013196887570631	Dynlt1b/Mecp2/Sass6/Gpsm1/Nek2/Pkd1/Arhgef10/Plk3/Ccdc61/Chek2/Mad2l1/Abraxas1/Bora/Chmp7/Cep97/Spc25/Golga2/Wrap73/Cenpj/Ubxn2b/Cdk5rap2/Ndel1/Dlgap5/Mybl2/Prc1/Mcph1/Pibf1/Parp3/Ndc80/Htt/Stil/Aurka/Cenpe/Fam110a/Spast/Dctn6/Ccnb1/Kat5/Kif2a/Mzt1/Kif3b/Gpsm2/Chmp1b/Abraxas2/Map1s/Clasp2/Tbce/Clasp1/Zw10/Spice1/Hdac3/Drg1/Dctn1/Poc1a/Kif4/Plk1/Kifc1/Tpr/Ints13/Nup62/Cep192/Chmp6/Stag1/Snhg15/Kif…	119
GO:0000819	sister chromatid segregation	165/7365	189/9766	3.28747235349227e-05	0.00146260472587821	0.0013196887570631	Dsn1/Sirt1/Lats1/Phf10/Smc4/Nek2/Arhgef10/Ccdc61/Chek2/Mad2l1/Abraxas1/Bcl7b/Lcmt1/Cdc23/Mad1l1/Chmp7/Kif18a/Kntc1/Actb/Cep97/Spc25/Golga2/Knl1/Arid2/Wrap73/Vps4a/Cdk5rap2/Ino80/Chfr/Akap8l/Mybl2/Prc1/Cdc16/Pibf1/Ndc80/Mis12/Cenpe/Ncapg2/Smarcd1/Cdc6/Cit/Ccnb1/Kat5/Kif2a/Mzt1/Kif3b/Nipbl/Chmp1b/Cdt1/Abraxas2/Dync1li1/Ncaph/Kif22/Cdc27/Cdca5/Clasp2/Champ1/Akap8/Pcid2/Clasp1/Ncaph2/Zw10/Seh1l/Nsmce…	165
GO:0000956	nuclear-transcribed mRNA catabolic process	99/7365	109/9766	3.32067120426425e-05	0.00146260472587821	0.0013196887570631	Dhx34/Pan2/Dxo/Tob1/Nbas/Tnrc6b/Ago1/Rc3h2/Exosc7/Patl1/Zc3h12a/Tnrc6c/Zfp36l1/Samd4b/Paip1/Tent4b/Upf3a/Noct/Upf2/Edc3/Eif4enif1/Smg9/Skic3/Exosc2/Upf1/Dcp1a/Eif3e/Smg5/Skic2/Smg8/Mlh1/Edc4/Gtpbp2/Upf3b/Xrn1/Pabpc1/Atm/Cnot3/Pelo/Pym1/Pnrc2/Dis3l2/Dcp2/Mtpap/Cnot6/Smg7/Exosc9/Rc3h1/Cnot1/Tent2/Smg1/Tnrc6a/Parn/Smg6/Pan3/Ybx1/Casc3/Hbs1l/Lsm1/Magohb/Thrap3/Cnot7/Ncbp1/Cnot8/Polr2g/Ssb/Cnot2/Cnot6…	99
GO:1903313	positive regulation of mRNA metabolic process	99/7365	109/9766	3.32067120426425e-05	0.00146260472587821	0.0013196887570631	Pan2/Hspa8/Mov10/Tob1/Tnrc6b/Rc3h2/Exosc7/Patl1/Zc3h12a/Tnrc6c/Rida/Mettl14/Zfp36l1/Samd4b/Paip1/Tent4b/Noct/Snrnp70/Eif4enif1/Nup98/Prdx6/Khsrp/Exosc2/Ccnb1/Leo1/Upf1/Dcp1a/Celf1/Tra2a/Pnpt1/Mlh1/Gtpbp1/Fxr2/Zfp64/Mettl16/Pabpc1/Cnot3/Paf1/Dcp2/Mettl3/Cnot6/Rbmxl1/Ttc5/Cdc73/Exosc9/Rbmx/Rc3h1/Cnot1/Wdr77/Fto/Tnrc6a/Fxr1/Parn/Zc3hav1/Prmt5/Rock2/Tra2b/Pan3/Ybx1/Lsm1/Ythdf3/Tut4/Zc3h12d/Ythdf1/Thr…	99
GO:0015986	proton motive force-driven ATP synthesis	45/7365	46/9766	3.58448819561864e-05	0.00151224987468881	0.00136448291338496	Atpsckmt/Dnajc30/Antkmt/Ndufb10/Ndufv1/Ndufs4/Ndufs1/Ndufa5/Ndufs7/Ndufa13/Ndufv3/Ndufb11/Ndufa9/Ndufa7/Atp5pb/Ndufa3/Sdha/Ndufa2/Sdhc/Ndufa6/Sdhd/Stoml2/Ndufab1/Ndufs2/Ndufb3/Ndufv2/Ndufa12/Ndufa8/Ndufc2/Ndufs5/Ndufc1/Ndufb1/Ndufa1/Ndufs3/Ndufb7/Sdhb/Ndufa10/Ndufb9/Ndufs8/Ndufb6/Ndufa11/Ndufb8/Ndufb5/Ndufs6/Ndufb2	45
GO:0031124	mRNA 3'-end processing	45/7365	46/9766	3.58448819561864e-05	0.00151224987468881	0.00136448291338496	App/Zc3h3/Rprd1a/Sympk/Cstf1/Zfp36l1/Papolg/Tent4b/Pcf11/Cpsf7/Ccnb1/Leo1/Ahcyl1/Cstf2t/Cpsf1/Ythdc1/Clp1/Rprd1b/Cstf2/Paf1/Tut1/Polr2d/Mtpap/Cdc73/Zc3h14/Rprd2/Tent2/Fip1l1/Papola/Lsm10/Virma/Wdr33/Cdk9/Scaf8/Cstf3/Cpsf2/Pabpn1/Ssu72/Ncbp1/Cpsf6/Ncbp2/Dhx36/Slbp/Cpsf3/Nudt21	45
GO:0032210	regulation of telomere maintenance via telomerase	45/7365	46/9766	3.58448819561864e-05	0.00151224987468881	0.00136448291338496	Map3k4/Terf2/Nek2/Pot1a/Ctc1/Atr/Hmbox1/Pkib/Tinf2/Tnks/Tent4b/Gnl3l/Mapk3/Xrcc5/Pot1b/Terf1/Ctnnb1/Mapkapk5/Acd/Atm/Dcp2/Fbxo4/Parn/Pinx1/Pml/Map2k7/Aurkb/Nat10/Nek7/Pnkp/Cct6a/Stn1/Ten1/Mapk1/Cct4/Exosc10/Hnrnpu/Cct7/Cct8/Hnrnpc/Cct3/Dkc1/Cct5/Cct2/Tcp1	45
GO:0042776	proton motive force-driven mitochondrial ATP synthesis	45/7365	46/9766	3.58448819561864e-05	0.00151224987468881	0.00136448291338496	Atpsckmt/Dnajc30/Antkmt/Ndufb10/Ndufv1/Ndufs4/Ndufs1/Ndufa5/Ndufs7/Ndufa13/Ndufv3/Ndufb11/Ndufa9/Ndufa7/Atp5pb/Ndufa3/Sdha/Ndufa2/Sdhc/Ndufa6/Sdhd/Stoml2/Ndufab1/Ndufs2/Ndufb3/Ndufv2/Ndufa12/Ndufa8/Ndufc2/Ndufs5/Ndufc1/Ndufb1/Ndufa1/Ndufs3/Ndufb7/Sdhb/Ndufa10/Ndufb9/Ndufs8/Ndufb6/Ndufa11/Ndufb8/Ndufb5/Ndufs6/Ndufb2	45
GO:0009896	positive regulation of catabolic process	328/7365	392/9766	3.58944758698066e-05	0.00151224987468881	0.00136448291338496	Map3k7/Vps11/App/Clec16a/Ormdl3/Dnajb2/Sirt1/Gpsm1/Bag3/Mlst8/Pip4k2c/Oaz1/Disc1/Tmem59/Wdr45/Rab12/Eif2ak3/Zfand2a/Trim21/Pip4k2a/Plk3/Pan2/Gga3/Gnai3/Rhbdd1/Prkaa1/Rnf14/Cpt1a/Rab3gap2/Ticam1/Ifng/Socs5/Smcr8/Dxo/Mov10/Dcaf1/Atg13/Idua/Gga1/Rnf31/Tsc1/Igtp/Mylip/Trim32/Stx5a/Ralb/Rb1cc1/Tob1/Nprl2/Tnrc6b/Cop1/Tpcn1/Atg2a/Sumo2/Sesn1/Ufl1/Flcn/Mapk8/Zer1/Foxo1/Rc3h2/Exosc7/Pttg1ip/Trp53inp1/Adam…	328
GO:0006900	vesicle budding from membrane	59/7365	62/9766	3.71314271112032e-05	0.00155087727891189	0.00139933590556104	Arfgap3/Trappc10/Insig1/Sec24b/Chmp7/Golph3l/Klhl12/Vps4a/Myo18a/Sec23a/Snx3/Sec24c/Trappc11/Vapb/Trappc12/Sec31a/Mia3/Ap1s2/Trappc8/Wasl/Ap3d1/Sec24a/Trappc2/Trappc6b/Trappc9/Tbc1d20/Arf1/Sar1a/Sec24d/Sec23b/Chmp6/Golph3/Preb/Vapa/Ap3s2/Trappc13/Trappc5/Arfgap2/Sec16a/Ap2m1/Gbf1/Tmed9/Pef1/Picalm/Cul3/Rab1a/Trappc3/Sar1b/S100a10/Pdcd6/Chmp5/Trappc2l/Ap3s1/Tmed10/Trappc4/Trappc6a/Chmp4b/Trappc1/S…	59
GO:0040029	epigenetic regulation of gene expression	158/7365	181/9766	4.88774088719563e-05	0.00202402603405665	0.00182625172330395	Mecp2/Sirt1/Jpx/Spi1/Dnmt3b/Usp21/Zmpste24/Kdm1b/Ezh1/Sphk2/Msl2/Nrde2/Samd1/Brca1/Wbp2/Rbm15b/Ing2/Cdk2/Tet1/Rbbp5/Kansl3/Ftx/Spty2d1/Rbm15/Dicer1/Lmnb2/Smyd5/Morc2a/Kansl1/Kat7/Setd1a/Lmna/Cenpv/Lrif1/Ubr5/Kdm1a/Bmyc/Sirt6/Trim37/Atf2/Gsk3b/Smarcd1/Kmt2d/Kat8/Phf2/Kansl2/Dyrk1a/Hcfc1/N6amt1/Arid4a/Ep300/Sin3a/Gsk3a/Setdb2/Rnf8/Ythdc1/Prmt7/Vps72/Tasor/Ppm1d/Mettl23/Znfx1/Airn/Kmt2b/Phf8/Sgf29/P…	158
GO:0016441	post-transcriptional gene silencing	51/7365	53/9766	5.09866908417432e-05	0.00209347895871395	0.00188891817186226	Mecp2/Zmpste24/Mov10/Celf2/Dicer1/Tnrc6b/Ago1/Tnrc6c/Zc3h10/Trub1/Focad/Rbm4/Eif4enif1/Zswim8/Fmr1/Ddx6/Tarbp2/Celf1/Ago3/Clp1/Elob/Adar/Helz/Dgcr8/Stat3/Cnot1/Tsnax/Tnrc6a/Fxr1/Helz2/Xpo5/Ripk1/Pum2/Tial1/Nfkb1/Limd1/Ncbp1/Pum1/Ncbp3/Ncbp2/Gigyf2/Ago2/Elavl1/Trp53/Eif4e2/Eloc/Tsn/Tgfb1/Dhx9/Eif6/Eif4g1	51
GO:0071214	cellular response to abiotic stimulus	162/7365	186/9766	5.20251556841659e-05	0.0021005156607482	0.00189526729435387	Eef1d/Capn3/Xpc/Sirt1/Bag3/Cdkn1a/Mlst8/Cdc25a/Ect2/Rdh11/Atr/Mapk11/Brca2/Rhbdd1/Zmpste24/Chek2/Ptger4/Brca1/Poli/Slc9a1/Rhob/Agap3/Oxsr1/Bard1/Ddb2/Actb/Casp1/Gna11/Micu1/Trp53inp1/Ino80/Prkcd/Mtor/Mcoln1/Clock/Actr5/Pik3r1/Got1/Zfp36l1/Egr1/Rac1/Pbk/Polk/Kdm1a/Rad1/Serpinb6a/Xrcc5/Ercc1/Gsk3b/Lrrc8d/Zbtb1/Gata3/Wrn/Pold3/Slc12a6/Mapk9/Nipbl/Blm/Spidr/Cul4b/Smpd1/Ep300/Rab11b/Tlk2/Fbxw7/Rcsd1/R…	162
GO:0104004	cellular response to environmental stimulus	162/7365	186/9766	5.20251556841659e-05	0.0021005156607482	0.00189526729435387	Eef1d/Capn3/Xpc/Sirt1/Bag3/Cdkn1a/Mlst8/Cdc25a/Ect2/Rdh11/Atr/Mapk11/Brca2/Rhbdd1/Zmpste24/Chek2/Ptger4/Brca1/Poli/Slc9a1/Rhob/Agap3/Oxsr1/Bard1/Ddb2/Actb/Casp1/Gna11/Micu1/Trp53inp1/Ino80/Prkcd/Mtor/Mcoln1/Clock/Actr5/Pik3r1/Got1/Zfp36l1/Egr1/Rac1/Pbk/Polk/Kdm1a/Rad1/Serpinb6a/Xrcc5/Ercc1/Gsk3b/Lrrc8d/Zbtb1/Gata3/Wrn/Pold3/Slc12a6/Mapk9/Nipbl/Blm/Spidr/Cul4b/Smpd1/Ep300/Rab11b/Tlk2/Fbxw7/Rcsd1/R…	162
GO:0042176	regulation of protein catabolic process	221/7365	259/9766	5.44638368682042e-05	0.00217926506400757	0.00196632183169267	Mfsd8/Vps11/App/Clec16a/Dnajb2/Oaz1/Sco1/Pkd1/Eif2ak3/Zfand2a/Plk3/Nudt15/Gga3/Hsp90ab1/Rhbdd1/Rnf14/Chek2/Mad2l1/Trim39/Ifng/Socs5/Dcaf1/Gga1/Mad2l2/Dedd/Mylip/Trim32/Stx5a/Caml/Cop1/Lrig2/Sumo2/Ufl1/Ubxn2a/Mapk8/Zer1/Foxo1/Pttg1ip/Adam8/Serpinb1a/Btrc/Sh3rf1/Socs4/Ern1/Rnf19b/Chfr/Tnfaip3/Atp13a2/Rchy1/Msn/Mdm4/Hmgcr/Smad4/Snx3/Gabarapl2/Nfe2l1/Vgll4/Pbk/Arih2/Bag6/Nub1/Atg7/Sirt6/Aurka/Marchf7…	221
GO:2000278	regulation of DNA biosynthetic process	86/7365	94/9766	5.51389091248617e-05	0.00217926506400757	0.00196632183169267	Map3k4/Cdkn1a/Hnrnpa2b1/Terf2/Nek2/Pot1a/Ctc1/Atr/Hmbox1/Pkib/Tinf2/Rfc3/Jade2/Ptges3/Tnks/Prkd2/Jade1/Naf1/Kat7/Polg2/Meaf6/Sh2b1/Tent4b/Parp3/Gnl3l/Mapk3/Xrcc5/Pot1b/Gsk3b/Ing5/Arrb2/Nvl/Parp4/Terf1/Ctnnb1/Mapkapk5/Tnf/Acd/Atm/Men1/Dcp2/Wrap53/Ptk2b/Ing4/Fbxo4/Parn/Pinx1/Pml/Map2k7/Rfc2/Aurkb/Ahr/Rfc5/Nat10/Mcrs1/Ccna2/Nek7/Ddx39b/Pnkp/Cct6a/Stn1/Gfer/Rfc4/Pcna/Ten1/Mapk1/Cct4/Camk2d/Exosc10/Tr…	86
GO:0009141	nucleoside triphosphate metabolic process	116/7365	130/9766	5.53249954330094e-05	0.00217926506400757	0.00196632183169267	Dmac2l/Samhd1/Lipa/Enpp1/Rrm2b/Nme3/Nudt15/Gnai3/Slc25a13/Nme7/Sphk2/Hspa8/Cmpk2/Mfn1/Rhoq/Clpx/Entpd1/Flcn/Atpsckmt/Eno1b/Ctns/Ctps2/Nudt2/Dnm1l/Cox11/Atp6v1a/Impdh1/Ak3/Dnajc30/Slc25a12/Nme6/Nt5e/Gtpbp1/Ampd2/Atp6v1b2/Antkmt/Opa1/Fis1/Eno1/Stat3/Ndufb10/Tbpl1/Ndufv1/Uck1/Efl1/Adk/Ndufs4/Bad/Ndufs1/Map2k1/Ndufa5/Bcl2l1/Smpdl3a/Ndufs7/Ndufa13/Itpa/Nudt5/Oga/Ndufv3/Ndufb11/Ndufa9/Ndufa7/Uck2/Parg/…	116
GO:0043543	protein acylation	115/7365	129/9766	6.59111165692993e-05	0.00257531741756657	0.00232367459348302	Map3k7/Mecp2/Myo1c/Atat1/App/Sirt1/Zdhhc24/Zdhhc13/Tada2a/Prkaa1/Ppm1a/Hdac8/Msl2/Brca1/Naa80/Ercc6/Taok1/Kansl3/Taf5l/Esco2/Zdhhc15/Zdhhc5/Zdhhc20/Kat7/Morf4l1/Meaf6/Clock/Esco1/Ppm1b/Nfya/Auts2/Zdhhc12/Bag6/Mrgbp/Cep295/Gsk3b/Supt3/Kat8/Sirt3/Zdhhc16/Kat5/Kansl2/Ing5/Zdhhc7/Ruvbl1/Ep300/Glul/Crtc2/Naa25/Ogdh/Zdhhc8/Zdhhc4/Gtf2b/Por/Sgf29/Yeats2/Phf20/Kat2a/Crebbp/Msl3/Zdhhc17/Hint2/Naa30/Naa16/…	115
GO:0080135	regulation of cellular response to stress	412/7365	500/9766	7.53283408082613e-05	0.00291972648972821	0.00263443031054071	Map3k7/Fem1b/Klhdc10/Syvn1/App/Atrip/Sirt1/Map3k4/Cry1/Dusp19/Phf10/Spi1/Rtel1/Insig2/Slf2/Pot1a/Plscr1/Cyren/Taf6l/Eif2ak3/Fktn/Atr/Helb/Abca7/Slf1/Brca2/Ppp1r15a/Zmpste24/Atxn7l3/Chek2/Zfp110/Slc38a2/Pnpla8/Xylt1/Brca1/Tnik/Rnf169/Abraxas1/Mad2l2/Bcl7b/Taf4/Insig1/Tsc1/Kremen1/Ercc6/Braf/Taok1/Igtp/Rtn4rl1/Trim32/Bard1/Taf5l/Slamf1/Rb1cc1/Actb/Taf2/Gsn/Mid1/Zcwpw1/Lrig2/Ppp1r10/Micu1/Xrcc4/Ufl1…	412
GO:0031123	RNA 3'-end processing	79/7365	86/9766	7.72101862361622e-05	0.00294553820719847	0.00265771987931025	App/Ptcd1/Zc3h3/Rprd1a/Sympk/Cstf1/Exosc7/Ints6l/Zfp36l1/Papolg/Tent4b/Pcf11/Supv3l1/Usb1/Cpsf7/Exosc2/Ccnb1/Leo1/Ahcyl1/Cstf2t/Cpsf1/Pnpt1/Ints1/Ythdc1/Ints8/Clp1/Rprd1b/Trmt10c/Eri1/Cstf2/Paf1/Tut1/Polr2d/Trnt1/Ints9/Mtpap/Ints14/Cdc73/Exosc9/Zc3h14/Ints7/Rprd2/Elac2/Tent2/Eri3/Ints5/Fip1l1/Parn/Papola/Lsm10/Virma/Wdr33/Cdk9/Scaf8/Ints6/Cstf3/Cpsf2/Tut4/Pabpn1/Ints2/Ssu72/Ncbp1/Cpsf6/Larp7/Ssb/…	79
GO:0070585	protein localization to mitochondrion	79/7365	86/9766	7.72101862361622e-05	0.00294553820719847	0.00265771987931025	Maip1/Bag3/Grpel2/Mterf4/Prkaa1/Srebf1/Mavs/Dnm1l/Bag4/Timm21/Mipep/Fbxw7/Gsk3a/Dnlz/Timm29/Marchf5/Pink1/Bnip3l/Agk/Pmaip1/Pmpca/Hspa4/Ddit3/Immp2l/Bcs1l/Fis1/Timm44/Akt1/Mfn2/Bid/Fbxo7/Mtch1/Isg15/Tomm40l/Tomm34/Sh3glb1/Chchd4/Timm10/Timm17a/Timm50/Timm9/Tomm22/Bbc3/Pmpcb/Cox18/Ndufa13/Aifm1/Bax/Oxa1l/Parl/Hk1/Aip/Bcap31/Pdcd5/Grpel1/Rala/Mff/Fkbp8/Timm23/Dnajc19/Timm8a1/Tomm7/Hspd1/Timm22/Timm…	79
GO:1900182	positive regulation of protein localization to nucleus	62/7365	66/9766	7.81803478043367e-05	0.00294791099074615	0.0026598608102914	Ormdl3/Bag3/Ect2/Eif2ak3/Hsp90ab1/Mepce/Ifng/Brca1/Zc3h12a/Kat7/Prkcd/Mavs/Pik3r1/Ubr5/Tnfrsf1a/Limk2/Tesk1/Tfrc/Ep300/Cd2ap/Parp9/Hdac3/Tpr/Crebbp/Mapk14/Akt1/Tyk2/Xbp1/Dmap1/Ogt/Jak2/Trim8/Pinx1/Dtx3l/Cdk1/Rbm22/Ppp3cb/Mcrs1/Psen1/Stk11/Trim28/Park7/Nmd3/Larp7/Ipo7/Mapk1/Flna/Fyn/Cdk5rap3/Zpr1/Hnrnpm/Hsp90aa1/Tardbp/Tgfb1/Lamtor5/Ptpn22/Ipo5/Parp1/Nutf2/Ran/Hcls1/Npm1	62
GO:0009895	negative regulation of catabolic process	210/7365	246/9766	7.84892709610429e-05	0.00294791099074615	0.0026598608102914	Dhx34/Clec16a/Mlst8/Sco1/Rragb/Npc1/Mtmr9/Hsp90ab1/Prkaa1/Mad2l1/Trim39/Qsox1/Nrde2/Ddit4/Smcr8/Rragc/Prmt6/Mad2l2/Tsc1/Gimap3/Dedd/Usp30/Caml/Etfbkmt/Tob1/Nbas/Dicer1/Lrig2/Fez2/Sik2/Flcn/Golga2/Slc7a5/Traf2/Naf1/Dffa/Mtor/Sufu/Igf2bp3/Tnfaip3/Foxk2/Mcl1/Mdm4/Hmgcr/Paip1/Smad4/Snx3/Tent4b/Gabarapl2/Upf3a/Noct/Dffb/Pbk/Git1/Bag6/Tent5c/Sirt6/Eif4enif1/Marchf7/Pik3cg/Tsc2/Fmr1/Crtc3/Rnf5/Styx/Cyp5…	210
GO:0006334	nucleosome assembly	49/7365	51/9766	8.35799716588335e-05	0.0030945285043921	0.00279215183938741	H4c14/H1f1/Brd2/Spty2d1/Shprh/Tspyl2/Chaf1b/H1f2/H3c6/Tspyl1/Grwd1/Hira/H1f3/Pole3/Hp1bp3/Sart3/Smyd3/Kat6b/Ubn1/H1f0/H1f5/Smarca2/Nap1l4/Asf1a/H1f4/Chaf1a/Kat6a/Mcm2/Cabin1/Naa60/Rsf1/Chrac1/Nasp/Hat1/Asf1b/Rbbp4/Atrx/Smarca5/Daxx/Supt16/Ssrp1/Anp32b/Smarca4/Dnajc9/Baz1a/Macroh2a1/Set/Nap1l1/Npm1	49
GO:0043487	regulation of RNA stability	123/7365	139/9766	8.36704301497141e-05	0.0030945285043921	0.00279215183938741	Fastkd1/Pan2/Nrde2/Dxo/Mov10/Tob1/Dicer1/Tnrc6b/Fastkd3/Rc3h2/Exosc7/Patl1/Traf2/Zc3h12a/Tnrc6c/Naf1/Rida/Mtor/Igf2bp3/Mettl14/Zfp36l1/Samd4b/Paip1/Tent4b/Noct/Fastk/Tent5c/Eif4enif1/Fastkd2/Carhsp1/Khsrp/Exosc2/Fmr1/Upf1/Dcp1a/E2f1/Ikbke/Celf1/Pnpt1/Mlh1/Pcid2/Fxr2/Rbm10/Mapkapk2/Brf1/Mettl16/Pabpc1/Qki/Traf5/Cnot3/Tbrg4/Dcp2/Mettl3/Cnot6/Exosc9/Zc3h14/Rnasel/Rc3h1/Cnot1/Fto/Hnrnpa0/Tnrc6a/Phax/…	123
GO:0032205	negative regulation of telomere maintenance	33/7365	33/9766	8.87921659630201e-05	0.00325907609159721	0.0029406209349635	Terf2/Rtel1/Pot1a/Ctc1/Tinf2/Tnks/Xrcc4/Tent4b/Gnl3l/Xrcc1/Terf2ip/Pot1b/Ercc1/Slx4/Terf1/Ercc4/Acd/Nbn/Atm/Dcp2/Pinx1/Pml/Smg6/Nat10/Mcrs1/Stn1/Rad50/Ten1/Tnks2/Exosc10/Hnrnpu/Hnrnpc/Parp1	33
GO:1903320	regulation of protein modification by small protein conjugation or removal	167/7365	193/9766	9.00142154933837e-05	0.00327908927868755	0.00295867856702827	Capn3/Dnajb2/Cry1/Trim21/Hdac8/Ticam1/Mad2l1/Siah2/Brca1/Fbxo33/Mad2l2/Ube2d1/Fancm/Parp10/Tollip/Skp1/Dcun1d2/Caml/Smad7/Sumo2/Ufl1/Spopl/Ubxn2a/Mapk8/Pttg1ip/Btrc/Nxn/Zc3h12a/Mtor/Chfr/Tnfaip3/Rchy1/Gps2/Prmt3/Egr1/Pias4/Arrb1/Gnl3l/Kdm1a/Hmg20a/Wdr48/Atg7/Ppia/Marchf7/Gabarap/Wbp1l/Gsk3b/Ube2v2/Hmg20b/Ripk2/Arnt/Mapk9/Nlrc3/Limk1/Paxip1/Arrb2/Tgfbr1/Abl1/Mtbp/Fbxw7/Vps28/Birc2/Gsk3a/Ctnnb1/Ame…	167
GO:0043488	regulation of mRNA stability	113/7365	127/9766	9.3299875643755e-05	0.00337341714547756	0.00304378934445023	Fastkd1/Pan2/Nrde2/Mov10/Tob1/Dicer1/Tnrc6b/Fastkd3/Rc3h2/Exosc7/Patl1/Traf2/Zc3h12a/Tnrc6c/Rida/Mtor/Igf2bp3/Mettl14/Zfp36l1/Samd4b/Paip1/Tent4b/Noct/Fastk/Tent5c/Eif4enif1/Fastkd2/Carhsp1/Khsrp/Exosc2/Fmr1/Upf1/Dcp1a/E2f1/Ikbke/Celf1/Pnpt1/Mlh1/Pcid2/Fxr2/Rbm10/Mapkapk2/Brf1/Mettl16/Pabpc1/Qki/Traf5/Cnot3/Tbrg4/Dcp2/Mettl3/Cnot6/Exosc9/Zc3h14/Rnasel/Rc3h1/Cnot1/Fto/Hnrnpa0/Tnrc6a/Traf3ip2/Fxr1/…	113
GO:0000387	spliceosomal snRNP assembly	32/7365	32/9766	0.00011786484978645	0.00416766678276102	0.00376043020994112	Ddx20/Coil/Tssc4/Gemin8/Gemin5/Aar2/Prmt7/Prpf3/Sart3/Gemin2/Snrpd3/Smn1/Wdr77/Prpf8/Prmt5/Snrpg/Prpf6/Usp4/Gemin6/Lsm4/Snrpe/Snrpb/Lsm2/Gemin7/Prpf19/Prpf31/Clns1a/Snrpc/Strap/Snrpf/Snrpd1/Snrpd2	32
GO:0090114	COPII-coated vesicle budding	32/7365	32/9766	0.00011786484978645	0.00416766678276102	0.00376043020994112	Insig1/Sec24b/Klhl12/Sec23a/Sec24c/Trappc11/Vapb/Trappc12/Sec31a/Mia3/Trappc8/Sec24a/Trappc2/Tbc1d20/Sar1a/Sec24d/Sec23b/Preb/Vapa/Trappc5/Sec16a/Pef1/Cul3/Rab1a/Trappc3/Sar1b/Pdcd6/Trappc2l/Trappc4/Trappc6a/Trappc1/Sec13	32
GO:0065004	protein-DNA complex assembly	130/7365	148/9766	0.000118951947916351	0.00416766678276102	0.00376043020994112	Pogz/H4c14/Med16/Thra/Taf6l/H1f1/Med18/Hjurp/Brd2/Taf4/Med31/Cenpn/Med25/Spty2d1/Kntc1/Med24/Taf2/Shprh/Med20/Brf2/Taf13/Cdc45/Med23/Dlgap5/Tspyl2/Chaf1b/H1f2/H3c6/Cenpv/Cenpt/Trappc12/Med27/Mis12/Cenpe/Tspyl1/Grwd1/Taf1b/Taf7/Med9/Cdt1/Hira/Ep300/Terf1/Rad51/Senp6/H1f3/Gtf2b/Zfp827/Cenpp/Itgb3bp/Pole3/Hp1bp3/Brf1/Cand1/Cenpc1/Taf8/Sart3/Cenpk/Pias1/Med6/Dr1/Smyd3/Med17/Nfkbiz/Med28/Med29/Kat6b/U…	130
GO:0009199	ribonucleoside triphosphate metabolic process	102/7365	114/9766	0.000120407741407104	0.00416766678276102	0.00376043020994112	Dmac2l/Lipa/Enpp1/Nme3/Gnai3/Slc25a13/Nme7/Sphk2/Hspa8/Mfn1/Rhoq/Clpx/Entpd1/Flcn/Atpsckmt/Eno1b/Ctns/Ctps2/Nudt2/Dnm1l/Cox11/Atp6v1a/Impdh1/Ak3/Dnajc30/Slc25a12/Nme6/Nt5e/Gtpbp1/Ampd2/Atp6v1b2/Antkmt/Opa1/Fis1/Eno1/Stat3/Ndufb10/Ndufv1/Uck1/Efl1/Ndufs4/Bad/Ndufs1/Map2k1/Ndufa5/Bcl2l1/Ndufs7/Ndufa13/Itpa/Nudt5/Ndufv3/Ndufb11/Ndufa9/Ndufa7/Uck2/Parg/Uqcc3/Atp5pb/Nme4/Ndufa3/Aldoa/Sdha/Ndufa2/Sdhc/…	102
GO:0006360	transcription by RNA polymerase I	54/7365	57/9766	0.000120427935931175	0.00416766678276102	0.00376043020994112	Myo1c/Eif2ak3/Ppp1r15a/Zmpste24/Ippk/Ercc6/Dedd/Spty2d1/Rrn3/Ttf1/Mtor/Taf1a/Atf4/Maf1/Taf1c/Taf1b/Gtf2h1/Carm1/Pdcd7/Phf8/Ercc3/Crebbp/Wdr75/Ubtf/Prr7/Utp15/Pih1d1/Sf3b1/Polr1e/Mars1/Sirt7/Nol11/Pwp1/Tcof1/Baz2a/Polr1g/Polr1h/Flna/Smarca5/Dek/Baz1b/Polr2l/Gtf2h5/Heatr1/Polr2f/Nop53/Smarcb1/Lyar/Smarca4/Ddx21/Wdr43/Mybbp1a/Macroh2a1/Ncl	54
GO:0006406	mRNA export from nucleus	54/7365	57/9766	0.000120427935931175	0.00416766678276102	0.00376043020994112	Hnrnpa2b1/Ddx19b/Rbm15b/Nxf1/Gle1/Nup85/Akap8l/Zc3h11a/Nup107/Alyref2/Fmr1/Nup155/Ythdc1/Thoc5/Thoc6/Pcid2/Mcm3ap/Sarnp/Thoc1/Nup133/Tpr/Poldip3/Ddx19a/Nup93/Iws1/Setd2/Xpo1/Srsf3/Fyttd1/Thoc2/Wnk1/Casc3/Thoc2l/Magohb/Pabpn1/Ddx39b/Nup88/Chtop/Sem1/Nup214/Alkbh5/Ncbp1/Ncbp3/Thoc3/Supt6/Nsun2/Eny2/Thoc7/Nxt1/Magoh/Alyref/Eif4a3/Ddx39a/Rbm8a	54
GO:0098727	maintenance of cell number	116/7365	131/9766	0.000124353770657536	0.00427300722578554	0.0038554774881728	Phf10/Spi1/Taf6l/Sap30/Fancc/Bcl7b/Ing2/Braf/Tet1/Taf5l/Med24/Actb/Dicer1/Sinhcaf/Rbpj/Mapk8/Foxo1/Sav1/Brms1l/Bcl9/Setd1a/Mettl14/Zfp706/Mcph1/Brms1/Sirt6/Eif4enif1/Med27/Tpt1/Smarcd1/Leo1/Ddx6/Nipbl/Ss18/Arid4a/Sin3a/Rtf1/Vps72/Setd6/Zhx2/Brd9/Bcl7c/Kdm4c/Foxo3/Kat2a/Lbh/Cnot3/Crebbp/Pelo/Paf1/Cul4a/Med12/Med6/Dpf2/Stat3/Dis3l2/Arid4b/Mettl3/Nkap/Med17/Kdm3a/Med28/Suds3/Cdc73/Arid1a/Cnot1/Smarc…	116
GO:0031056	regulation of histone modification	40/7365	41/9766	0.000132834102520688	0.00452030683707685	0.00407861263253059	Mecp2/Myo1c/App/Sirt1/Tada2a/Hdac8/Brca1/Ercc6/Kansl3/Kansl1/Nfya/Auts2/Kat8/Kansl2/Hcfc1/Ep300/Phf20/Rrp8/Ehmt2/Nelfa/Xbp1/Sf3b1/Ehmt1/Ogt/Pml/Nfyc/Nfyb/Mcrs1/Wdr5/Eed/Baz2a/Smarca5/Dek/Baz1b/Noc2l/Tgfb1/Nelfe/Ube2n/Ddx21/Mybbp1a	40
GO:0018205	peptidyl-lysine modification	160/7365	185/9766	0.000133416693024147	0.00452030683707685	0.00407861263253059	Map3k7/Mecp2/Myo1c/Pias2/Capn3/Atat1/Setd1b/App/Sirt1/Ifih1/Tada2a/Prkaa1/Hdac8/Ezh1/Msl2/Brca1/Ercc6/Tollip/Rbbp5/Kansl3/Taf5l/Etfbkmt/Sirt5/Sumo2/Smyd5/Kansl1/Kat7/Morf4l1/Setd1a/Atpsckmt/Meaf6/Esco1/Setbp1/Egr1/Kmt5c/Pias4/H1f2/Nfya/Auts2/Gnl3l/Hmg20a/Bag6/Mrgbp/Kmt5b/Ash1l/Supt3/Hmg20b/Arnt/Kat8/Sirt3/Vcpkmt/Kat5/Kansl2/Setd7/Hcfc1/Ruvbl1/Kmt5a/Cbx4/Ep300/Crtc2/Setd3/Setdb2/Ctnnb1/Senp6/Setd6…	160
GO:0061024	membrane organization	406/7365	494/9766	0.000134438878538625	0.00452330810083083	0.0040813206328283	Dynlt1b/Maip1/Vps11/Plcg2/Osbpl2/Arfgap3/Npc1/Plscr1/Vamp1/Rab12/Arl6ip1/Vps8/Exoc8/Abca7/Pip4k2a/Chchd6/Fcer1g/Gnai3/Sun1/Zmpste24/Abcc1/Trappc10/Dlg4/Parp11/Steep1/Appl2/Dynlt1a/C2cd5/Pikfyve/Ano6/Plscr3/Atp11c/Slc9a1/Insig1/Sorbs1/Ssh1/Psap/Brox/Gimap3/Sec24b/Chmp7/Pals1/Cxcr4/Spg11/Stx5a/Slamf1/Caml/Golph3l/Bnip1/Ankle2/Snap47/Vav3/Pex5/Gsn/Lmnb2/Asap1/Xrcc4/Alkbh7/Alkbh4/Ubxn2a/Snap29/Adam8/…	406
GO:0051054	positive regulation of DNA metabolic process	218/7365	257/9766	0.000135682998208751	0.00453350160389378	0.00409051809482828	Mecp2/Sirt1/Map3k4/Hnrnpa2b1/Tox/Terf2/Phf10/Rtel1/Slf2/Nek2/Pot1a/Ctc1/Atr/Slx1b/Slf1/Hmbox1/Pms2/Ifng/Brca1/Pkib/Abraxas1/Mad2l2/Bcl7b/Cdk2/Tinf2/Ercc6/Rfc3/Ube2b/Ptges3/Actb/Zcwpw1/Ppp1r10/Tnks/Mapk8/Prkd2/Arid2/Ino80/Naf1/Kat7/Prkcd/Morf4l1/Polg2/Ciz1/Meaf6/Actr5/Ccdc117/Hmces/Kmt5c/Pias4/Epc2/Rac1/Parp3/Xrcc1/Terf2ip/Cdc42/Wdr48/Mrgbp/Sirt6/Kmt5b/Mapk3/Xrcc5/Wiz/Pot1b/Ercc1/Gsk3b/Ube2v2/Smar…	218
GO:1990542	mitochondrial transmembrane transport	47/7365	49/9766	0.000136613257826314	0.00453350160389378	0.00409051809482828	Maip1/Sfxn2/Grpel2/Slc25a13/Micu1/Slc25a28/Micu3/Slc25a32/Slc25a22/Slc25a38/Ucp2/Timm21/Slc25a40/Mcu/Pnpt1/Dnlz/Slc25a12/Slc25a36/Mcub/Opa1/Timm44/Akt1/Slc25a33/Afg3l2/Tomm40l/Mcur1/Timm17a/Timm50/Micu2/Grpel1/Psen2/Timm23/Sfxn3/Dnajc19/Tomm7/Timm17b/Tomm70a/Tomm40/Pam16/Mrpl18/Vdac1/Smdt1/Romo1/Tomm20/Slc25a39/Sfxn1/Dnajc15	47
GO:0019827	stem cell population maintenance	115/7365	130/9766	0.000147071378614187	0.00484735258085534	0.00437370164972945	Phf10/Spi1/Taf6l/Sap30/Fancc/Bcl7b/Ing2/Braf/Tet1/Taf5l/Med24/Actb/Dicer1/Sinhcaf/Rbpj/Mapk8/Foxo1/Sav1/Brms1l/Bcl9/Setd1a/Mettl14/Zfp706/Mcph1/Brms1/Sirt6/Eif4enif1/Med27/Tpt1/Smarcd1/Leo1/Ddx6/Nipbl/Ss18/Arid4a/Sin3a/Rtf1/Vps72/Setd6/Zhx2/Brd9/Bcl7c/Kdm4c/Foxo3/Kat2a/Lbh/Cnot3/Crebbp/Pelo/Paf1/Cul4a/Med12/Med6/Dpf2/Stat3/Dis3l2/Arid4b/Mettl3/Nkap/Med17/Kdm3a/Med28/Suds3/Cdc73/Arid1a/Cnot1/Smarc…	115
GO:0032386	regulation of intracellular transport	201/7365	236/9766	0.000149200210882289	0.00488429068732898	0.00440703041105366	Mecp2/Myo1c/Vps11/Cdk5r1/Bag3/Oaz1/Ect2/Rab21/Plk3/Hsp90ab1/Prkaa1/Ppm1a/Nrde2/Ifng/C2cd5/Brca1/Sfn/Nup54/Insig1/Sec24b/Sp100/Srebf1/Bard1/Ttc21b/Dnajc13/Dennd10/Mapk8/Inpp5f/Zc3h12a/Prkcd/Mavs/Akap8l/Atp13a2/Ndel1/Pik3r1/Msn/Snx3/Nus1/Rbm4/Ubr5/Erlec1/Cdc42/Sirt6/Gripap1/Mapk3/Tnfrsf1a/Bag4/Gsk3b/Zfand1/Tamalin/Ube2j1/Capn10/Nefh/Dnajc27/Eif3e/Nf2/Arfip1/Gdi1/Ube2g2/Ep300/Rab11b/Fbxw7/Gsk3a/Ctds…	201
GO:0051225	spindle assembly	100/7365	112/9766	0.00017168775709925	0.00556687012898564	0.00502291274687467	Septin1/Sass6/Nek2/Tubgcp3/Arhgef10/Ccdc61/Chek2/Haus5/Haus7/Abraxas1/Tubgcp6/Chmp7/Cep97/Dicer1/Golga2/Wrap73/Cenpj/Ino80/Mybl2/Prc1/Pibf1/Tubgcp2/Ndc80/Stil/Aurka/Cenpe/Kif2a/Mzt1/Kif3b/Gpsm2/Tubgcp5/Chmp1b/Abraxas2/Senp6/Clasp2/Mlh1/Clasp1/Gtf2b/Haus6/Spice1/Hdac3/Pten/Drg1/Ccdc69/Ncor1/Plk1/Kifc1/Tpr/Haus2/Haus3/Tubgcp4/Cep192/Washc5/Chmp6/Stag1/Snhg15/Kif11/Rcc1/Aaas/Lsm14a/Sac3d1/Rnf4/Washc…	100
GO:0006356	regulation of transcription by RNA polymerase I	39/7365	40/9766	0.000172348920402032	0.00556687012898564	0.00502291274687467	Myo1c/Eif2ak3/Ppp1r15a/Zmpste24/Ippk/Ercc6/Dedd/Mtor/Atf4/Maf1/Carm1/Pdcd7/Phf8/Crebbp/Wdr75/Ubtf/Prr7/Utp15/Pih1d1/Sf3b1/Mars1/Sirt7/Nol11/Pwp1/Baz2a/Flna/Smarca5/Dek/Baz1b/Heatr1/Nop53/Smarcb1/Lyar/Smarca4/Ddx21/Wdr43/Mybbp1a/Macroh2a1/Ncl	39
GO:1901875	positive regulation of post-translational protein modification	123/7365	140/9766	0.000177244496685396	0.0056870833539122	0.0051313795380582	Myo1c/App/Dnajb2/Sirt1/Cry1/Ticam1/Brca1/Fbxo33/Ube2d1/Fancm/Ercc6/Tollip/Skp1/Kansl3/Dcun1d2/Sumo2/Mapk8/Pttg1ip/Btrc/Kansl1/Zc3h12a/Chfr/Rchy1/Egr1/Pias4/Auts2/Arrb1/Kdm1a/Marchf7/Gabarap/Wbp1l/Gsk3b/Ube2v2/Ripk2/Arnt/Kat8/Mapk9/Kansl2/Paxip1/Hcfc1/Ep300/Fbxw7/Birc2/Gsk3a/Amer1/Rnf40/Dcun1d1/Ndfip1/Hdac3/Trib1/Ndfip2/Pten/Xiap/Phf20/Topors/Plk1/Fzr1/Ube3a/Birc3/Axin1/Pias1/Rrp8/Rnf111/Hdac4/Ubq…	123
GO:0046034	ATP metabolic process	80/7365	88/9766	0.000179687393195243	0.00572753565809838	0.00516787911315682	Dmac2l/Lipa/Enpp1/Slc25a13/Sphk2/Hspa8/Clpx/Entpd1/Flcn/Atpsckmt/Eno1b/Ctns/Nudt2/Dnm1l/Cox11/Atp6v1a/Ak3/Dnajc30/Slc25a12/Nt5e/Ampd2/Atp6v1b2/Antkmt/Fis1/Eno1/Stat3/Ndufb10/Ndufv1/Ndufs4/Bad/Ndufs1/Map2k1/Ndufa5/Bcl2l1/Ndufs7/Ndufa13/Nudt5/Ndufv3/Ndufb11/Ndufa9/Ndufa7/Parg/Uqcc3/Atp5pb/Ndufa3/Aldoa/Sdha/Ndufa2/Sdhc/Ndufa6/Sdhd/Stoml2/Tgfb1/Ndufab1/Ndufs2/Ndufb3/Ndufv2/Ndufa12/Ndufa8/Ndufc2/Ndufs…	80
GO:0006605	protein targeting	195/7365	229/9766	0.000191305030351814	0.00605799262780746	0.00546604603406319	Myo1c/Cdk5r1/Bag3/Zfyve16/Zdhhc24/Grpel2/Arl6ip1/Vps8/Zfand2a/Mterf4/Rab3ip/Gga3/Prkaa1/Macf1/Pex16/Pex12/Hspa8/C2cd5/Nup54/Pikfyve/Mon1b/Vps37c/Igtp/Srebf1/Pxk/Zdhhc15/Pex5/Vps4a/Zdhhc20/Trak1/Pex19/Gbp5/Zdhhc12/Bag6/Chm/Vps13c/Trim37/Lonp2/Pik3r4/Bag4/Timm21/Mipep/Vps41/Exoc4/Pex2/Srp54a/Zdhhc7/Gdi1/Gbp2/Fbxw7/Trak2/Gsk3a/Dnlz/Pex3/Timm29/Pink1/Hgs/Bnip3l/Gcc2/Agk/Mon1a/Snx16/Zdhhc4/Spcs2/Pmpca…	195
GO:0070198	protein localization to chromosome, telomeric region	30/7365	30/9766	0.000207663325423023	0.00653330397191263	0.00589491312701171	Terf2/Pot1a/Atr/Brca2/Tinf2/Tnks/Gnl3l/Terf2ip/Pot1b/Terf1/Zfp827/Acd/Tpp1/Wrap53/Pinx1/Pml/Cct6a/Cct4/Atrx/Tnks2/Nabp2/Cct7/Gnl3/Cct8/Cct3/Dkc1/Cct5/Macroh2a1/Cct2/Tcp1	30
GO:0048024	regulation of mRNA splicing, via spliceosome	74/7365	81/9766	0.000211220831445424	0.00660235437647148	0.00595721638704819	Hnrnpa2b1/Ptbp3/Hspa8/Son/Rbm15b/Celf2/Rbm15/Srsf7/Snrnp70/Rbm4/Sf1/Nup98/Prdx6/Fmr1/Dyrk1a/Celf1/Tra2a/Ythdc1/Wtap/Fxr2/Rbm10/Zfp64/Qki/Puf60/Rbmxl1/Tia1/Khdrbs1/Rbmx/Rbm42/Srrm1/Wdr77/Sfswap/U2af2/Ddx17/Srsf4/Fxr1/Jmjd6/Srsf3/Prmt5/Hnrnpl/Tra2b/Rest/Mbnl2/Rbm25/Fam172a/Thrap3/Nsrp1/Srsf9/Acin1/Ncbp1/Rbm5/Srsf2/Larp7/Slirp/Sap18/Srsf6/Srsf10/Dazap1/Rbm7/Snw1/Zbtb7a/Ptbp1/Hnrnpu/Prpf19/Clns1a/Mag…	74
GO:0000070	mitotic sister chromatid segregation	135/7365	155/9766	0.000218693276084507	0.00675449836131067	0.0060944938774696	Dsn1/Sirt1/Smc4/Nek2/Arhgef10/Ccdc61/Chek2/Mad2l1/Abraxas1/Lcmt1/Cdc23/Mad1l1/Chmp7/Kif18a/Kntc1/Cep97/Spc25/Golga2/Knl1/Wrap73/Vps4a/Cdk5rap2/Ino80/Akap8l/Mybl2/Prc1/Cdc16/Pibf1/Ndc80/Mis12/Cenpe/Ncapg2/Cit/Ccnb1/Kat5/Kif2a/Mzt1/Kif3b/Nipbl/Chmp1b/Cdt1/Abraxas2/Dync1li1/Ncaph/Kif22/Cdca5/Clasp2/Champ1/Akap8/Pcid2/Clasp1/Ncaph2/Zw10/Seh1l/Nsmce2/Spice1/Drg1/Mad2l1bp/Bub1b/Cenpc1/Plk1/Kifc1/Atm/Tp…	135
GO:0071478	cellular response to radiation	108/7365	122/9766	0.00021887641748726	0.00675449836131067	0.0060944938774696	Eef1d/Xpc/Sirt1/Cdkn1a/Cdc25a/Ect2/Rdh11/Atr/Mapk11/Brca2/Rhbdd1/Zmpste24/Chek2/Brca1/Poli/Rhob/Agap3/Bard1/Ddb2/Trp53inp1/Ino80/Prkcd/Clock/Actr5/Pik3r1/Egr1/Pbk/Polk/Kdm1a/Rad1/Xrcc5/Ercc1/Zbtb1/Gata3/Wrn/Pold3/Mapk9/Nipbl/Blm/Spidr/Cul4b/Smpd1/Ep300/Tlk2/Fbxw7/Rad51/Ercc4/Triap1/Net1/Brcc3/Rhno1/N4bp1/Atm/Crebbp/Cul4a/Hsf1/Mapk14/Mettl3/Usp47/Rad51ap1/Fignl1/Tmem161a/Ints7/Hras/Rnf4/Mdm2/Fbxo4…	108
GO:0009205	purine ribonucleoside triphosphate metabolic process	98/7365	110/9766	0.000243846771418587	0.00747745321217124	0.00674680640707124	Dmac2l/Lipa/Enpp1/Nme3/Gnai3/Slc25a13/Nme7/Sphk2/Hspa8/Mfn1/Rhoq/Clpx/Entpd1/Flcn/Atpsckmt/Eno1b/Ctns/Nudt2/Dnm1l/Cox11/Atp6v1a/Impdh1/Ak3/Dnajc30/Slc25a12/Nme6/Nt5e/Gtpbp1/Ampd2/Atp6v1b2/Antkmt/Opa1/Fis1/Eno1/Stat3/Ndufb10/Ndufv1/Efl1/Ndufs4/Bad/Ndufs1/Map2k1/Ndufa5/Bcl2l1/Ndufs7/Ndufa13/Itpa/Nudt5/Ndufv3/Ndufb11/Ndufa9/Ndufa7/Parg/Uqcc3/Atp5pb/Nme4/Ndufa3/Aldoa/Sdha/Ndufa2/Sdhc/Ndufa6/Sdhd/Stom…	98
GO:0050779	RNA destabilization	73/7365	80/9766	0.000257523455209838	0.00774969652479294	0.00699244792080063	Pan2/Dxo/Mov10/Tob1/Tnrc6b/Rc3h2/Exosc7/Patl1/Zc3h12a/Tnrc6c/Rida/Mettl14/Zfp36l1/Samd4b/Paip1/Tent4b/Noct/Eif4enif1/Khsrp/Exosc2/Upf1/Dcp1a/Celf1/Pnpt1/Mlh1/Fxr2/Mettl16/Pabpc1/Cnot3/Dcp2/Mettl3/Cnot6/Exosc9/Rc3h1/Cnot1/Fto/Tnrc6a/Fxr1/Parn/Rock2/Pan3/Ybx1/Lsm1/Ythdf3/Tut4/Zc3h12d/Ythdf1/Rock1/Cnot7/Hnrnpr/Pum1/Cnot8/Zc3h18/Ythdf2/Polr2g/Tnfrsf1b/Cnot2/Cnot6l/Caprin1/Dhx36/Gigyf2/Ago2/Exosc3/Csd…	73
GO:0061014	positive regulation of mRNA catabolic process	73/7365	80/9766	0.000257523455209838	0.00774969652479294	0.00699244792080063	Pan2/Mov10/Tob1/Tnrc6b/Rc3h2/Exosc7/Patl1/Zc3h12a/Tnrc6c/Rida/Mettl14/Zfp36l1/Samd4b/Paip1/Tent4b/Noct/Eif4enif1/Khsrp/Exosc2/Upf1/Dcp1a/Celf1/Pnpt1/Mlh1/Gtpbp1/Fxr2/Mettl16/Pabpc1/Cnot3/Dcp2/Mettl3/Cnot6/Ttc5/Exosc9/Rc3h1/Cnot1/Fto/Tnrc6a/Fxr1/Parn/Zc3hav1/Rock2/Pan3/Ybx1/Lsm1/Ythdf3/Tut4/Zc3h12d/Ythdf1/Rock1/Cnot7/Hnrnpr/Pum1/Cnot8/Ythdf2/Polr2g/Cnot2/Cnot6l/Caprin1/Dhx36/Gigyf2/Ago2/Exosc3/Csd…	73
GO:0072655	establishment of protein localization to mitochondrion	73/7365	80/9766	0.000257523455209838	0.00774969652479294	0.00699244792080063	Maip1/Bag3/Grpel2/Mterf4/Prkaa1/Srebf1/Bag4/Timm21/Mipep/Fbxw7/Gsk3a/Dnlz/Timm29/Pink1/Bnip3l/Agk/Pmaip1/Pmpca/Hspa4/Ddit3/Immp2l/Bcs1l/Fis1/Timm44/Akt1/Mfn2/Bid/Fbxo7/Mtch1/Tomm40l/Tomm34/Sh3glb1/Chchd4/Timm10/Timm17a/Timm50/Timm9/Tomm22/Bbc3/Pmpcb/Cox18/Ndufa13/Aifm1/Bax/Oxa1l/Parl/Hk1/Aip/Bcap31/Pdcd5/Grpel1/Rala/Mff/Timm23/Dnajc19/Timm8a1/Tomm7/Hspd1/Timm22/Timm17b/Immp1l/Samm50/Hsp90aa1/Ap3b…	73
GO:0000226	microtubule cytoskeleton organization	336/7365	407/9766	0.000260398146118439	0.00778783344409776	0.00702685835496996	Septin1/Dynlt1b/Mecp2/Cdk5r1/Atat1/Mark4/Sass6/Spef2/Cep70/Sirt1/Gpsm1/Traf3ip1/Fes/Disc1/Mdm1/Nek2/Tubgcp3/Pkd1/Llgl1/Lrrc61/Camsap2/Hook1/Arhgef10/Plk3/Ccdc61/Brca2/Sun1/Ccdc66/Prkaa1/Chek2/Mad2l1/Bbs4/Pard6a/Haus5/Ccnf/Brca1/Haus7/Katnbl1/Son/Abraxas1/Hook2/Tubb2a/Tubgcp6/Eml2/Cdk2/Cntrob/Mid1ip1/Taok1/Kifbp/Camsap1/Wee1/Bora/Chmp7/Kif18a/Ube2b/Wdr73/Ska1/Cep68/Cep97/Spc25/Dicer1/Mid1/Cdk2ap2/…	336
GO:0006354	DNA-templated transcription elongation	97/7365	109/9766	0.000290166830385287	0.00857230666595559	0.00773467809107893	Tcea2/Med16/Med18/Med31/Ercc6/Med25/Med24/Med20/Ell/Kat7/Med23/Tefm/Sirt6/Ccnt2/Med27/Alyref2/Polr2i/Leo1/Ccnt1/Med9/Rnf8/Thoc5/Ctnnb1/Rtf1/Pcid2/Cbx7/Elob/Ercc3/Thoc1/Cdk12/Sart3/Zc3h4/Paf1/Ubtf/Cdk13/Axin1/Med6/Zfp326/Med17/Med28/Med29/Ccar2/Cdc73/Nelfa/Zmynd8/Wdr82/Polr1e/Nelfcd/Supt4a/Eloa/Ctr9/Iws1/Med4/Setd2/Med11/Nelfb/Map2k1/Cdk9/Eapp/Setd5/Rnf168/Scaf8/Glyr1/Adrm1/Ezh2/Polr2m/Med15/Ddx39…	97
GO:0007052	mitotic spindle organization	97/7365	109/9766	0.000290166830385287	0.00857230666595559	0.00773467809107893	Mecp2/Sass6/Nek2/Pkd1/Arhgef10/Plk3/Ccdc61/Chek2/Abraxas1/Bora/Chmp7/Cep97/Spc25/Golga2/Wrap73/Cenpj/Dlgap5/Mybl2/Prc1/Pibf1/Parp3/Ndc80/Stil/Aurka/Cenpe/Fam110a/Spast/Dctn6/Ccnb1/Kif2a/Mzt1/Kif3b/Gpsm2/Chmp1b/Abraxas2/Map1s/Clasp2/Tbce/Clasp1/Spice1/Drg1/Dctn1/Poc1a/Kif4/Plk1/Kifc1/Tpr/Ints13/Nup62/Cep192/Chmp6/Stag1/Snhg15/Kif11/Tubg1/Rcc1/Aaas/Lsm14a/Sbds/Tpx2/Stag2/Bccip/Aurkb/Ckap5/Kpnb1/Bir…	97
GO:0006839	mitochondrial transport	110/7365	125/9766	0.000335514648195662	0.00985193012429081	0.00888926528839927	Dynlt1b/Maip1/Slc25a10/Bag3/Grpel2/Mterf4/Prkaa1/Dynlt1a/Slc9a1/Kifbp/Gimap3/Srebf1/Alkbh7/Slc25a46/Rhot2/Htt/Ucp2/Spg7/Bag4/Atf2/Gsk3b/Timm21/Mipep/Bcl2l11/Slc25a14/Fbxw7/Gsk3a/Dnlz/Timm29/Pink1/Rhot1/Bnip3l/Agk/Ier3/Pmaip1/Pmpca/Hspa4/Immp2l/Bcs1l/Fis1/Chchd10/Stat3/Timm44/Bcl2/Mfn2/Bid/Fbxo7/Hip1r/Gclc/Mtch1/Tomm40l/Tomm34/Sh3glb1/Bad/Bloc1s2/Siva1/Chchd4/Timm10/Timm17a/Bcl2l1/Ppif/Kif5b/Timm5…	110
GO:0048285	organelle fission	269/7365	323/9766	0.000342700033622906	0.0100022991741143	0.0090249412786045	Septin1/Mief2/Foxj2/Inf2/Dsn1/Rad51d/Sirt1/Smc4/Nek2/Foxj3/Arhgef10/Mtfr1/Ccdc61/Brca2/Sun1/Acox1/Mlh3/Chek2/Mad2l1/Stat2/Fanca/Camk2b/Mfn1/Abraxas1/Brip1/Lcmt1/Ing2/Cdc23/Fancm/Brox/Mad1l1/Bora/Chmp7/Igtp/Kif18a/Ube2b/Tmem135/Kntc1/Cep97/Spc25/Ankle2/Zcwpw1/Golga2/Knl1/Siah1a/Slc25a46/Tmcc1/Wrap73/Vps4a/Ubxn2b/Cdk5rap2/Ino80/Psmc3ip/Pex19/Chfr/Akap8l/Ndel1/Sh2b1/Mybl2/Ctdp1/Prc1/Nfe2l1/Cdc16/Cdk…	269
GO:0009144	purine nucleoside triphosphate metabolic process	105/7365	119/9766	0.00036087329582413	0.010425808654384	0.00940706823999928	Dmac2l/Samhd1/Lipa/Enpp1/Nme3/Nudt15/Gnai3/Slc25a13/Nme7/Sphk2/Hspa8/Mfn1/Rhoq/Clpx/Entpd1/Flcn/Atpsckmt/Eno1b/Ctns/Nudt2/Dnm1l/Cox11/Atp6v1a/Impdh1/Ak3/Dnajc30/Slc25a12/Nme6/Nt5e/Gtpbp1/Ampd2/Atp6v1b2/Antkmt/Opa1/Fis1/Eno1/Stat3/Ndufb10/Ndufv1/Efl1/Adk/Ndufs4/Bad/Ndufs1/Map2k1/Ndufa5/Bcl2l1/Ndufs7/Ndufa13/Itpa/Nudt5/Oga/Ndufv3/Ndufb11/Ndufa9/Ndufa7/Parg/Uqcc3/Atp5pb/Guk1/Nme4/Ndufa3/Aldoa/Sdha/N…	105
GO:0016571	histone methylation	43/7365	45/9766	0.00036151410813963	0.010425808654384	0.00940706823999928	Mecp2/Setd1b/Ezh1/Rbbp5/Kansl3/Smyd5/Kansl1/Setd1a/Setbp1/Kmt5c/H1f2/Auts2/Kmt5b/Ash1l/Kat8/Kansl2/Setd7/Hcfc1/Setdb2/Kmt2b/Kmt2a/Phf20/Smyd3/Ehmt2/Setdb1/Nelfa/Xbp1/Ehmt1/Setd2/Ogt/Suz12/Prmt5/Dot1l/Mcrs1/H1f4/Ezh2/Wdr5/Eed/Smyd2/Baz2a/Ash2l/Smarca5/Nelfe	43
GO:0006260	DNA replication	198/7365	234/9766	0.000365309636654404	0.0104729301159206	0.00944958530691835	Lig3/Rtel1/Poll/Samhd1/Ctc1/Rrm2b/Atr/Helb/Ddx11/Brca2/Zmpste24/Brca1/Poli/Fancm/Cdk2/Rfc3/Jade2/Bard1/Esco2/Mgme1/Rev3l/E4f1/Noc3l/Mapk8/Ttf1/Jade1/Ino80/Kat7/Cdc45/Polg2/Ciz1/Meaf6/Actr5/Esco1/Tspyl2/Chaf1b/Rac1/Polk/Gins1/Cdc42/Mettl4/Atg7/Wiz/Mus81/Alyref2/Recql/Pole4/Cdc6/Grwd1/Wrn/Pold3/Upf1/Ing5/Carm1/Zbtb38/Ruvbl1/Slx4/Map2k4/Cdt1/Blm/Ino80c/Tfpt/Sin3a/Terf1/Rad51/Gins2/Fbh1/Prim2/Timeles…	198
GO:0045815	transcription initiation-coupled chromatin remodeling	36/7365	37/9766	0.000375116973825011	0.0106908337540128	0.00964619685631745	Spi1/Usp21/Zmpste24/Kdm1b/Sphk2/Wbp2/Rbbp5/Kat7/Setd1a/Atf2/Smarcd1/Phf2/N6amt1/Ep300/Vps72/Sgf29/Kmt2a/Nr3c1/Men1/Trmt112/Sirt7/Glyr1/Lcor/Wdr5/Kdm2a/Pik3ca/Ash2l/Brd7/Padi2/Trp53/Dpy30/Noc2l/Znhit1/Smarcb1/Smarca4/Macroh2a1	36
GO:0051303	establishment of chromosome localization	81/7365	90/9766	0.000384308036464457	0.0108887276998263	0.00982475392697378	Septin1/Dsn1/Sirt1/Ect2/Nek2/Brca2/Sun1/Abraxas1/Cdc23/Mad1l1/Chmp7/Kif18a/Ube2b/Spc25/Knl1/Vps4a/Ndel1/Pibf1/Ndc80/Cdc42/Trappc12/Mis12/Cenpe/Ccnb1/Kat5/Chmp1b/Cdt1/Abraxas2/Cenpf/Map1s/Terf1/Kif22/Cdca5/Champ1/Mlh1/Zw10/Seh1l/Spice1/Cep63/Cenpc1/Kifc1/Atm/Tex14/Nup62/Chmp6/Snhg15/Knstrn/Apc/Pinx1/Aurkb/Kpnb1/Cenpq/Birc5/Nde1/Becn1/Numa1/Cul3/Sirt2/Gem/Pmf1/Zfp207/Eml3/Rab11a/Chmp1a/Incenp/Mapre…	81
GO:0016050	vesicle organization	209/7365	248/9766	0.000410671434703746	0.0115680412856956	0.0104376895246307	Plekha3/Vps11/Usp50/Arfgap3/Zeb2/Abcg1/Hps3/Stam/Vamp1/Fhip1b/Rab12/Vps8/Exoc8/Hook1/Pip4k2a/Gnai3/Trappc10/Dlg4/Rab5b/C2cd5/Pikfyve/Hook2/Snx19/Slc9a8/Insig1/Sec24b/Chmp7/Spg11/Stx5a/Slamf1/Golph3l/Srgn/Pi4k2a/Dnajc13/Arfgef2/Snap47/Zdhhc15/Vav3/Aktip/Snap29/Hps6/Snx10/Klhl12/Stx12/Ap3m1/Stx7/Tmcc1/Vps4a/Zdhhc20/Gosr1/Stx2/Zpbp/Atp13a2/Myo18a/Bloc1s3/Sec23a/Washc4/Snx3/Hps1/Sec24c/Tmem175/Trappc…	209
GO:0000910	cytokinesis	122/7365	140/9766	0.000416795944419982	0.0116726956688718	0.0105321177802019	Septin1/Ect2/Exoc8/Plk3/Brca2/Stambp/Bbs4/Son/Calm1/Rhob/Cntrob/Chmp7/Alkbh4/Flcn/Vps4a/Exoc5/Cspp1/Stx2/Snx18/Prc1/Cenpv/Git1/Cdc42/Pdxp/Aurka/Cdc14a/Pik3r4/Cxcr5/Spast/Cdc6/Cit/Exoc4/Exoc6b/Pkn2/Kif3b/Chmp1b/Uvrag/Chmp3/Calm2/Kif20a/Usp8/Klhl9/Entr1/Cep55/Orc4/Plk1/Kif20b/Exoc6/Tex14/Birc6/Sptbn1/Nup62/Arf1/Washc5/Zfyve26/Chmp6/Rab35/Gipc1/Zfyve19/Washc1/Septin11/Exoc1/Actr3/Ist1/Ahctf1/Apc/Myh…	122
GO:0050000	chromosome localization	85/7365	95/9766	0.000449118481462158	0.0125056266820928	0.0112836603358278	Septin1/Dsn1/Sirt1/Ect2/Nek2/Brca2/Sun1/Abraxas1/Cdc23/Mad1l1/Chmp7/Kif18a/Ube2b/Spc25/Knl1/Vps4a/Ndel1/Lmna/Pibf1/Ndc80/Cdc42/Trappc12/Mis12/Cenpe/Nup98/Ccnb1/Kat5/Chmp1b/Cdt1/Abraxas2/Cenpf/Map1s/Terf1/Kif22/Cdca5/Champ1/Mlh1/Zw10/Seh1l/Spice1/Cep63/Cenpc1/Kifc1/Atm/Tex14/Nup62/Chmp6/Snhg15/Actr3/Knstrn/Apc/Pinx1/Aurkb/Kpnb1/Cenpq/Birc5/Nde1/Becn1/Numa1/Cul3/Sirt2/Gem/Pmf1/Zfp207/Eml3/Rab11a/Ch…	85
GO:0035194	regulatory ncRNA-mediated post-transcriptional gene silencing	42/7365	44/9766	0.00046008615936114	0.0125500671172607	0.0113237583483752	Mecp2/Zmpste24/Mov10/Dicer1/Tnrc6b/Ago1/Tnrc6c/Zc3h10/Trub1/Rbm4/Eif4enif1/Fmr1/Ddx6/Ago3/Adar/Helz/Dgcr8/Stat3/Cnot1/Tsnax/Tnrc6a/Fxr1/Helz2/Xpo5/Ripk1/Pum2/Tial1/Nfkb1/Limd1/Ncbp1/Pum1/Ncbp3/Ncbp2/Ago2/Elavl1/Trp53/Eif4e2/Tsn/Tgfb1/Dhx9/Eif6/Eif4g1	42
GO:1901976	regulation of cell cycle checkpoint	42/7365	44/9766	0.00046008615936114	0.0125500671172607	0.0113237583483752	Fem1b/Cry1/Brca2/Chek2/Mad2l1/Brca1/Lcmt1/Mad1l1/Bard1/Ppp1r10/Knl1/Cdk5rap2/Nek1/Wdr76/Ndc80/Aurka/Atf2/Ccnb1/Rad51/Dync1li1/Thoc5/Pcid2/Thoc1/Mad2l1bp/Brcc3/Tpr/Rfwd3/Cul4a/Hsf1/Ccar2/Etaa1/Fbxo4/Babam2/Aurkb/Birc5/Ddx39b/Brd4/Anapc15/Incenp/Cdca8/Rpa2/Rnaseh2b	42
GO:0034248	regulation of amide metabolic process	289/7365	349/9766	0.000461314839936348	0.0125500671172607	0.0113237583483752	Scrib/App/Rgs2/Ormdl3/Unk/Mlst8/Abcg1/Zfp598/Aco1/Sp1/Mrps27/Eif2ak3/Abca7/Pan2/Gga3/Ppp1r15a/Inpp5e/Eif4ebp3/Sphk2/Ifng/Mov10/Ireb2/Nhlrc3/Samd8/Lsm14b/Tsc1/Ngrn/Pdk1/Mettl5/Tob1/Enc1/Tnrc6b/Fastkd3/Ago1/Rc3h2/Exosc7/Mvk/Eef2k/Patl1/Ern1/Zc3h12a/Tnrc6c/Prkcd/Rida/Mtor/Mtg2/Ogfod1/Igf2bp3/Mettl14/Nck2/Nsun4/Zfp706/Zfp36l1/Samd4b/Paip1/Tent4b/Upf3a/Noct/Impact/Rbm4/Rpusd4/Gemin5/Nmnat2/Eif4enif1/M…	289
GO:0017148	negative regulation of translation	130/7365	150/9766	0.000462879731421777	0.0125500671172607	0.0113237583483752	Scrib/Rgs2/Unk/Zfp598/Eif2ak3/Pan2/Inpp5e/Eif4ebp3/Mov10/Ireb2/Nhlrc3/Tsc1/Tob1/Enc1/Tnrc6b/Ago1/Rc3h2/Exosc7/Mvk/Patl1/Ern1/Zc3h12a/Tnrc6c/Rida/Mettl14/Zfp36l1/Samd4b/Paip1/Tent4b/Noct/Rbm4/Nmnat2/Eif4enif1/Khsrp/Exosc2/Fmr1/Paip2b/Upf1/Ddx6/Shfl/Dcp1a/Eif2ak1/Celf1/Pnpt1/Pcif1/Eif2ak2/Cnot10/Ago3/Mlh1/Rara/Fxr2/Gzmb/Xrn1/Mettl16/Pabpc1/Pus7/Tpr/Dapk3/Cnot3/Dcp2/Mettl3/Eif4ebp1/Cnot6/Tia1/Exosc9…	130
GO:0061157	mRNA destabilization	70/7365	77/9766	0.000463666050359065	0.0125500671172607	0.0113237583483752	Pan2/Mov10/Tob1/Tnrc6b/Rc3h2/Exosc7/Patl1/Zc3h12a/Tnrc6c/Rida/Mettl14/Zfp36l1/Samd4b/Paip1/Tent4b/Noct/Eif4enif1/Khsrp/Exosc2/Upf1/Dcp1a/Celf1/Pnpt1/Mlh1/Fxr2/Mettl16/Pabpc1/Cnot3/Dcp2/Mettl3/Cnot6/Exosc9/Rc3h1/Cnot1/Fto/Tnrc6a/Fxr1/Parn/Rock2/Pan3/Ybx1/Lsm1/Ythdf3/Tut4/Zc3h12d/Ythdf1/Rock1/Cnot7/Hnrnpr/Pum1/Cnot8/Ythdf2/Polr2g/Cnot2/Cnot6l/Caprin1/Dhx36/Gigyf2/Ago2/Exosc3/Csde1/Hnrnpu/Tardbp/Tut…	70
GO:0016072	rRNA metabolic process	196/7365	232/9766	0.000467337282296473	0.0125791618484801	0.0113500101367091	Dhx37/Fdxacb1/Mterf4/Mettl15/Utp25/Urb1/Ippk/Dis3l/Slfn9/Nol10/Ercc6/Mrm1/Trmt2b/Dedd/Mettl5/Tfb1m/Srfbp1/Nsa2/Dicer1/Polr1b/Utp23/Exosc7/Tsr2/Rpp30/Naf1/Mtor/Rpp40/Mrm3/Nsun4/Nsun5/Tent4b/Rpusd4/Krr1/Pelp1/Wbp11/Pop4/Exosc2/Utp6/Pwp2/Slfn8/Taf1b/Nvl/Tfb2m/Zcchc4/Isg20/Dimt1/Riok3/Polr1a/Drosha/Utp20/Rexo4/Nop2/Tbl3/Exosc1/Znhit3/Spin1/Bop1/Rbm34/Ercc3/Xrn1/Mettl16/Eri1/Mphosph10/Nol9/Rrp12/Wdr75…	196
GO:0016233	telomere capping	35/7365	36/9766	0.00048551138617981	0.0129961473261944	0.0117262505775211	Dclre1b/Map3k4/Hnrnpa2b1/Terf2/Rtel1/Nek2/Pot1a/Pkib/Tinf2/Tnks/Xrcc4/Xrcc1/Terf2ip/Mapk3/Pot1b/Ercc1/Terf1/Mapkapk5/Ercc4/Acd/Nbn/Atm/Mre11a/Map2k7/Smg6/Aurkb/Prkdc/Nek7/Pnkp/Stn1/Rad50/Mapk1/Tnks2/Nabp2/Hnrnpd	35
GO:2000573	positive regulation of DNA biosynthetic process	53/7365	57/9766	0.000570264126780498	0.0151809323859973	0.013697553027874	Map3k4/Nek2/Pot1a/Atr/Hmbox1/Pkib/Rfc3/Ptges3/Tnks/Prkd2/Naf1/Polg2/Mapk3/Xrcc5/Pot1b/Gsk3b/Arrb2/Nvl/Ctnnb1/Mapkapk5/Tnf/Acd/Atm/Wrap53/Ptk2b/Fbxo4/Parn/Map2k7/Rfc2/Aurkb/Rfc5/Ccna2/Nek7/Ddx39b/Pnkp/Cct6a/Gfer/Rfc4/Pcna/Mapk1/Cct4/Camk2d/Hsp90aa1/Nfatc1/Cct7/Cct8/Cct3/Dkc1/Myc/Cct5/Cct2/Tcp1/Npm1	53
GO:0017004	cytochrome complex assembly	34/7365	35/9766	0.000627961321490393	0.0164457978520052	0.0148388242853462	Lyrm7/Sco1/Fastkd3/Slc25a46/Ttc19/Timm21/Cox15/Cyba/Coa4/Uqcc1/Coa5/Hccs/Pet100/Bcs1l/Slc25a33/Coa6/Coa8/Uqcc4/Cox16/Cox19/Cox14/Cox18/Uqcc5/Uqcc3/Cox10/Uqcc6/Cox20/Tmem223/Coa3/Smim20/Stmp1/Cox17/Surf1/Uqcc2	34
GO:1901983	regulation of protein acetylation	34/7365	35/9766	0.000627961321490393	0.0164457978520052	0.0148388242853462	Myo1c/App/Sirt1/Tada2a/Prkaa1/Hdac8/Brca1/Ercc6/Taok1/Nfya/Auts2/Cep295/Gsk3b/Sirt3/Kat5/Ep300/Hint2/Xbp1/Sf3b1/Pml/Nfyc/Nfyb/Ddx3x/Park7/Smarca5/Dek/Arid5a/Baz1b/Hdac2/Noc2l/Dip2b/Tgfb1/Ddx21/Mybbp1a	34
GO:1904358	positive regulation of telomere maintenance via telomere lengthening	34/7365	35/9766	0.000627961321490393	0.0164457978520052	0.0148388242853462	Map3k4/Hnrnpa2b1/Rtel1/Nek2/Pot1a/Atr/Hmbox1/Pkib/Tnks/Naf1/Mapk3/Xrcc5/Pot1b/Ctnnb1/Mapkapk5/Acd/Atm/Fbxo4/Parn/Map2k7/Aurkb/Nek7/Pnkp/Cct6a/Mapk1/Cct4/Dhx36/Cct7/Cct8/Cct3/Dkc1/Cct5/Cct2/Tcp1	34
GO:0034470	ncRNA processing	304/7365	369/9766	0.000670937001157907	0.01747682672371	0.015769107899314	Mecp2/Dhx37/Hnrnpa2b1/Ftsj1/Ptcd1/Fdxacb1/Thada/Qtrt2/Mterf4/Dtwd2/Zmpste24/Mettl15/Gtpbp3/Tarbp1/Thumpd2/Utp25/Urb1/Nol10/Prorp/Dtwd1/Rnf113a1/Mrm1/Trmt2b/Mettl2/Mettl5/Trmt12/Tfb1m/Elp4/Srfbp1/Nsa2/Adat1/Dicer1/Zc3h7a/Utp23/Ago1/Adat2/Exosc7/Tsr2/Urm1/Rpp21/Trmt13/Rpp30/Mto1/Naf1/Rpp40/Mrm3/Ints10/Zc3h10/Wdr4/Trub1/Nsun4/Ints6l/Nsun5/Tent4b/Ints3/Trit1/Rpusd4/Mocs3/Usb1/Trmt11/Krr1/Pelp1/Pus10/…	304
GO:0034249	negative regulation of amide metabolic process	140/7365	163/9766	0.000685968659839555	0.0177728243685703	0.0160361826305301	Scrib/Rgs2/Ormdl3/Unk/Zfp598/Eif2ak3/Abca7/Pan2/Gga3/Inpp5e/Eif4ebp3/Mov10/Ireb2/Nhlrc3/Tsc1/Tob1/Enc1/Tnrc6b/Ago1/Rc3h2/Exosc7/Mvk/Patl1/Ern1/Zc3h12a/Tnrc6c/Rida/Mettl14/Zfp36l1/Samd4b/Paip1/Tent4b/Noct/Rbm4/Nmnat2/Eif4enif1/Khsrp/Exosc2/Fmr1/Paip2b/Upf1/Ddx6/Ormdl1/Shfl/Dcp1a/Eif2ak1/Celf1/Pnpt1/Pcif1/Eif2ak2/Cnot10/Ago3/Mlh1/Rara/Fxr2/Gzmb/Rtn4/Xrn1/Mettl16/Pabpc1/Pus7/Tpr/Dapk3/Cnot3/Dcp2/Met…	140
GO:0046822	regulation of nucleocytoplasmic transport	87/7365	98/9766	0.000724912139468293	0.0186819112538504	0.0168564396148478	Bag3/Ect2/Hsp90ab1/Ppm1a/Nrde2/Ifng/Brca1/Sfn/Nup54/Sp100/Bard1/Zc3h12a/Prkcd/Mavs/Akap8l/Pik3r1/Rbm4/Ubr5/Sirt6/Tnfrsf1a/Gsk3b/Dnajc27/Ep300/Ctdspl2/Thoc5/Ier3/Uhmk1/Rbm10/Hdac3/Xpo4/Tpr/Gbp4/Nup62/Mapk14/Prkaca/Cdk5/Riok2/Khdrbs1/Xbp1/Wipf1/Dmap1/Iws1/Mdm2/Setd2/Xpo1/Jak2/Sirt7/Chchd4/Thoc2/Cdk1/Wnk1/Chp1/Rbm22/Ei24/Nup153/Psen1/Trim28/Park7/Nup214/Sumo1/Ywhae/Cpsf6/Nedd4/Mapk1/Flna/Supt6/Ranga…	87
GO:0010821	regulation of mitochondrion organization	96/7365	109/9766	0.000749327888575686	0.0192089609531704	0.0173319895363677	Mief2/Inf2/Clec16a/Pisd/Stat2/Mfn1/Plscr3/Prmt6/Igtp/Srebf1/Tmem135/Usp30/Flcn/Oma1/Atp13a2/Lmna/Htt/Vps13c/Slc30a9/Dnm1l/Aurka/Gsk3b/Mllt11/Bcl2l11/Arrb2/Pgam5/Tfrc/Mcu/Ep300/Fbxw7/Tnfsf10/Gsk3a/Marchf5/Pink1/Rhot1/Bnip3l/Ier3/Pmaip1/Mief1/Ambra1/Triap1/Cyrib/Ddhd2/Opa1/Ddhd1/Fis1/Chchd10/Akt1/Mfn2/Htra2/Bid/Fbxo7/Hip1r/Gclc/Golph3/Irgm1/Adck1/Rap1gds1/Sh3glb1/Bad/Gpx1/Siva1/Sirt7/Rnf41/Bcl2l1/P…	96
GO:0031396	regulation of protein ubiquitination	139/7365	162/9766	0.000787855999742983	0.0200903279934461	0.0181272352738649	Dnajb2/Cry1/Hdac8/Ticam1/Mad2l1/Siah2/Brca1/Fbxo33/Mad2l2/Ube2d1/Fancm/Parp10/Skp1/Caml/Smad7/Ufl1/Spopl/Ubxn2a/Mapk8/Pttg1ip/Btrc/Nxn/Mtor/Chfr/Tnfaip3/Rchy1/Gps2/Prmt3/Arrb1/Gnl3l/Kdm1a/Wdr48/Atg7/Ppia/Marchf7/Gabarap/Wbp1l/Gsk3b/Ube2v2/Ripk2/Mapk9/Nlrc3/Limk1/Paxip1/Arrb2/Tgfbr1/Abl1/Mtbp/Fbxw7/Vps28/Birc2/Gsk3a/Ctnnb1/Amer1/Pink1/Rnf40/Dcun1d1/Ndfip1/Hdac3/Trib1/Ndfip2/Pten/Xiap/Cep63/Topors/…	139
GO:0018394	peptidyl-lysine acetylation	67/7365	74/9766	0.000826179783582292	0.0209572829919173	0.0189094772180615	Map3k7/Mecp2/Myo1c/Atat1/App/Sirt1/Tada2a/Prkaa1/Hdac8/Msl2/Brca1/Ercc6/Kansl3/Taf5l/Kat7/Morf4l1/Meaf6/Esco1/Nfya/Auts2/Bag6/Mrgbp/Supt3/Kat8/Sirt3/Kat5/Kansl2/Ruvbl1/Ep300/Crtc2/Por/Sgf29/Yeats2/Phf20/Kat2a/Crebbp/Msl3/Hint2/Kat6b/Brd8/Sf3b1/Smc5/Dmap1/Morf4l2/Pml/Nfyc/Msl1/Yeats4/Nfyb/Kat6a/Ruvbl2/Ep400/Hat1/Mbd3/Actl6a/Smarca5/Dek/Baz1b/Hdac2/Bloc1s1/Noc2l/Dip2b/Tgfb1/Smarca4/Ddx21/Mybbp1a/Ta…	67
GO:0030162	regulation of proteolysis	342/7365	418/9766	0.000855161986122846	0.0215794782435687	0.0194708757037729	Usp50/Capn3/App/Clec16a/Dnajb2/Sirt1/Il9r/Lats1/Disc1/Sco1/Pkd1/4930486L24Rik/Eif2ak3/Arl6ip1/Zfand2a/Trim21/Plk3/Nudt15/Rhbdf2/Hsp90ab1/Rhbdd1/Ppp1r15a/Rnf14/Slpi/Fadd/Trim39/Lgmn/Siah2/Ifng/Socs5/Sfn/Psenen/Prmt6/Tbc1d10a/Trim32/Caml/Diablo/Casp2/Casp1/Gsn/Apaf1/Caap1/Cflar/Cop1/Lrig2/Sumo2/Ufl1/Spopl/Mapk8/Zer1/Adam8/Serpinb1a/Btrc/Sh3rf1/Socs4/Ern1/Zc3h12a/Xdh/C2cd3/Cln6/Rnf19b/Sufu/Chfr/Atp1…	342
GO:0000380	alternative mRNA splicing, via spliceosome	51/7365	55/9766	0.000876369176376786	0.0217744033822848	0.0196467540593403	Rbm15b/Celf2/Rbm15/Rbm4/Fmr1/Dyrk1a/Celf1/Ythdc1/Wtap/Fxr2/Cdk13/Puf60/Scnm1/Tia1/Khdrbs1/Rbmx/Sfswap/Ddx17/Slu7/Fxr1/Rbm17/Pqbp1/Hnrnpl/Tra2b/Rest/Mbnl2/Rbm25/Fam172a/Thrap3/Nsrp1/Srsf9/Ncbp1/Rbm5/Srsf2/Sfpq/Sap18/Srsf6/Rbm7/Zbtb7a/Ncbp2/Ptbp1/Hnrnpu/Hnrnpm/Hnrnpa1/Rsrc1/Srsf1/Magoh/Dhx9/Strap/Rnps1/Rbm8a	51
GO:0046824	positive regulation of nucleocytoplasmic transport	51/7365	55/9766	0.000876369176376786	0.0217744033822848	0.0196467540593403	Bag3/Ect2/Hsp90ab1/Ppm1a/Nrde2/Ifng/Brca1/Sfn/Zc3h12a/Prkcd/Mavs/Pik3r1/Ubr5/Sirt6/Tnfrsf1a/Gsk3b/Ep300/Ctdspl2/Hdac3/Xpo4/Tpr/Mapk14/Prkaca/Riok2/Khdrbs1/Xbp1/Wipf1/Dmap1/Mdm2/Jak2/Cdk1/Rbm22/Psen1/Trim28/Ywhae/Cpsf6/Nedd4/Mapk1/Flna/Emd/Zpr1/Hsp90aa1/Tardbp/Tgfb1/Ptpn22/Ipo5/Dhx9/Anp32b/Nutf2/Ran/Hcls1	51
GO:2000036	regulation of stem cell population maintenance	51/7365	55/9766	0.000876369176376786	0.0217744033822848	0.0196467540593403	Phf10/Taf6l/Sap30/Bcl7b/Ing2/Tet1/Taf5l/Actb/Sinhcaf/Sav1/Brms1l/Zfp706/Brms1/Sirt6/Smarcd1/Ss18/Arid4a/Sin3a/Brd9/Bcl7c/Kat2a/Lbh/Cnot3/Dpf2/Arid4b/Kdm3a/Suds3/Arid1a/Cnot1/Smarca2/Ncoa3/Smarce1/Ogt/Bicra/Sap130/Rest/Kdm2b/Cnot2/Zc3h13/Actl6a/Rbbp4/Elavl1/Hdac2/Ing1/Smarcb1/Smarca4/Myc/Wdr43/Rbbp7/Smarcc1/Hdac1	51
GO:1900180	regulation of protein localization to nucleus	95/7365	108/9766	0.000882162024421165	0.0218065051444926	0.0196757190516708	App/Ormdl3/Sirt1/Bag3/Lats1/Ect2/Eif2ak3/Hsp90ab1/Mepce/Ifng/Brca1/Nup54/Lats2/Mark3/Lilrb4b/Flcn/Zc3h12a/Kat7/Prkcd/Mtor/Mavs/Atp13a2/Pik3r1/Mfhas1/Lmna/Ubr5/Htt/Sirt6/Tnfrsf1a/Gsk3b/Ilrun/Limk2/Nvl/Tesk1/Nf2/Tfrc/Ep300/Glul/Sin3a/Cd2ap/Polr1a/Ctnna1/Parp9/Hdac3/Tpr/Crebbp/Gbp4/Nup62/Mapk14/Akt1/Tyk2/Xbp1/Dmap1/Ogt/Fbxo4/Jak2/Trim8/Pinx1/Dtx3l/Cdk1/Sumo3/Chp1/Rbm22/Ei24/Ppp3cb/Mcrs1/Psen1/Stk11/…	95
GO:0006417	regulation of translation	256/7365	309/9766	0.000905812769328885	0.0222774764842561	0.0201006702165261	Scrib/App/Rgs2/Unk/Zfp598/Aco1/Mrps27/Eif2ak3/Pan2/Ppp1r15a/Inpp5e/Eif4ebp3/Mov10/Ireb2/Nhlrc3/Lsm14b/Tsc1/Ngrn/Mettl5/Tob1/Enc1/Tnrc6b/Fastkd3/Ago1/Rc3h2/Exosc7/Mvk/Eef2k/Patl1/Ern1/Zc3h12a/Tnrc6c/Rida/Mtor/Mtg2/Ogfod1/Igf2bp3/Mettl14/Nck2/Nsun4/Zfp706/Zfp36l1/Samd4b/Paip1/Tent4b/Upf3a/Noct/Impact/Rbm4/Rpusd4/Gemin5/Nmnat2/Eif4enif1/Mapk3/Fastkd2/Khsrp/Exosc2/Rcc1l/Fmr1/Per1/Eif5/Mknk1/Paip2b/Up…	256
GO:0034968	histone lysine methylation	39/7365	41/9766	0.000942887869088252	0.0230721804329928	0.0208177210011882	Mecp2/Setd1b/Ezh1/Rbbp5/Kansl3/Smyd5/Kansl1/Setd1a/Setbp1/Kmt5c/H1f2/Auts2/Kmt5b/Ash1l/Kat8/Kansl2/Setd7/Hcfc1/Setdb2/Kmt2b/Kmt2a/Phf20/Smyd3/Ehmt2/Setdb1/Nelfa/Ehmt1/Setd2/Ogt/Suz12/Dot1l/Mcrs1/H1f4/Ezh2/Wdr5/Eed/Smyd2/Ash2l/Nelfe	39
GO:0046785	microtubule polymerization	56/7365	61/9766	0.000952810393144849	0.0231978208783256	0.0209310847010344	Mecp2/Fes/Tubgcp3/Camsap2/Tubgcp6/Eml2/Camsap1/Mapk8/Golga2/Cenpj/Cdk5rap2/Ndel1/Pde4dip/Gba2/Cdkn1b/Rac1/Tubgcp2/Git1/Nedd1/Slain1/Arl2/Mzt1/Dyrk1a/Abl1/Tubgcp5/Clasp2/Clasp1/Slain2/Drg1/Dctn1/Akap9/Haus2/Tbcd/Tubgcp4/Cep192/Togaram1/Tubg1/Clip1/Apc/Tpx2/Fbxo5/Ckap5/Nde1/Fkbp4/Numa1/Nin/Hdgfl3/Rangrf/Tuba1a/Csnk1d/Sgk1/Ssna1/Map4/Mapre1/Stmn1/Fgf13	56
GO:0032259	methylation	186/7365	221/9766	0.000967653702081478	0.0234414109329238	0.0211508727618125	Mecp2/Bmt2/Setd1b/Smyd4/Kmt2e/Ftsj1/Fdxacb1/Thada/Dnmt3b/Nsd3/Zmpste24/Mettl15/Ezh1/Mepce/Gtpbp3/Tarbp1/Thumpd2/Prdm4/Icmt/Rbm15b/Prmt6/Lcmt1/Armt1/Tet1/Mrm1/Trmt2b/Rbbp5/Kansl3/Mettl2/Mettl5/Trmt12/Tfb1m/Ftx/Etfbkmt/Prdm10/Rbm15/Kmt2c/Smyd5/Cmtr1/Trmt13/Kansl1/Ntmt1/Coq3/Cbll1/Mto1/Setd1a/Atpsckmt/Mrm3/Mettl14/Wdr4/Nsun4/Setbp1/Mettl17/Prmt3/Nsun5/As3mt/Kmt5c/H1f2/Auts2/Mettl22/Mettl4/Kmt5b/Nduf…	186
GO:0018022	peptidyl-lysine methylation	50/7365	54/9766	0.00108441766649359	0.0261393213639873	0.0235851613979989	Mecp2/Setd1b/Ezh1/Rbbp5/Kansl3/Etfbkmt/Smyd5/Kansl1/Setd1a/Atpsckmt/Setbp1/Kmt5c/H1f2/Auts2/Kmt5b/Ash1l/Kat8/Vcpkmt/Kansl2/Setd7/Hcfc1/Kmt5a/Setd3/Setdb2/Setd6/Kmt2b/Kmt2a/Phf20/Antkmt/Mettl21a/Setd4/Smyd3/Ehmt2/Setdb1/Nelfa/Ehmt1/Setd2/Ogt/Suz12/Dot1l/Eef1akmt2/Mcrs1/H1f4/Ezh2/Wdr5/Eed/Smyd2/Eef1akmt1/Ash2l/Nelfe	50
GO:0051457	maintenance of protein location in nucleus	24/7365	24/9766	0.00113484360578442	0.0269525356373801	0.0243189138019748	Sun1/Bbs4/Skp1/Sp100/Bard1/Sun2/Supt7l/Ciz1/Arl2/Hdac3/Topors/Taf8/Chchd10/Cdk5/Syne1/Grk2/Pml/Taf3/Morc3/Park7/Rangap1/Hnrnpu/Arl2bp/Txn1	24
GO:0070199	establishment of protein localization to chromosome	24/7365	24/9766	0.00113484360578442	0.0269525356373801	0.0243189138019748	Pot1a/Brca2/Wbp2/Pot1b/Nipbl/Spidr/Terf1/Zfp827/Acd/Lrwd1/Wrap53/H1f5/Ruvbl2/Cct6a/Cct4/Nabp2/Cct7/Cct8/Cct3/Dkc1/Cct5/Macroh2a1/Cct2/Tcp1	24
GO:1904357	negative regulation of telomere maintenance via telomere lengthening	24/7365	24/9766	0.00113484360578442	0.0269525356373801	0.0243189138019748	Terf2/Pot1a/Ctc1/Tinf2/Tnks/Tent4b/Gnl3l/Pot1b/Slx4/Terf1/Ercc4/Acd/Dcp2/Pinx1/Pml/Nat10/Mcrs1/Stn1/Ten1/Tnks2/Exosc10/Hnrnpu/Hnrnpc/Parp1	24
GO:2001234	negative regulation of apoptotic signaling pathway	144/7365	169/9766	0.00122269458141651	0.0288973426681122	0.0260736872740579	Map3k7/Syvn1/Sirt1/Il9r/Rrm2b/Gnai3/Siah2/Brca1/Ing2/Tnfrsf22/Trim32/Rb1cc1/Rrn3/Zc3hc1/Caap1/Cflar/Pttg1ip/Sh3rf1/Nrp1/Tnfaip3/Eno1b/Mcl1/Lmna/Mdm4/Htt/Kdm1a/Itgav/Atf4/Ppia/Marchf7/Bmi1/G2e3/Gsk3b/Tpt1/Ar/Creb3/Mrtfa/Arrb2/Tgfbr1/Nr4a2/Pea15a/Meis3/Ctnnb1/Uri1/Pink1/Ikbkg/Tnfrsf4/Tnf/Ier3/Ctnna1/Eya3/Txndc12/Triap1/Rnf34/Cep63/Nfe2l2/Phip/Opa1/Gnai2/Birc6/Atad5/Grina/Eno1/Bag5/Faim/Usp47/Sod2/B…	144
GO:0032388	positive regulation of intracellular transport	119/7365	138/9766	0.0012314992283534	0.0289641444726807	0.0261339616522824	Mecp2/Myo1c/Vps11/Cdk5r1/Bag3/Oaz1/Ect2/Rab21/Plk3/Hsp90ab1/Prkaa1/Ppm1a/Nrde2/Ifng/C2cd5/Brca1/Sfn/Zc3h12a/Prkcd/Mavs/Pik3r1/Msn/Ubr5/Cdc42/Sirt6/Tnfrsf1a/Gsk3b/Zfand1/Capn10/Eif3e/Nf2/Ep300/Fbxw7/Gsk3a/Ctdspl2/Pmaip1/Ldlrap1/Hdac3/Actn2/Ice1/Xpo4/Crebrf/Tpr/Kif20b/Fis1/Tbc1d20/Arf1/Sar1a/Mapk14/Stx18/Prkaca/Cdk5/Vamp2/Riok2/Scp2/Khdrbs1/Xbp1/Edem2/Hras/Actr3/Wipf1/Dmap1/Mtmr2/Mdm2/Sh3glb1/Jak2/…	119
GO:0035305	negative regulation of dephosphorylation	31/7365	32/9766	0.00135263334430411	0.0316533552899857	0.0285604007428843	Swap70/Ppp1r15a/Mprip/Mfhas1/Bag4/Uri1/Ppp1r8/Tnf/Inpp5k/Gnai2/Mgat5/Lpin1/Tiprl/Ywhab/Rock2/Ppp1r16b/Chp1/Ensa/Ahr/Rock1/Ywhae/Sema4d/Ppp1r9b/Nckap1l/Ppp1r35/Ppp1r11/Arpp19/Ptpa/Ikbkb/Igbp1/Iqgap1	31
GO:0051310	metaphase chromosome alignment	74/7365	83/9766	0.00135890565538019	0.0316533552899857	0.0285604007428843	Septin1/Dsn1/Sirt1/Ect2/Nek2/Brca2/Abraxas1/Cdc23/Mad1l1/Chmp7/Kif18a/Spc25/Knl1/Vps4a/Pibf1/Ndc80/Cdc42/Trappc12/Mis12/Cenpe/Ccnb1/Kat5/Chmp1b/Cdt1/Abraxas2/Cenpf/Map1s/Kif22/Cdca5/Champ1/Mlh1/Zw10/Seh1l/Spice1/Cenpc1/Kifc1/Tex14/Nup62/Chmp6/Snhg15/Knstrn/Apc/Pinx1/Aurkb/Kpnb1/Cenpq/Birc5/Becn1/Numa1/Cul3/Sirt2/Gem/Pmf1/Zfp207/Eml3/Rab11a/Chmp1a/Incenp/Mapre1/Chmp5/Rcc2/Dctn2/Chmp4b/Spc24/Cdca8/…	74
GO:0006457	protein folding	118/7365	137/9766	0.00142043583692245	0.0329282853104749	0.0297107531137694	Dnajb2/Dnajb5/Grpel2/Dnajc18/H2-DMb2/Hsp90ab1/Dnajb4/Pofut2/Qsox1/Hspa8/Tbca/Ero1a/Clpx/Ptges3/Dnajc10/Tbcc/Nudcd3/Dffa/Pex19/Grn/Dnajc25/Prdx4/Ahsa2/Tor1b/Ppia/Fkbp5/Arl2/Ppib/Ppic/Dnlz/Unc45a/Tbce/Hspa4/Dnajc3/Hspa4l/Cwc27/Mesd/Nktr/Chordc1/Dnaja4/Cdc37l1/Pdcl3/Tbcd/Bag5/Tor1a/H2-DMa/Tor2a/Hspa14/Ube4b/Dnaja3/Ttc4/Entpd5/Sh3glb1/Ranbp2/Chchd4/Selenof/Ppif/Trap1/Tbcel/Ppie/St13/Sgta/Stub1/Pdia4/…	118
GO:0016573	histone acetylation	54/7365	59/9766	0.0014295206912745	0.0329810845201188	0.0297583931371579	Map3k7/Mecp2/Myo1c/App/Tada2a/Hdac8/Msl2/Brca1/Ercc6/Kansl3/Taf5l/Kat7/Morf4l1/Meaf6/Nfya/Auts2/Mrgbp/Supt3/Kat8/Kat5/Kansl2/Ruvbl1/Ep300/Crtc2/Sgf29/Yeats2/Phf20/Kat2a/Crebbp/Msl3/Kat6b/Brd8/Sf3b1/Dmap1/Morf4l2/Nfyc/Msl1/Yeats4/Nfyb/Kat6a/Ruvbl2/Ep400/Hat1/Mbd3/Actl6a/Smarca5/Dek/Baz1b/Noc2l/Tgfb1/Smarca4/Ddx21/Mybbp1a/Taf10	54
GO:0097190	apoptotic signaling pathway	365/7365	449/9766	0.00144796800697613	0.0332483648995231	0.0299995566623691	Map3k7/Fem1b/Syvn1/Casp6/App/Sirt1/Bag3/Il9r/Cdkn1a/Ppp2r1b/Spi1/Ifi27l2a/4930486L24Rik/Plscr1/Eif2ak3/Rrm2b/Brca2/Gnai3/Fadd/Chek2/Ticam1/Ppard/Zfp110/Trim39/Camk2b/Siah2/Ifng/Brca1/Sfn/Ddit4/Plscr3/Trp53bp2/G0s2/Itpr1/Ing2/Tnfrsf22/Ero1a/Ercc6/Melk/Pdk1/Sp100/Dedd/Trim32/Rb1cc1/Diablo/Casp2/Tm2d1/Trps1/Rrn3/Zc3hc1/Apaf1/Caap1/Cflar/Flcn/Dnajc10/Mapk8/Pttg1ip/Siah1a/Jmy/Sh3rf1/Traf2/Nrp1/Ern1/Sk…	365
GO:0071482	cellular response to light stimulus	64/7365	71/9766	0.00145574227281374	0.0332692043008611	0.0300183597765415	Xpc/Sirt1/Cdkn1a/Cdc25a/Rdh11/Atr/Mapk11/Rhbdd1/Poli/Agap3/Ddb2/Trp53inp1/Ino80/Prkcd/Actr5/Pik3r1/Pbk/Polk/Kdm1a/Ercc1/Zbtb1/Pold3/Mapk9/Cul4b/Smpd1/Ep300/Fbxw7/Ercc4/Triap1/Rhno1/N4bp1/Crebbp/Cul4a/Mapk14/Mettl3/Usp47/Tmem161a/Rbx1/Akt2/Usp28/Aurkb/Rnf168/Ei24/Xpa/Stk11/Sde2/Ruvbl2/Bax/Pold1/Yy1/Nedd4/Nsmce3/Pcna/Ppid/Dhx36/Bak1/Trp53/Noc2l/Ddb1/Cops9/Crip1/Parp1/Eif2s1/Npm1	64
GO:0006359	regulation of transcription by RNA polymerase III	23/7365	23/9766	0.00150596312328489	0.0342553583676773	0.0309081534519502	Myo1c/Zc3h8/Ercc6/Ice2/Brf2/Nab2/Ell/Mtor/Maf1/Ar/Brf1/Ice1/Chd8/Sf3b1/Setd5/Rptor/Smarca5/Dhx36/Dek/Baz1b/Prdx5/Ddx21/Mybbp1a	23
GO:0072595	maintenance of protein localization in organelle	37/7365	39/9766	0.00151328248015128	0.0342609982071633	0.0309132422039757	Insig2/Fkrp/Sun1/Bbs4/Ankrd13c/Insig1/Skp1/Sp100/Bard1/Sun2/Supt7l/Ciz1/Arl2/Pink1/Hdac3/Topors/Taf8/Chchd10/Cdk5/Akt1/Syne1/Grk2/Pml/Taf3/Tmed2/Kdelr1/Morc3/Park7/Hk1/Os9/Kdelr2/Rangap1/Hnrnpu/Rer1/Hspa5/Arl2bp/Txn1	37
GO:0043484	regulation of RNA splicing	125/7365	146/9766	0.00171731536390441	0.0383901438738871	0.0346389153241547	Hnrnpa2b1/Ptbp3/Taf6l/Polr2a/Atxn7l3/Slc38a2/Hspa8/Son/Rbm15b/Celf2/Taf5l/Rbm15/Hnrnph3/Atxn7/Mbnl3/Ern1/Ptbp2/Srsf7/Supt7l/Zc3h10/Pik3r1/Snrnp70/Rbm4/Sf1/Fastk/Mettl4/Clk4/Nup98/Prdx6/Supt3/Fmr1/Dyrk1a/Clk1/Celf1/Tra2a/Ythdc1/Wtap/Fxr2/Setx/Rbm10/Ccnl1/Zfp64/Sgf29/Ccnl2/Qki/Clk2/Cdk12/Kat2a/Trrap/Puf60/Zfp326/Fam50a/Rbmxl1/Supt20/Tia1/Smn1/Clk3/Khdrbs1/Rbmx/Rbm42/Hnrnph1/Srrm1/Wdr77/Sfswap/U2af2…	125
GO:0032212	positive regulation of telomere maintenance via telomerase	30/7365	31/9766	0.00174402213090991	0.0383901438738871	0.0346389153241547	Map3k4/Nek2/Pot1a/Atr/Hmbox1/Pkib/Tnks/Mapk3/Xrcc5/Pot1b/Ctnnb1/Mapkapk5/Acd/Atm/Fbxo4/Parn/Map2k7/Aurkb/Nek7/Pnkp/Cct6a/Mapk1/Cct4/Cct7/Cct8/Cct3/Dkc1/Cct5/Cct2/Tcp1	30
GO:0071763	nuclear membrane organization	30/7365	31/9766	0.00174402213090991	0.0383901438738871	0.0346389153241547	Brox/Chmp7/Ankle2/Ubxn2a/Vps4a/Ubxn2b/Akap8l/Ndel1/Tor1b/Tmem43/Nemp1/Spast/Chmp1b/Reep3/Dctn1/Plk1/Chmp6/Tor1a/Tor1aip1/Pafah1b1/Nsfl1c/Reep4/Chmp1a/Chmp5/Banf1/Emd/Chmp4b/Tardbp/Chmp2a/Vps4b	30
GO:0099022	vesicle tethering	30/7365	31/9766	0.00174402213090991	0.0383901438738871	0.0346389153241547	Fam91a1/Exoc8/Stard3/Trappc10/5730455P16Rik/Wdr11/Exoc5/Trappc11/Trappc12/Exoc4/Exoc6b/Trappc8/Tbc1d23/Trappc2/Trappc6b/Exoc6/Trappc9/Exoc1/Trappc13/Trappc5/Exoc2/Stard3nl/Exoc3/Exoc7/Trip11/Trappc3/Trappc2l/Trappc4/Trappc6a/Trappc1	30
GO:0000281	mitotic cytokinesis	63/7365	70/9766	0.00175365269704793	0.0383901438738871	0.0346389153241547	Ect2/Exoc8/Stambp/Bbs4/Son/Rhob/Cntrob/Chmp7/Vps4a/Exoc5/Stx2/Snx18/Spast/Cit/Exoc4/Exoc6b/Chmp1b/Kif20a/Usp8/Cep55/Plk1/Kif20b/Exoc6/Sptbn1/Nup62/Arf1/Zfyve26/Chmp6/Rab35/Exoc1/Apc/Arl3/Exoc2/Nusap1/Iqgap2/Septin7/Rock2/Pdcd6ip/Wnk1/Exoc3/Aurkb/Exoc7/Birc5/Mitd1/Jtb/Poldip2/Unc119/Rock1/Cfl1/Kif23/Chmp1a/Incenp/Cenpa/Chmp5/Daxx/Chmp4b/Cdca8/Stmn1/Snx9/Chmp2a/Iqgap1/Vps4b/Racgap1	63
GO:0034976	response to endoplasmic reticulum stress	173/7365	206/9766	0.00177308695190441	0.0383901438738871	0.0346389153241547	Syvn1/App/Tbl2/Dnajb2/Sirt1/Ankzf1/Eif2ak3/Abca7/Erlin2/Rhbdd1/Ppp1r15a/Ubxn8/Parp6/Ifng/Fbxo17/Itpr1/Ero1a/Dnajb9/Igtp/Ppp2cb/Apaf1/Ube4a/Ufl1/Dnajc10/Cert1/Tmub1/Ern1/Fbxo6/Lpcat3/Nck2/Pik3r1/Man1b1/Nfe2l1/Amfr/Bag6/Erlec1/Tmem129/Atf4/Dnm1l/Vapb/Nrbf2/Cebpb/Gsk3b/Bcl2l11/Ube2j1/Ubqln2/Rnf5/Creb3/Spop/Abl1/Sel1l/Serp2/Ube2g2/Tmx1/Marchf6/Eif2ak2/Tmub2/Ikbkg/Atf6b/Man1a2/Pmaip1/Serinc3/Usp14/Txn…	173
GO:0006475	internal protein amino acid acetylation	58/7365	64/9766	0.00177490035660489	0.0383901438738871	0.0346389153241547	Map3k7/Mecp2/Myo1c/Atat1/App/Tada2a/Hdac8/Msl2/Brca1/Ercc6/Kansl3/Taf5l/Kat7/Morf4l1/Meaf6/Nfya/Auts2/Bag6/Mrgbp/Supt3/Kat8/Kat5/Kansl2/Ruvbl1/Ep300/Crtc2/Por/Sgf29/Yeats2/Phf20/Kat2a/Crebbp/Msl3/Kat6b/Brd8/Sf3b1/Smc5/Dmap1/Morf4l2/Nfyc/Msl1/Yeats4/Nfyb/Kat6a/Ruvbl2/Ep400/Hat1/Mbd3/Actl6a/Smarca5/Dek/Baz1b/Noc2l/Tgfb1/Smarca4/Ddx21/Mybbp1a/Taf10	58
GO:0014896	muscle hypertrophy	58/7365	64/9766	0.00177490035660489	0.0383901438738871	0.0346389153241547	Rgs2/Sirt1/Errfi1/Slc9a1/Camta2/Gsn/Nr4a3/Inpp5f/Foxo1/Smad1/Mtor/Lmna/Ctdp1/Smad4/Tnfrsf1a/Gsk3b/Ar/Cyba/Map2k4/Ep300/Parp2/Gsk3a/P2rx4/Rbm10/Twf1/G6pdx/Nfatc3/Ece1/Nr3c1/Kdm4a/Adk/Rap1gds1/Pdlim5/Rock2/Cdk9/Jarid2/Prkca/Smad3/Fdps/Ppp3ca/Ezh2/Rock1/Ddx39b/Becn1/Atp2a2/Mtpn/Tnfrsf1b/Yy1/Atp2b4/Tiam1/Mef2a/Camk2d/Tomm70a/Pin1/Notch1/Glrx3/Parp1/Slc25a4	58
GO:0018393	internal peptidyl-lysine acetylation	58/7365	64/9766	0.00177490035660489	0.0383901438738871	0.0346389153241547	Map3k7/Mecp2/Myo1c/Atat1/App/Tada2a/Hdac8/Msl2/Brca1/Ercc6/Kansl3/Taf5l/Kat7/Morf4l1/Meaf6/Nfya/Auts2/Bag6/Mrgbp/Supt3/Kat8/Kat5/Kansl2/Ruvbl1/Ep300/Crtc2/Por/Sgf29/Yeats2/Phf20/Kat2a/Crebbp/Msl3/Kat6b/Brd8/Sf3b1/Smc5/Dmap1/Morf4l2/Nfyc/Msl1/Yeats4/Nfyb/Kat6a/Ruvbl2/Ep400/Hat1/Mbd3/Actl6a/Smarca5/Dek/Baz1b/Noc2l/Tgfb1/Smarca4/Ddx21/Mybbp1a/Taf10	58
GO:0090398	cellular senescence	58/7365	64/9766	0.00177490035660489	0.0383901438738871	0.0346389153241547	Akt3/Sirt1/Cdkn1a/Terf2/Spi1/Brca2/Zmpste24/Icmt/Smc6/Prmt6/Prkcd/Mtor/Cgas/Lmna/Map3k3/Htt/Sirt6/Pot1b/Srf/Wrn/Abl1/Nampt/Pnpt1/Mapkapk5/Rbl1/Nsmce2/Pten/Opa1/Fzr1/Zfp217/Nup62/Mapk14/Dnaja3/Hras/Bcl2l12/Smc5/Zmiz1/Ilk/Zfp277/Fbxo4/Abi3/Fbxo5/Pml/Map2k1/Ybx1/Morc3/Prkdc/Kat6a/Trp53/Kras/Calr/Eef1e1/Cdk6/Id2/Rsl1d1/Hmga1/Mif/Npm1	58
GO:0006606	protein import into nucleus	112/7365	130/9766	0.00183007154436612	0.0394075405886838	0.0355568988245731	Fam53c/Bag3/Cdkn1a/Ect2/Hsp90ab1/Tmco6/Appl2/Ifng/Brca1/Ipo13/Nup54/Agap3/Spg11/Kpna6/Snupn/Pttg1ip/Nup85/Zc3h12a/Prkcd/Mavs/Nup188/Pik3r1/Lmna/Ppp3r1/Ubr5/Nup107/Kpna4/Sirt6/Eif4enif1/Tnfrsf1a/Nup98/Atf2/Tsc2/Fam53a/Nup155/Appl1/Ep300/Ipo11/Rpain/Nfkbia/Hdac3/Adar/Pom121/Cse1l/Phip/Nup133/Ipo8/Tpr/Heatr3/Gbp4/Nup62/Akirin2/Sqstm1/Stat3/Mapk14/Tnpo3/Akt1/Xbp1/Kpna3/Nup93/E2f3/Dmap1/Kpna2/Pola2/Tr…	112
GO:1903829	positive regulation of protein localization	271/7365	330/9766	0.0018861146663574	0.0404346263650512	0.036483624636154	Myo1c/Cdk5r1/Mark4/App/Ormdl3/Sirt1/Bag3/Abcg1/Oaz1/Ect2/Eif2ak3/Abca7/Gnaq/Plk3/Fcer1g/Hsp90ab1/Prkaa1/Ppm1a/Dlg4/Ptger4/Ppard/Mepce/Pard6a/Ifng/C2cd5/Brca1/Sfn/Myo5a/Nedd9/Itpr1/Sorbs1/Ssh1/Ramp3/Golph3l/Zfp384/Zdhhc5/Gna11/Lrig2/Tm7sf3/Cenpj/Zc3h12a/Kat7/Prkcd/Mavs/Cep135/Atp13a2/Myo18a/Pik3r1/Msn/Dynll1/Arrb1/Rac1/Ubr5/Gnl3l/Cdc42/Dnm1l/Atg7/Ppia/Sirt6/Trappc12/Tnfrsf1a/Atp2c1/Cep295/Gsk3b/Zf…	271
GO:0051668	localization within membrane	376/7365	464/9766	0.00190903344815581	0.0406686587184165	0.0366947889104521	Scrib/Rab40c/Maip1/Myo1c/Cdk5r1/Capn3/Numb/Pacs1/Tspan14/Tspan9/Itgb7/Zdhhc24/Sco1/Tmem59/Npc1/Wdr59/Llgl1/Rab12/Arl6ip1/Lrp6/Arl5a/Exoc8/Rab3ip/Gga3/Fcer1g/Rhbdf2/Macf1/Rab3gap2/Pex16/Dlg4/Nme7/Blzf1/Camk2b/C2cd5/Nup54/Pikfyve/Errfi1/Myo5a/Arl5b/Tnik/Hycc1/Gga1/Rragc/Pgap2/Sorbs1/Ssh1/Rhoq/Vps37c/Psap/Tesc/Braf/Ramp3/Ift80/Pals1/Spg11/Caml/Golph3l/Actb/Arfgef2/Snap47/Zdhhc15/Hycc2/Zdhhc5/Pex5/Gs…	376
GO:0044091	membrane biogenesis	36/7365	38/9766	0.00191381923380783	0.0406686587184165	0.0366947889104521	Pex16/Psap/Brox/Chmp7/Ankle2/Ubxn2a/Vps4a/Ubxn2b/Stx2/Pex19/Spast/Exoc4/Serinc1/Chmp1b/Pex3/Reep3/Hdac3/Pten/Pacsin2/Lrch4/Sptbn1/Chmp6/Clec2i/Flot1/Nsfl1c/Reep4/Stx4a/Ugcg/Rftn1/S100a10/Chmp1a/Chmp5/Banf1/Chmp4b/Chmp2a/Vps4b	36
GO:0031331	positive regulation of cellular catabolic process	207/7365	249/9766	0.00193651697945644	0.040971287185443	0.0369678465441626	Map3k7/App/Clec16a/Ormdl3/Sirt1/Gpsm1/Bag3/Mlst8/Pip4k2c/Tmem59/Wdr45/Rab12/Trim21/Pip4k2a/Plk3/Pan2/Gnai3/Prkaa1/Cpt1a/Rab3gap2/Ticam1/Ifng/Smcr8/Dxo/Mov10/Atg13/Rnf31/Tsc1/Igtp/Trim32/Ralb/Rb1cc1/Tob1/Nprl2/Tnrc6b/Tpcn1/Atg2a/Sesn1/Ufl1/Flcn/Foxo1/Rc3h2/Exosc7/Trp53inp1/Adam8/Cdk16/Patl1/Zc3h12a/Tnrc6c/Prkcd/Rida/Mtor/Abhd5/Mettl14/Abcd1/Trim34a/Nprl3/Zfp36l1/Samd4b/Snx18/Paip1/Ulk2/Atg16l1/Ten…	207
GO:0006302	double-strand break repair	203/7365	244/9766	0.00197457157558282	0.0415947794943424	0.0375304153473476	Lig3/Dclre1b/Rad51d/Atrip/Sirt1/Zswim7/Pogz/Phf10/Rtel1/Slf2/Poll/Pot1a/Cyren/Samhd1/Atr/Slx1b/Helb/Slf1/Brca2/Chek2/Ap5s1/Brca1/Rnf169/Abraxas1/Smc6/Brip1/Mad2l2/Bcl7b/Fancm/Ercc6/Actb/Esco2/Rev3l/Zcwpw1/Xrcc4/Ercc5/Polm/Arid2/Ino80/Morf4l1/Cdc45/Cgas/Inip/Meaf6/Ppp4c/Actr5/Hmces/Klhl15/Kmt5c/Pias4/Epc2/Ints3/Parp3/Kdm1a/Xrcc1/Terf2ip/Ap5z1/Wdr48/Mrgbp/Sirt6/Kmt5b/Xrcc5/Pot1b/Ercc1/Ppp4r3b/Ube2v…	203
GO:0006120	mitochondrial electron transport, NADH to ubiquinone	22/7365	22/9766	0.00199838004538852	0.0419140749779541	0.037818511408059	Pink1/Ndufaf1/Coq9/Ndufv1/Ndufs1/Dld/Iscu/Ndufs7/Park7/Ndufa7/Ndufs2/Ndufv2/Ndufa8/Ndufc2/Ndufs3/Ndufa10/Ndufb9/Ndufs8/Ndufb6/Ndufb8/Ndufs6/Dnajc15	22
GO:0034644	cellular response to UV	62/7365	69/9766	0.00210962771088296	0.0440566649104652	0.0397517417572455	Xpc/Sirt1/Cdkn1a/Cdc25a/Atr/Mapk11/Rhbdd1/Poli/Agap3/Ddb2/Trp53inp1/Ino80/Prkcd/Actr5/Pik3r1/Pbk/Polk/Kdm1a/Ercc1/Zbtb1/Pold3/Mapk9/Cul4b/Smpd1/Ep300/Fbxw7/Ercc4/Triap1/Rhno1/N4bp1/Crebbp/Cul4a/Mapk14/Mettl3/Usp47/Tmem161a/Rbx1/Usp28/Aurkb/Rnf168/Ei24/Xpa/Stk11/Sde2/Ruvbl2/Bax/Pold1/Yy1/Nedd4/Nsmce3/Pcna/Ppid/Dhx36/Bak1/Trp53/Noc2l/Ddb1/Cops9/Crip1/Parp1/Eif2s1/Npm1	62
GO:0061640	cytoskeleton-dependent cytokinesis	76/7365	86/9766	0.00214169420931969	0.044316402876296	0.0399860998631812	Septin1/Ect2/Exoc8/Stambp/Bbs4/Son/Rhob/Cntrob/Chmp7/Alkbh4/Vps4a/Exoc5/Stx2/Snx18/Spast/Cit/Exoc4/Exoc6b/Chmp1b/Kif20a/Usp8/Cep55/Orc4/Plk1/Kif20b/Exoc6/Sptbn1/Nup62/Arf1/Washc5/Zfyve26/Chmp6/Rab35/Washc1/Septin11/Exoc1/Actr3/Ist1/Apc/Arl3/Exoc2/Nusap1/Iqgap2/Septin7/Rock2/Pdcd6ip/Wnk1/Exoc3/Aurkb/Exoc7/Birc5/Mitd1/Jtb/Poldip2/Unc119/Rock1/Cfl1/Kif23/Chmp1a/Incenp/Cenpa/Chmp5/Daxx/Chmp4b/Cdca8/S…	76
GO:2001251	negative regulation of chromosome organization	76/7365	86/9766	0.00214169420931969	0.044316402876296	0.0399860998631812	Terf2/Rtel1/Pot1a/Ctc1/Mad2l1/Lcmt1/Tinf2/Mad1l1/Kntc1/Spc25/Tnks/Xrcc4/Knl1/Cdk5rap2/Tent4b/Ndc80/Gnl3l/Xrcc1/Terf2ip/Cenpe/Pot1b/Ercc1/Ccnb1/Slx4/Terf1/Dync1li1/Mnat1/Ercc4/Pcid2/Zw10/Mad2l1bp/Bub1b/Acd/Nbn/Plk1/Atm/Tpr/Tex14/Cep192/Dcp2/Naa10/Apc/Pinx1/Fbxo5/Pml/Sub1/Smg6/Aurkb/Zwint/Birc5/Nat10/Mcrs1/Mcm2/Psmg2/Ik/Cdc20/Rad21/Stn1/Zfp207/Anapc15/Rad50/Ten1/Atrx/Wapl/Incenp/Smarca5/Tnks2/Exosc…	76
GO:0014897	striated muscle hypertrophy	57/7365	63/9766	0.00214950560906699	0.044316402876296	0.0399860998631812	Rgs2/Sirt1/Errfi1/Slc9a1/Camta2/Gsn/Nr4a3/Inpp5f/Foxo1/Smad1/Mtor/Lmna/Ctdp1/Smad4/Tnfrsf1a/Gsk3b/Ar/Map2k4/Ep300/Parp2/Gsk3a/P2rx4/Rbm10/Twf1/G6pdx/Nfatc3/Ece1/Nr3c1/Kdm4a/Adk/Rap1gds1/Pdlim5/Rock2/Cdk9/Jarid2/Prkca/Smad3/Fdps/Ppp3ca/Ezh2/Rock1/Ddx39b/Becn1/Atp2a2/Mtpn/Tnfrsf1b/Yy1/Atp2b4/Tiam1/Mef2a/Camk2d/Tomm70a/Pin1/Notch1/Glrx3/Parp1/Slc25a4	57
GO:0006901	vesicle coating	29/7365	30/9766	0.00224664769431893	0.0457353280629211	0.0412663771539431	Arfgap3/Trappc10/Klhl12/Trappc11/Trappc12/Trappc8/Ap3d1/Trappc2/Trappc6b/Trappc9/Sar1a/Preb/Ap3s2/Trappc13/Trappc5/Arfgap2/Sec16a/Gbf1/Tmed9/Pef1/Cul3/Trappc3/Sar1b/Pdcd6/Trappc2l/Ap3s1/Trappc4/Trappc6a/Trappc1	29
GO:0009303	rRNA transcription	29/7365	30/9766	0.00224664769431893	0.0457353280629211	0.0412663771539431	Ippk/Ercc6/Dedd/Polr1b/Mtor/Taf1b/Polr1a/Spin1/Ercc3/Ubtf/Pih1d1/Polr1e/Mars1/Sirt7/Nol11/Gtf3c1/Pwp1/Tcof1/Polr1g/Top1/Trp53/Gtf2h5/Nop53/Smarcb1/Smarca4/Macroh2a1/Ncl/Npm3/Npm1	29
GO:0045943	positive regulation of transcription by RNA polymerase I	29/7365	30/9766	0.00224664769431893	0.0457353280629211	0.0412663771539431	Myo1c/Eif2ak3/Ppp1r15a/Ippk/Ercc6/Mtor/Atf4/Carm1/Phf8/Wdr75/Ubtf/Utp15/Pih1d1/Sf3b1/Mars1/Sirt7/Nol11/Pwp1/Smarca5/Dek/Baz1b/Heatr1/Smarcb1/Lyar/Smarca4/Ddx21/Wdr43/Mybbp1a/Ncl	29
GO:0007030	Golgi organization	102/7365	118/9766	0.00227865426743298	0.0461928030364552	0.0416791507273692	Usp6nl/Lysmd3/Camsap2/Hook1/Plk3/Cog4/Blzf1/Armh3/Stx5a/Golph3l/Tjap1/Pi4k2a/Rbsn/Ubxn2a/Rab43/Golga2/Tmed4/Ubxn2b/Atl2/Rab2b/Myo18a/Pde4dip/Cog7/Atp8b2/Cog1/Htt/Tmed7/Cdc42/Trappc11/Trappc12/Mapk3/Yipf4/Cog3/Cit/Stk25/Fbxw8/Arfgef1/Cog2/Coro7/Dnm2/Golga5/Tmed1/Clasp2/Gcc2/Clasp1/Trappc8/Zw10/Bet1/Cog5/Cog8/Akap9/Surf4/Vcpip1/Tbc1d20/Gak/Bag5/Stx18/Lman1/Golph3/Vps51/Syne1/Gorasp2/Tango2/Rab2a/Se…	102
GO:2001243	negative regulation of intrinsic apoptotic signaling pathway	71/7365	80/9766	0.00229147014044452	0.0462590534602237	0.0417389276020442	Syvn1/Sirt1/Rrm2b/Trim32/Rrn3/Pttg1ip/Eno1b/Mdm4/Kdm1a/Atf4/Ppia/Marchf7/G2e3/Tpt1/Creb3/Ctnnb1/Uri1/Pink1/Ikbkg/Txndc12/Triap1/Cep63/Nfe2l2/Opa1/Atad5/Grina/Eno1/Bag5/Usp47/Sod2/Bcl2/Akt1/Ccar2/Bid/Fbxo7/Xbp1/Fignl1/Tmem161a/Bcl2l12/Mdm2/Sh3glb1/Gpx1/Map2k1/Bcl2l1/Ybx3/Ppif/Trap1/Ivns1abp/Ptpn1/Ndufa13/Ddx3x/Park7/Kdm6a/Hyou1/Parl/Cdkn2d/Armc10/Selenos/Fyn/Herpud1/Hif1a/Hdac2/Noc2l/Hells/Nono/Vd…	71
GO:0006368	transcription elongation by RNA polymerase II	80/7365	91/9766	0.00233812281509454	0.0470050001623778	0.0424119853727348	Tcea2/Med16/Med18/Med31/Ercc6/Med25/Med24/Med20/Ell/Med23/Sirt6/Ccnt2/Med27/Polr2i/Leo1/Ccnt1/Med9/Rnf8/Ctnnb1/Rtf1/Pcid2/Cbx7/Elob/Cdk12/Sart3/Paf1/Cdk13/Axin1/Med6/Med17/Med28/Med29/Cdc73/Nelfa/Zmynd8/Nelfcd/Supt4a/Eloa/Ctr9/Iws1/Med4/Setd2/Med11/Nelfb/Map2k1/Cdk9/Eapp/Rnf168/Glyr1/Adrm1/Ezh2/Polr2m/Med15/Tcea1/Ncbp1/Med7/Med14/Brd4/Med30/Supt6/Med21/Skic8/Ccnk/Ncbp2/Gtf2f1/Med8/Med19/Pbrm1/Zmy…	80
GO:0072657	protein localization to membrane	323/7365	397/9766	0.00240714294529493	0.0481771790845628	0.0434696267966301	Scrib/Rab40c/Maip1/Myo1c/Cdk5r1/Capn3/Numb/Pacs1/Tspan14/Itgb7/Zdhhc24/Sco1/Tmem59/Npc1/Wdr59/Rab12/Arl6ip1/Lrp6/Arl5a/Rab3ip/Gga3/Fcer1g/Rhbdf2/Macf1/Rab3gap2/Pex16/Dlg4/Nme7/Blzf1/Camk2b/C2cd5/Nup54/Pikfyve/Errfi1/Myo5a/Arl5b/Tnik/Hycc1/Gga1/Rragc/Pgap2/Sorbs1/Ssh1/Rhoq/Vps37c/Tesc/Braf/Ramp3/Ift80/Pals1/Caml/Golph3l/Actb/Snap47/Zdhhc15/Hycc2/Zdhhc5/Pex5/Gsn/Hps6/Stx7/Phaf1/Vps4a/Exoc5/Zdhhc20/…	323
GO:0035195	miRNA-mediated post-transcriptional gene silencing	35/7365	37/9766	0.00241741360238885	0.0481771790845628	0.0434696267966301	Mecp2/Zmpste24/Mov10/Tnrc6b/Ago1/Tnrc6c/Zc3h10/Trub1/Rbm4/Eif4enif1/Fmr1/Ddx6/Ago3/Dgcr8/Stat3/Cnot1/Tnrc6a/Fxr1/Xpo5/Ripk1/Pum2/Tial1/Nfkb1/Limd1/Ncbp1/Pum1/Ncbp2/Ago2/Elavl1/Trp53/Eif4e2/Tgfb1/Dhx9/Eif6/Eif4g1	35
GO:0042177	negative regulation of protein catabolic process	66/7365	74/9766	0.00242626041210182	0.0481771790845628	0.0434696267966301	Clec16a/Sco1/Hsp90ab1/Mad2l1/Trim39/Mad2l2/Dedd/Caml/Lrig2/Mdm4/Hmgcr/Smad4/Snx3/Gabarapl2/Pbk/Bag6/Marchf7/Styx/Cyp51/Tlk2/Ric1/Usp8/Fhit/Senp1/Usp14/Banp/Eif3h/N4bp1/Usp9x/Bag5/Ccar2/Psme3ip1/Gipc1/Agap2/Atraid/Ddrgk1/Snx12/Ogt/Psmf1/Timp2/Alad/Usp7/Usp25/Usp19/Wac/Rela/Azin1/Cst3/Smad3/Sgta/Ubxn1/Park7/Sf3b3/Vps35/Sirt2/Uchl5/Furin/Flna/Fyn/Cdk5rap3/Usp38/Pin1/Ctsa/Nop53/Smarcc1/Anxa2	66
GO:1902275	regulation of chromatin organization	46/7365	50/9766	0.00250895859191442	0.049615936236022	0.0447677982050294	Jpx/Msl2/Samd1/Cdk2/Tet1/Kansl3/Ftx/Alkbh4/Morc2a/Mllt3/Kansl1/Setd1a/Kdm1a/Mettl4/Tlk1/Kat8/Kat5/Phf2/Kansl2/Dyrk1a/Hcfc1/Tlk2/Ing3/Setdb2/Tasor/Phf8/Phf20/Tpr/Epc1/Msl3/Resf1/L3mbtl3/Rlim/Setdb1/Ogt/Msl1/Setd5/Mcrs1/Trim28/Wdr5/Atf7ip/Mphosph8/Hnrnpu/Ssrp1/Mki67/Baz1a	46
GO:0006997	nucleus organization	97/7365	112/9766	0.00253602610487054	0.0499473434069015	0.0450668224797919	Usp50/Sirt1/Sun1/Zmpste24/Parp11/Nup54/Brox/Agap3/Chmp7/Wdr73/Actr6/Ankle2/Rrn3/Polr1b/Lmnb2/Gopc/Ubxn2a/Vps4a/Ubxn2b/Sun2/Akap8l/Ndel1/Lmna/Lemd2/Nfe2l1/Nup107/Map7/Sf1/Tor1b/Nup98/Tmem43/Nemp1/Spast/Nup155/Kat5/Phf2/Chmp1b/Nup205/Rnf8/Reep3/Seh1l/Phf8/Pom121/Dctn1/Rtn4/Psme4/Nup133/Plk1/Mfsd14a/Epc1/Emg1/Uspl1/Rrp8/Chmp6/Tbpl1/Kdm3a/Tor1a/Tor1aip1/Wrap53/Nup93/Syne1/Usp36/Ahctf1/Neat1/Pafah1b1/…	97
