# Supplementary material for: CHASERR-CHD2 dynamics in T cell quiescence and its modulation by cyclosporine
Source: Front Immunol. 2025 Nov 11;16:1652359. doi: 10.3389/fimmu.2025.1652359 (PMC12644095; doi:10.3389/fimmu.2025.1652359)
Supplement: Supplementary File 9 — XLSX. Primer and ASO sequences for qPCR. [file Table8.xlsx]

## Sheet: Лист1
hsCHASERR KD ASO	+T*+T*+G*a*t*a*a*g*a*c*t*g*c*a*c*g*+C*+C*
hsCHASERR_F	CCATTTTGAAGACTGAGACGTTGG
hsCHASERR_R	TGGGGCCTTTAGAGGATTCAGT
hsCHD2_F	AAGAGGCAAGTAGCGGGTCT
hsCHD2_R	AGGTTTGGGCACTGTTCTTCT
hsPPIA_F	CTGGACCCAACACAAATGGT
hsPPIA_R	GCCTTCTTTCACTTTGCCAAAC
hsB2M_1F	ATGAGTATGCCTGCCGTGTG
hsB2M_1R	GCGGCATCTTCAAACCTCC
